# Supplementary material for: A vacuolar invertase gene SlVI modulates sugar metabolism and postharvest fruit quality and stress resistance in tomato
Source: Hortic Res. 2024 Oct 2;12(1):uhae283. doi: 10.1093/hr/uhae283 (PMC11758369; doi:10.1093/hr/uhae283)
Supplement: Web_Material_uhae283 [file web_material_uhae283.zip]

Archive with 3 entries (3 files):
- Supplment Data 1.xlsx
- Supplment Figures.pptx
- Supplment Table1.xlsx
