# Supplementary material for: A vacuolar invertase gene SlVI modulates sugar metabolism and postharvest fruit quality and stress resistance in tomato
Source: Hortic Res. 2024 Oct 2;12(1):uhae283. doi: 10.1093/hr/uhae283 (PMC11758369; doi:10.1093/hr/uhae283)
Supplement: Web_Material_uhae283 [file web_material_uhae283.zip › Supplment Data 1.xlsx]

## Sheet: alignrate
Samples	Encoding	Raw sequence length	Raw reads	Raw reads (G)	Clean sequence length	Clean reads	Clean Reads (G)	Overall alignment rate (align to SL4.0)
CR2-1	Sanger / Illumina 1.9	150	23744207	7.123	140	23716113	6.641	0.9947
CR2-2	Sanger / Illumina 1.9	150	26137403	7.841	140	26106611	7.31	0.9941
CR2-3	Sanger / Illumina 1.9	150	24041856	7.213	140	24037837	6.731	0.9917
WT-1	Sanger / Illumina 1.9	150	21231966	6.37	140	21207301	5.938	0.9949
WT-2	Sanger / Illumina 1.9	150	21252139	6.376	140	21245100	5.949	0.9933
WT-3	Sanger / Illumina 1.9	150	23860572	7.158	140	23858334	6.68	0.993

## Sheet: count
Locus	Chr	Start	End	Strand	Note	Family	Class	CR2-1	CR2-2	CR2-3	WT-1	WT-2	WT-3
Solyc00g500001	SL4.0ch00	93750	94430	+	Retrovirus-related Pol polyprotein from transposon TNT 1-94 (AHRD V3.3 *-* A0A2I0VJ33_9ASPA)	SG	SG	0	0	0	0	0	0
Solyc00g500002	SL4.0ch00	305442	306257	-	Retrovirus-related Pol polyprotein from transposon TNT 1-94 (AHRD V3.3 *-* A0A2I0VBY8_9ASPA)	SG	SG	0	0	0	0	0	0
Solyc00g500003	SL4.0ch00	311496	382066	-	MP domain-containing protein (AHRD V3.3 *-* A0A1Q3D0H5_CEPFO)	SG	SG	0	1	1	1	1	1
Solyc00g500004	SL4.0ch00	417592	418482	+	Unknown protein	SG	SG	0	0	0	0	0	0
Solyc00g500005	SL4.0ch00	478389	478640	+	Unknown protein	SG	SG	0	0	0	0	0	0
Solyc00g500006	SL4.0ch00	481288	483182	-	Unknown protein	SG	SG	0	0	0	0	0	0
Solyc00g500007	SL4.0ch00	497941	498614	+	Unknown protein	SG	SG	0	0	0	0	0	0
Solyc00g500008	SL4.0ch00	531008	531682	+	Unknown protein	SG	SG	0	0	0	0	0	0
Solyc00g500009	SL4.0ch00	531761	537711	+	Unknown protein	SG	SG	0	0	0	0	0	0
Solyc00g500010	SL4.0ch00	544694	545489	+	Unknown protein	SG	SG	0	0	0	0	0	0
Solyc00g500011	SL4.0ch00	549361	586470	+	Unknown protein	SG	SG	0	1	0	0	0	0
Solyc00g500012	SL4.0ch00	584354	596916	-	Unknown protein	SG	SG	0	0	0	0	0	0
Solyc00g500013	SL4.0ch00	589339	596916	+	Unknown protein	SG	SG	0	0	0	0	0	0
Solyc00g500014	SL4.0ch00	628120	644283	+	Unknown protein	SG	SG	0	0	0	0	0	0
Solyc00g500015	SL4.0ch00	701546	719208	+	Unknown protein	SG	SG	0	0	0	0	0	0
Solyc00g500016	SL4.0ch00	914971	916182	-	Unknown protein	SG	SG	0	0	0	0	0	0
Solyc00g500017	SL4.0ch00	994894	998273	+	Unknown protein	SG	SG	0	0	0	0	0	0
Solyc00g500018	SL4.0ch00	1000060	1003182	-	Unknown protein	SG	SG	0	0	0	0	0	0
Solyc00g014290	SL4.0ch00	1037013	1037559	-	Unknown protein	SG	SG	0	0	0	0	0	0
Solyc00g005280	SL4.0ch00	1075280	1075782	-	Unknown protein	SG	SG	0	0	0	0	0	0
Solyc00g500019	SL4.0ch00	1361849	1365340	+	Photosystem I assembly protein Ycf4 (AHRD V3.3 *** K4EQH2_DATST)	SG	SG	1	0	0	1	1	0
Solyc00g500020	SL4.0ch00	1366069	1367940	+	Cytochrome f (AHRD V3.3 *** A0A2G3ALJ3_CAPAN)	SG	SG	2	0	0	0	0	0
Solyc00g500021	SL4.0ch00	1369394	1369774	-	Cytochrome b559 subunit alpha (AHRD V3.3 *** S8D1L1_9LAMI)	SG	SG	0	0	0	1	0	1
Solyc00g500022	SL4.0ch00	1372575	1373384	+	30S ribosomal protein S18, chloroplastic (AHRD V3.3 *** A0A1U8QD82_CAPAN)	SG	SG	1	0	0	0	4	2
Solyc00g180440	SL4.0ch00	1373658	1373909	-	50S ribosomal protein L20, chloroplastic (AHRD V3.3 *** A0A1Z2RRT5_9ERIC)	SG	SG	0	0	0	0	0	0
Solyc00g500023	SL4.0ch00	1374595	1377031	-	ATP-dependent Clp protease proteolytic subunit (AHRD V3.3 *** CLPP_SOLTU)	SG	SG	0	1	1	2	1	1
Solyc00g500024	SL4.0ch00	1377421	1378947	+	Photosystem II CP47 reaction center protein (AHRD V3.3 *** A0A1U8QCF6_CAPAN)	SG	SG	0	1	0	1	1	2
Solyc00g500025	SL4.0ch00	1379543	1381059	-	Unknown protein	SG	SG	0	0	0	0	1	0
Solyc00g500026	SL4.0ch00	1379574	1380279	+	Photosystem II reaction center protein H (AHRD V3.3 *** I6N985_DATST)	SG	SG	0	0	0	0	0	0
Solyc00g500027	SL4.0ch00	1380618	1381319	+	Cytochrome b6 (AHRD V3.3 *** A0A125RTD6_9ASTR)	SG	SG	0	0	0	0	1	5
Solyc00g500028	SL4.0ch00	1382210	1382734	+	Cytochrome b6-f complex subunit 4 (AHRD V3.3 *** A0A2G2XBM1_CAPBA)	SG	SG	0	0	0	0	0	0
Solyc00g500029	SL4.0ch00	1383462	1383939	-	30S ribosomal protein S2, chloroplastic (AHRD V3.3 *** I6N946_DATST)	SG	SG	0	0	0	0	0	0
Solyc00g500030	SL4.0ch00	1384005	1384421	-	30S ribosomal protein S11, chloroplastic (AHRD V3.3 *** G9FCH9_9LAMI)	SG	SG	0	0	0	0	1	0
Solyc00g500031	SL4.0ch00	1384961	1385901	-	50S ribosomal protein L14, chloroplastic (AHRD V3.3 *** I6N992_DATST)	SG	SG	0	0	0	0	0	0
Solyc00g500032	SL4.0ch00	1386027	1386383	-	50S ribosomal protein L16, chloroplastic (AHRD V3.3 *-* A0A2G3BL23_CAPCH)	SG	SG	0	0	0	0	0	0
Solyc00g500033	SL4.0ch00	1386985	1389637	+	Ribosomal protein L2, plastid (AHRD V3.3 *-* A0A2U1PJW3_ARTAN)	SG	SG	0	0	0	0	0	0
Solyc00g500034	SL4.0ch00	1387611	1388719	-	30S ribosomal protein S3, chloroplastic (AHRD V3.3 *** I6N994_DATST)	SG	SG	0	0	0	4	4	3
Solyc00g500035	SL4.0ch00	1389118	1389546	-	50S ribosomal protein L2 (AHRD V3.3 *** H6T990_9CARY)	SG	SG	0	0	0	0	0	0
Solyc00g500036	SL4.0ch00	1390207	1390608	-	Ycf15 (AHRD V3.3 *-* A0A346JLD3_9ASTE)	SG	SG	0	0	0	0	1	0
Solyc00g500037	SL4.0ch00	1391276	1398112	+	Protein Ycf2 (AHRD V3.3 *** A0A1Z1GA65_LITCN)	SG	SG	1	0	0	0	0	0
Solyc00g500038	SL4.0ch00	1398302	1399583	+	Ycf15 protein (AHRD V3.3 *-* J7H9P3_CAPAN)	SG	SG	0	0	0	0	0	0
Solyc00g500039	SL4.0ch00	1404089	1405507	-	Ycf15 (AHRD V3.3 *-* A0A346JLD3_9ASTE)	SG	SG	5	1	2	1	3	16
Solyc00g500040	SL4.0ch00	1413493	1414591	+	Protein TIC 214 (AHRD V3.3 *-* K4EQH9_DATST)	SG	SG	0	0	0	0	0	0
Solyc00g500041	SL4.0ch00	1424193	1426417	-	NAD(P)H-quinone oxidoreductase subunit 1, chloroplastic (AHRD V3.3 *** A0A2G2XBN0_CAPBA)	SG	SG	0	0	0	0	0	0
Solyc00g500042	SL4.0ch00	1428175	1431271	-	Protein TIC 214 (AHRD V3.3 *** TI214_SOLTU)	SG	SG	0	1	2	4	0	3
Solyc00g500043	SL4.0ch00	1432066	1434052	-	Protein TIC 214 (AHRD V3.3 *-* TI214_SOLTU)	SG	SG	0	0	0	1	1	0
Solyc00g500044	SL4.0ch00	1441997	1443415	+	30S ribosomal protein S2, chloroplastic (AHRD V3.3 *** I6N946_DATST)	SG	SG	0	2	2	2	3	5
Solyc00g500045	SL4.0ch00	1447921	1449202	-	Ycf15 protein (AHRD V3.3 *-* J7H9P3_CAPAN)	SG	SG	0	0	0	0	0	0
Solyc00g500046	SL4.0ch00	1449392	1456228	-	Protein Ycf2 (AHRD V3.3 *** A0A1Z1GA65_LITCN)	SG	SG	0	1	0	1	0	1
Solyc00g500047	SL4.0ch00	1456896	1458386	+	50S ribosomal protein L2, chloroplastic (AHRD V3.3 *** A0A1C8V6E3_9ROSI)	SG	SG	0	0	0	2	0	0
Solyc00g277510	SL4.0ch00	1459942	1460142	-	Photosystem II protein D1 (AHRD V3.3 *-* A0A1U8QBZ9_CAPAN)	SG	SG	0	0	0	0	0	0
Solyc00g500048	SL4.0ch00	1460668	1462197	-	Maturase K (AHRD V3.3 *** A0A2G3DGH8_CAPCH)	SG	SG	0	0	0	0	0	0
Solyc00g500049	SL4.0ch00	1466128	1466785	+	Photosystem II reaction center protein K (AHRD V3.3 *** A0A1U8QD48_CAPAN)	SG	SG	0	0	0	0	0	0
Solyc00g500050	SL4.0ch00	1468765	1470288	-	ATP synthase subunit alpha, chloroplastic (AHRD V3.3 *** I6N942_DATST)	SG	SG	0	0	0	0	0	0
Solyc00g500051	SL4.0ch00	1473386	1475037	-	30S ribosomal protein S2, chloroplastic (AHRD V3.3 *** I6N946_DATST)	SG	SG	0	0	0	1	0	0
Solyc00g500052	SL4.0ch00	1475301	1482402	-	DNA-directed RNA polymerase subunit beta'' (AHRD V3.3 *-* A0A1U8QCC7_CAPAN)	SG	SG	0	0	0	0	0	0
Solyc00g500053	SL4.0ch00	1482429	1483103	-	DNA-directed RNA polymerase subunit beta (AHRD V3.3 *-* I6N949_DATST)	SG	SG	0	0	0	0	0	0
Solyc00g500054	SL4.0ch00	1492125	1494555	+	Photosystem II CP43 reaction center protein (AHRD V3.3 *** A0A078EKT7_BRANA)	SG	SG	1	0	1	2	0	0
Solyc00g500055	SL4.0ch00	1496023	1496540	-	30S ribosomal protein S14, chloroplastic (AHRD V3.3 *-* A0A2G2X601_CAPBA)	SG	SG	0	0	0	0	0	0
Solyc00g500056	SL4.0ch00	1496632	1498836	-	DNA-directed RNA polymerase subunit alpha (AHRD V3.3 *-* A0A1U8QD90_CAPAN)	SG	SG	0	0	0	0	0	0
Solyc00g500057	SL4.0ch00	1498862	1501114	-	Photosystem I P700 chlorophyll a apoprotein A1 (AHRD V3.3 *** K4EPK3_DATST)	SG	SG	0	0	0	0	0	0
Solyc00g500058	SL4.0ch00	1501873	1503003	-	Photosystem I assembly protein Ycf3 (AHRD V3.3 *** A0A140F954_9LAMI)	SG	SG	0	0	0	0	0	0
Solyc00g500059	SL4.0ch00	1503415	1503858	-	Photosystem I assembly protein Ycf3 (AHRD V3.3 *-* A0A1S5SJS5_ORYVI)	SG	SG	0	0	0	0	0	0
Solyc00g500060	SL4.0ch00	1504953	1506082	-	30S ribosomal protein S4, chloroplastic (AHRD V3.3 *** I6N958_DATST)	SG	SG	0	0	0	0	1	0
Solyc00g500061	SL4.0ch00	1508614	1509090	-	Photosystem I assembly protein Ycf4 (AHRD V3.3 *** K4EQH2_DATST)	SG	SG	0	1	0	2	0	2
Solyc00g500062	SL4.0ch00	1509196	1509960	-	NAD(P)H-quinone oxidoreductase subunit K, chloroplastic (AHRD V3.3 *** A0A1U8QCE3_CAPAN)	SG	SG	18	10	10	35	43	51
Solyc00g500063	SL4.0ch00	1512451	1516659	+	Ribulose bisphosphate carboxylase large chain (AHRD V3.3 *** A0A2G2Z7Q2_CAPAN)	SG	SG	308	204	179	711	764	1470
Solyc00g500064	SL4.0ch00	1512915	1514411	-	Ycf15 (AHRD V3.3 *-* A0A346JLD3_9ASTE)	SG	SG	0	0	0	0	0	0
Solyc00g500065	SL4.0ch00	1517470	1519799	+	Acetyl-coenzyme A carboxylase carboxyl transferase subunit beta, chloroplastic (AHRD V3.3 *** ACCD_SOLLC)	SG	SG	21	22	20	177	201	240
Solyc00g500066	SL4.0ch00	1520244	1520798	+	Photosystem I assembly protein Ycf4 (AHRD V3.3 *** K4EQH2_DATST)	SG	SG	0	4	3	28	34	31
Solyc00g500067	SL4.0ch00	1521528	1523399	+	NAD(P)H-quinone oxidoreductase subunit K, chloroplastic (AHRD V3.3 *** A0A1U8QCE3_CAPAN)	SG	SG	0	1	0	3	5	3
Solyc00g500068	SL4.0ch00	1524854	1525234	-	Cytochrome b559 subunit alpha (AHRD V3.3 *** S8D1L1_9LAMI)	SG	SG	5	4	14	3	4	5
Solyc00g500069	SL4.0ch00	1529733	1530292	-	30S ribosomal protein S12, chloroplastic (AHRD V3.3 *** A0A2S1JZH6_9APIA)	SG	SG	0	1	0	2	0	2
Solyc00g500070	SL4.0ch00	1530401	1531488	-	ATP-dependent Clp protease proteolytic subunit (AHRD V3.3 *** CLPP_SOLTU)	SG	SG	1	1	0	1	1	1
Solyc00g500071	SL4.0ch00	1532881	1534407	+	Photosystem II CP43 reaction center protein (AHRD V3.3 *** A0A078EKT7_BRANA)	SG	SG	2	1	2	0	2	4
Solyc00g500072	SL4.0ch00	1535034	1535739	+	Ycf15 (AHRD V3.3 *-* A0A346JLD3_9ASTE)	SG	SG	0	0	0	0	2	1
Solyc00g500073	SL4.0ch00	1536348	1538194	+	Cytochrome b559 subunit alpha (AHRD V3.3 *** S8D1L1_9LAMI)	SG	SG	0	0	0	0	1	1
Solyc00g500074	SL4.0ch00	1538922	1539399	-	DNA-directed RNA polymerase subunit alpha (AHRD V3.3 *-* A0A1U8QD90_CAPAN)	SG	SG	0	1	0	0	3	4
Solyc00g500075	SL4.0ch00	1539465	1539881	-	30S ribosomal protein S11, chloroplastic (AHRD V3.3 *** G9FCH9_9LAMI)	SG	SG	0	0	0	1	0	2
Solyc00g500076	SL4.0ch00	1540421	1541361	-	50S ribosomal protein L14, chloroplastic (AHRD V3.3 *** I6N992_DATST)	SG	SG	0	1	0	1	3	1
Solyc00g500077	SL4.0ch00	1541487	1541843	-	50S ribosomal protein L16, chloroplastic (AHRD V3.3 *-* A0A2G3BL23_CAPCH)	SG	SG	0	0	0	0	0	1
Solyc00g500078	SL4.0ch00	1542445	1545097	+	Ribosomal protein L2, plastid (AHRD V3.3 *-* A0A2U1PJW3_ARTAN)	SG	SG	0	0	0	3	4	1
Solyc00g500079	SL4.0ch00	1544578	1545006	-	50S ribosomal protein L2 (AHRD V3.3 *** H6T990_9CARY)	SG	SG	0	0	0	0	0	1
Solyc00g500080	SL4.0ch00	1545667	1546068	-	Photosystem I assembly protein Ycf4 (AHRD V3.3 *** K4EQH2_DATST)	SG	SG	0	0	0	0	0	2
Solyc00g500081	SL4.0ch00	1546736	1553572	+	Protein Ycf2 (AHRD V3.3 *** A0A1Z1GA65_LITCN)	SG	SG	1	0	0	0	1	0
Solyc00g500082	SL4.0ch00	1553762	1555043	+	30S ribosomal protein S11, chloroplastic (AHRD V3.3 *** G9FCH9_9LAMI)	SG	SG	0	0	0	1	0	0
Solyc00g500083	SL4.0ch00	1559549	1560967	-	Ycf15 (AHRD V3.3 *-* A0A346JLD3_9ASTE)	SG	SG	6	5	5	11	14	17
Solyc00g500084	SL4.0ch00	1568873	1570091	+	Protein TIC 214 (AHRD V3.3 *** K4EQH9_DATST)	SG	SG	0	1	0	0	2	2
Solyc00g500085	SL4.0ch00	1574311	1574847	+	Cytochrome c biogenesis protein CcsA (AHRD V3.3 *** A0A1U8QCK2_CAPAN)	SG	SG	0	1	0	0	0	1
Solyc00g500086	SL4.0ch00	1579653	1581877	-	Photosystem I assembly protein Ycf3 (AHRD V3.3 *** A0A140F954_9LAMI)	SG	SG	0	0	0	1	1	1
Solyc00g500087	SL4.0ch00	1581879	1583504	-	NAD(P)H-quinone oxidoreductase subunit H, chloroplastic (AHRD V3.3 *** A0A1U8QCJ3_CAPAN)	SG	SG	0	0	2	1	2	7
Solyc00g500088	SL4.0ch00	1585979	1588983	-	Protein TIC 214 (AHRD V3.3 *** TI214_SOLTU)	SG	SG	0	0	0	2	1	3
Solyc00g500089	SL4.0ch00	1594779	1641496	+	Unknown protein	SG	SG	0	0	0	0	0	0
Solyc00g500090	SL4.0ch00	1658262	1678276	+	MP domain-containing protein (AHRD V3.3 *** A0A1Q3CUC2_CEPFO)	SG	SG	0	0	0	0	0	0
Solyc00g500091	SL4.0ch00	1783250	1786029	-	E3 ubiquitin-protein ligase (AHRD V3.3 *** A0A2G3CLG0_CAPCH)	SG	SG	0	0	0	0	0	0
Solyc00g011670	SL4.0ch00	1818916	1819098	+	Unknown protein	SG	SG	0	0	0	0	0	0
Solyc00g011660	SL4.0ch00	1823254	1824543	-	B3 domain-containing protein (AHRD V3.3 *** A0A1Q3DFU3_CEPFO)	B3	TF	0	0	0	0	0	0
Solyc00g500092	SL4.0ch00	1864957	1866371	-	B3 domain-containing protein (AHRD V3.3 *** A0A2K3PAY3_TRIPR)	B3	TF	0	0	0	0	0	0
Solyc00g500093	SL4.0ch00	1874674	1876539	-	B3 domain-containing protein (AHRD V3.3 *-* A0A1Q3DFU3_CEPFO)	B3	TF	0	0	1	0	0	0
Solyc00g500094	SL4.0ch00	1893216	1896409	-	Retrovirus-related Pol polyprotein from transposon TNT 1-94 (AHRD V3.3 *-* A0A2K3MQM8_TRIPR)	SG	SG	0	0	0	0	0	0
Solyc00g500095	SL4.0ch00	1898065	1899888	-	Phenylalanine ammonia-lyase (AHRD V3.3 *** A0A2G2VZP0_CAPBA)	SG	SG	49	62	40	56	95	43
Solyc00g500096	SL4.0ch00	1902559	1905702	-	E3 ubiquitin-protein ligase (AHRD V3.3 *** A0A2G2WYW6_CAPBA)	SG	SG	0	0	0	0	2	2
Solyc00g011560	SL4.0ch00	1943916	1946994	-	E3 ubiquitin-protein ligase (AHRD V3.3 *-* A0A2G3CLG0_CAPCH)	SG	SG	0	0	0	0	0	0
Solyc00g500097	SL4.0ch00	1951775	1952656	-	B3 domain-containing protein At1g49475-like (AHRD V3.3 *-* XP_025886111.1)	SG	SG	0	0	0	0	0	0
Solyc00g500098	SL4.0ch00	1972423	1973505	-	NADH-ubiquinone oxidoreductase chain 5 (AHRD V3.3 *** A0A0C5ARN6_HYONI)	SG	SG	0	1	0	1	0	0
Solyc00g500099	SL4.0ch00	1974917	1975405	-	Cytochrome C oxidase subunit II-like%2C transmembrane domain-containing protein (AHRD V3.3 *** ATMG01280.1)	SG	SG	0	0	0	0	0	0
Solyc00g500100	SL4.0ch00	1997082	1998909	+	Ribosomal protein S3 (AHRD V3.3 *** A0A290WKX3_SOLLC)	SG	SG	0	0	1	0	0	0
Solyc00g500101	SL4.0ch00	1999162	1999569	+	Cytochrome c oxidase subunit 2 (AHRD V3.3 *-* A0A0C5B2A3_HYONI)	SG	SG	0	0	0	0	0	0
Solyc00g500102	SL4.0ch00	2001243	2001914	+	Cytochrome c oxidase subunit 2 (AHRD V3.3 *-* A0A0C5B2A3_HYONI)	SG	SG	0	0	0	0	0	0
Solyc00g153980	SL4.0ch00	2004907	2005074	+	Unknown protein	SG	SG	0	0	0	0	0	0
Solyc00g309530	SL4.0ch00	2008312	2008598	+	Unknown protein	SG	SG	0	0	0	0	0	0
Solyc00g164580	SL4.0ch00	2015956	2017111	+	Unknown protein	SG	SG	0	0	0	0	0	0
Solyc00g210860	SL4.0ch00	2026594	2026854	+	Unknown protein	SG	SG	0	0	0	0	0	0
Solyc00g025400	SL4.0ch00	2030916	2032369	+	Unknown protein	SG	SG	1	0	0	1	0	0
Solyc00g022070	SL4.0ch00	2038938	2039175	+	Unknown protein	SG	SG	0	0	0	0	0	0
Solyc00g022080	SL4.0ch00	2040675	2040887	-	Unknown protein	SG	SG	0	0	0	0	0	0
Solyc00g022090	SL4.0ch00	2043550	2043903	-	Unknown protein	SG	SG	0	0	0	0	0	0
Solyc00g022100	SL4.0ch00	2044109	2044588	-	Ribosomal protein L10 (AHRD V3.3 *** E0D3E6_SOLLC)	SG	SG	3	1	0	0	1	2
Solyc00g500103	SL4.0ch00	2044785	2047787	-	NADH-ubiquinone oxidoreductase chain 5 (AHRD V3.3 *-* A0A0C5ARN6_HYONI)	SG	SG	5	1	0	4	6	4
Solyc00g072800	SL4.0ch00	2058969	2059594	-	Unknown protein	SG	SG	0	0	1	0	0	0
Solyc00g500104	SL4.0ch00	2062209	2063000	-	RNA-dependent RNA polymerase (AHRD V3.3 *-* A0A2Z6JIR4_9VIRU)	SG	SG	0	0	0	0	0	0
Solyc00g500105	SL4.0ch00	2070087	2071198	+	Transmembrane protein (AHRD V3.3 *-* A0A1P8B2M8_ARATH)	SG	SG	0	0	0	1	0	0
Solyc00g500106	SL4.0ch00	2071557	2072368	-	Pyruvate, phosphate dikinase (AHRD V3.3 *-* A0A2U1QB44_ARTAN)	SG	SG	0	0	0	0	0	0
Solyc00g500107	SL4.0ch00	2072639	2073312	-	Peptidase S10, serine carboxypeptidase, Alpha/Beta hydrolase fold protein (AHRD V3.3 *-* A0A2U1LQP4_ARTAN)	SG	SG	0	0	0	0	1	1
Solyc00g500108	SL4.0ch00	2073351	2073587	-	Unknown protein	SG	SG	0	0	1	0	0	1
Solyc00g281110	SL4.0ch00	2075335	2075703	-	Unknown protein	SG	SG	0	0	0	0	0	0
Solyc00g500109	SL4.0ch00	2075757	2076343	-	Unknown protein	SG	SG	0	0	0	0	0	0
Solyc00g500110	SL4.0ch00	2076634	2077746	-	Unknown protein	SG	SG	0	0	0	0	0	0
Solyc00g500111	SL4.0ch00	2077853	2078926	-	NADH dehydrogenase subunit 5 (AHRD V3.3 *-* A0A0C5B7L0_9SOLA)	SG	SG	0	0	0	0	0	0
Solyc00g500112	SL4.0ch00	2079839	2080260	-	NADH-ubiquinone oxidoreductase chain 5 (AHRD V3.3 *-* A0A0C5ARN6_HYONI)	SG	SG	1	0	1	0	0	0
Solyc00g142160	SL4.0ch00	2081475	2081793	-	RNA-dependent RNA polymerase (AHRD V3.3 *-* A0A2Z6JIR4_9VIRU)	SG	SG	0	0	0	0	0	1
Solyc00g142170	SL4.0ch00	2081817	2083225	-	RNA-dependent RNA polymerase (AHRD V3.3 *-* A0A2Z6JIR4_9VIRU)	SG	SG	0	0	0	0	0	1
Solyc00g500113	SL4.0ch00	2091092	2092111	-	Ribosomal protein S13 (AHRD V3.3 *** K4D8U2_SOLLC)	SG	SG	0	1	0	1	0	0
Solyc00g500114	SL4.0ch00	2093095	2093769	-	Transmembrane protein (AHRD V3.3 *** Q3EC50_ARATH)	SG	SG	0	0	0	0	0	0
Solyc00g500115	SL4.0ch00	2104898	2105455	-	NADH-ubiquinone oxidoreductase chain 3 (AHRD V3.3 *** A0A2G2V3C2_CAPBA)	SG	SG	1	0	1	0	0	0
Solyc00g500116	SL4.0ch00	2105616	2106104	-	Cytochrome C oxidase subunit II-like%2C transmembrane domain-containing protein (AHRD V3.3 *** ATMG01280.1)	SG	SG	0	0	0	0	0	0
Solyc00g500117	SL4.0ch00	2127754	2129577	+	Ribosomal protein S3 (AHRD V3.3 *** A0A290WKX3_SOLLC)	SG	SG	1	0	0	0	1	0
Solyc00g500118	SL4.0ch00	2129830	2130237	+	Cytochrome c oxidase subunit 2 (AHRD V3.3 *** A0A2G2X686_CAPBA)	SG	SG	0	0	0	0	1	0
Solyc00g500119	SL4.0ch00	2131909	2132580	+	Cytochrome c oxidase subunit 2 (AHRD V3.3 *-* A0A0C5B2A3_HYONI)	SG	SG	0	0	0	0	0	0
Solyc00g500120	SL4.0ch00	2136189	2136452	-	Unknown protein	SG	SG	0	0	0	0	0	0
Solyc00g500121	SL4.0ch00	2139483	2140481	-	Unknown protein	SG	SG	1	0	0	0	0	0
Solyc00g015600	SL4.0ch00	2173684	2173839	+	Unknown protein	SG	SG	0	0	0	0	0	0
Solyc00g500122	SL4.0ch00	2187524	2191157	-	Unknown protein	SG	SG	0	0	0	0	0	0
Solyc00g007330	SL4.0ch00	2379604	2380807	-	Zinc finger transcription factor 1	C3H	TF	0	0	0	0	0	0
Solyc00g007340	SL4.0ch00	2388674	2389042	-	Unknown protein	SG	SG	0	0	0	0	0	0
Solyc00g007350	SL4.0ch00	2416399	2417840	-	zinc finger CCCH domain-containing protein 30-like (AHRD V3.3 *-* A0A2I4HEV8_9ROSI)	SG	SG	0	0	0	0	0	0
Solyc00g500123	SL4.0ch00	2464282	2466506	-	NAD(P)H-quinone oxidoreductase subunit 1, chloroplastic (AHRD V3.3 *** A0A2G2XBN0_CAPBA)	SG	SG	0	0	0	0	0	0
Solyc00g500124	SL4.0ch00	2466508	2468136	-	NAD(P)H-quinone oxidoreductase subunit H, chloroplastic (AHRD V3.3 *** A0A1U8QCJ3_CAPAN)	SG	SG	0	0	0	0	0	0
Solyc00g500125	SL4.0ch00	2468466	2472134	-	Protein TIC 214 (AHRD V3.3 *** TI214_SOLTU)	SG	SG	0	0	0	0	0	0
Solyc00g500126	SL4.0ch00	2472155	2474141	-	Protein TIC 214 (AHRD V3.3 *-* TI214_SOLTU)	SG	SG	0	0	0	0	0	0
Solyc00g500127	SL4.0ch00	2488010	2489291	-	50S ribosomal protein L14, chloroplastic (AHRD V3.3 *** I6N992_DATST)	SG	SG	0	1	0	0	0	0
Solyc00g500128	SL4.0ch00	2489481	2496317	-	30S ribosomal protein S14, chloroplastic (AHRD V3.3 *-* A0A2G2X601_CAPBA)	SG	SG	0	0	0	1	0	2
Solyc00g500129	SL4.0ch00	2497956	2498732	-	Ribosomal protein L2, plastid (AHRD V3.3 *-* A0A2U1PJW3_ARTAN)	SG	SG	2	1	1	1	4	1
Solyc00g500130	SL4.0ch00	2499170	2500231	-	Photosystem II protein D1 (AHRD V3.3 *** A0A1U8QBZ9_CAPAN)	SG	SG	6	1	2	9	18	22
Solyc00g500131	SL4.0ch00	2500757	2502286	-	Maturase K (AHRD V3.3 *** A0A2G3DGH8_CAPCH)	SG	SG	0	0	0	1	3	2
Solyc00g500132	SL4.0ch00	2506214	2506871	+	Photosystem II reaction center protein K (AHRD V3.3 *** A0A1U8QD48_CAPAN)	SG	SG	0	0	0	0	0	0
Solyc00g500133	SL4.0ch00	2508851	2510374	-	ATP synthase subunit alpha, chloroplastic (AHRD V3.3 *** I6N942_DATST)	SG	SG	0	0	0	0	0	0
Solyc00g500134	SL4.0ch00	2513472	2515162	-	30S ribosomal protein S2, chloroplastic (AHRD V3.3 *** I6N946_DATST)	SG	SG	0	0	1	0	2	1
Solyc00g500135	SL4.0ch00	2515388	2522489	-	DNA-directed RNA polymerase subunit beta'' (AHRD V3.3 *-* A0A1U8QCC7_CAPAN)	SG	SG	1	1	0	1	2	2
Solyc00g500136	SL4.0ch00	2532212	2534642	+	Photosystem II CP43 reaction center protein (AHRD V3.3 *** A0A078EKT7_BRANA)	SG	SG	2	0	2	2	8	6
Solyc00g500137	SL4.0ch00	2536110	2536627	-	30S ribosomal protein S14, chloroplastic (AHRD V3.3 *-* A0A2G2X601_CAPBA)	SG	SG	0	0	1	0	1	1
Solyc00g500138	SL4.0ch00	2536719	2538923	-	50S ribosomal protein L14, chloroplastic (AHRD V3.3 *** I6N992_DATST)	SG	SG	0	1	0	0	2	2
Solyc00g500139	SL4.0ch00	2538949	2540940	-	Photosystem I P700 chlorophyll a apoprotein A1 (AHRD V3.3 *** K4EPK3_DATST)	SG	SG	1	2	0	0	2	3
Solyc00g500140	SL4.0ch00	2541421	2541822	+	ATP synthase epsilon chain, chloroplastic (AHRD V3.3 *** A0A1U8QCD5_CAPAN)	SG	SG	0	0	0	0	0	0
Solyc00g500141	SL4.0ch00	2543950	2544711	+	Protein Ycf2 (AHRD V3.3 *-* A0A1W5PW46_9DIPS)	SG	SG	0	1	0	1	0	0
Solyc00g500142	SL4.0ch00	2545227	2545703	+	NAD(P)H-quinone oxidoreductase subunit J, chloroplastic (AHRD V3.3 *** A0A1U8QD64_CAPAN)	SG	SG	0	0	0	0	0	0
Solyc00g500143	SL4.0ch00	2547836	2549412	+	30S ribosomal protein S4, chloroplastic (AHRD V3.3 *** I6N958_DATST)	SG	SG	0	0	0	0	4	2
Solyc00g500144	SL4.0ch00	2550432	2550873	+	30S ribosomal protein S14, chloroplastic (AHRD V3.3 *-* A0A2G2X601_CAPBA)	SG	SG	1	0	0	2	3	0
Solyc00g500145	SL4.0ch00	2551285	2552415	+	Maturase K (AHRD V3.3 *** A0A2G3DGH8_CAPCH)	SG	SG	0	1	0	0	0	1
Solyc00g500146	SL4.0ch00	2562283	2562955	+	NAD(P)H-quinone oxidoreductase subunit 2, chloroplastic (AHRD V3.3 *-* J7H400_CAPAN)	SG	SG	0	0	0	0	0	0
Solyc00g500147	SL4.0ch00	2564107	2566997	-	Protein Ycf2 (AHRD V3.3 *-* A0A0U1ZJJ5_9SOLN)	SG	SG	0	0	0	0	0	1
Solyc00g500148	SL4.0ch00	2567048	2568269	-	Protein Ycf2 (AHRD V3.3 *-* A0A1W5PW46_9DIPS)	SG	SG	0	0	0	0	0	0
Solyc00g500149	SL4.0ch00	2568289	2570392	-	NAD(P)H-quinone oxidoreductase subunit J, chloroplastic (AHRD V3.3 *** A0A1U8QD64_CAPAN)	SG	SG	0	0	0	0	0	0
Solyc00g500150	SL4.0ch00	2571552	2571953	+	50S ribosomal protein L2, chloroplastic (AHRD V3.3 *** I6N9C2_DATST)	SG	SG	0	0	0	0	0	0
Solyc00g500151	SL4.0ch00	2572525	2575171	-	Photosystem II protein D1 (AHRD V3.3 *** A0A1U8QBZ9_CAPAN)	SG	SG	0	0	1	5	0	1
Solyc00g500152	SL4.0ch00	2572616	2573044	+	50S ribosomal protein L2 (AHRD V3.3 *** H6T990_9CARY)	SG	SG	0	0	0	0	0	1
Solyc00g500153	SL4.0ch00	2574176	2574502	+	30S ribosomal protein S3, chloroplastic (AHRD V3.3 *** A0A1U8QD95_CAPAN)	SG	SG	0	0	0	1	0	1
Solyc00g500154	SL4.0ch00	2575750	2576105	+	NAD(P)H-quinone oxidoreductase subunit J, chloroplastic (AHRD V3.3 *** A0A1U8QD64_CAPAN)	SG	SG	0	0	0	1	2	0
Solyc00g500155	SL4.0ch00	2576229	2576597	+	50S ribosomal protein L14, chloroplastic (AHRD V3.3 *** I6N992_DATST)	SG	SG	0	0	0	1	0	1
Solyc00g500156	SL4.0ch00	2577574	2577990	+	30S ribosomal protein S11, chloroplastic (AHRD V3.3 *** G9FCH9_9LAMI)	SG	SG	1	0	0	2	1	0
Solyc00g500157	SL4.0ch00	2578056	2578855	+	Protein Ycf2 (AHRD V3.3 *-* A0A1W5PW46_9DIPS)	SG	SG	1	0	0	1	1	2
Solyc00g500158	SL4.0ch00	2579259	2579783	-	Cytochrome b6-f complex subunit 4 (AHRD V3.3 *** A0A2G2XBM1_CAPBA)	SG	SG	0	1	1	2	1	1
Solyc00g500159	SL4.0ch00	2715948	2719757	-	Unknown protein	SG	SG	0	0	0	0	0	0
Solyc00g500160	SL4.0ch00	2787033	2787847	+	Retrovirus-related Pol polyprotein from transposon TNT 1-94 (AHRD V3.3 *-* A0A2I0W6G5_9ASPA)	SG	SG	1	0	0	0	0	0
Solyc00g500161	SL4.0ch00	2855295	2887184	-	Unknown protein	SG	SG	1	10	1	1	0	1
Solyc00g500162	SL4.0ch00	2893186	2893646	-	Unknown protein	SG	SG	0	0	0	0	0	0
Solyc00g500163	SL4.0ch00	2896826	2924570	-	Unknown protein	SG	SG	5	4	0	2	0	0
Solyc00g500164	SL4.0ch00	2948141	2962600	-	Unknown protein	SG	SG	5	7	15	3	6	7
Solyc00g500165	SL4.0ch00	2977069	2977764	-	Unknown protein	SG	SG	0	0	0	0	0	0
Solyc00g112190	SL4.0ch00	2989427	2990736	-	Unknown protein	SG	SG	0	0	0	0	0	0
Solyc00g500166	SL4.0ch00	3009833	3010968	-	Unknown protein	SG	SG	0	0	1	0	0	0
Solyc00g500167	SL4.0ch00	3011082	3012921	+	Cytochrome c biogenesis FC (AHRD V3.3 *-* A0A0C5APX0_HYONI)	SG	SG	0	0	0	0	0	0
Solyc00g230080	SL4.0ch00	3013752	3014108	-	Photosystem II protein D2 (AHRD V3.3 *** A0A0K0N7Y1_9LILI)	SG	SG	0	0	0	0	0	0
Solyc00g316530	SL4.0ch00	3020571	3020807	+	ATP synthase subunit beta, mitochondrial (AHRD V3.3 *-* A0A2G2V6Z5_CAPBA)	SG	SG	0	0	0	0	0	0
Solyc00g069880	SL4.0ch00	3024713	3028149	-	Photosystem II CP43 reaction center protein (AHRD V3.3 *-* A0A2G2YCL7_CAPAN)	SG	SG	0	0	0	0	0	0
Solyc00g500168	SL4.0ch00	3033769	3034608	-	Transport membrane protein (AHRD V3.3 *** A0A0C5ARU2_HYONI)	SG	SG	0	0	0	0	0	0
Solyc00g013100	SL4.0ch00	3045077	3045313	+	Unknown protein	SG	SG	0	0	0	0	0	0
Solyc00g013110	SL4.0ch00	3045980	3046246	-	Unknown protein	SG	SG	0	0	0	0	0	0
Solyc00g126010	SL4.0ch00	3053864	3054037	-	LOW protein: NADH-ubiquinone oxidoreductase chain-like protein (AHRD V3.3 *-* ATMG01330.1)	SG	SG	0	0	0	0	0	0
Solyc00g126000	SL4.0ch00	3054202	3054354	-	orf300 gene product (mitochondrion) (AHRD V3.3 *-* NP_064003.1)	SG	SG	0	0	0	0	0	0
Solyc00g125990	SL4.0ch00	3054457	3055101	-	NADH dehydrogenase subunit 2 (AHRD V3.3 *** A0A0C5B2A9_HYONI)	SG	SG	0	0	0	0	0	0
Solyc00g125980	SL4.0ch00	3055480	3055683	-	NADH dehydrogenase subunit (AHRD V3.3 -** A0A2K3PKA7_TRIPR)	SG	SG	0	0	0	0	0	0
Solyc00g244300	SL4.0ch00	3057175	3057432	-	Unknown protein	SG	SG	0	0	0	0	0	0
Solyc00g244290	SL4.0ch00	3057501	3057992	-	NADH dehydrogenase subunit 2 (AHRD V3.3 *-* A0A0C5B2A9_HYONI)	SG	SG	0	0	0	0	0	0
Solyc00g244280	SL4.0ch00	3058214	3058396	+	senescence-associated carboxylesterase 101-like isoform X3 (AHRD V3.3 *-* XP_024928153.1)	SG	SG	0	0	0	0	0	0
Solyc00g500169	SL4.0ch00	3063538	3065389	-	NADH-ubiquinone oxidoreductase chain 5 (AHRD V3.3 *** A0A0C5ARN6_HYONI)	SG	SG	0	0	0	0	0	0
Solyc00g500170	SL4.0ch00	3066659	3067566	-	Cytochrome C oxidase subunit II-like%2C transmembrane domain-containing protein (AHRD V3.3 *** ATMG01280.1)	SG	SG	0	0	0	0	0	0
Solyc00g013170	SL4.0ch00	3069443	3069652	+	orf101 (mitochondrion) (AHRD V3.3 *-* YP_009430405.1)	SG	SG	0	0	2	0	1	0
Solyc00g013180	SL4.0ch00	3070183	3071529	-	NADH-ubiquinone oxidoreductase chain 4 (AHRD V3.3 *-* A0A290WL40_SOLLC)	SG	SG	2	3	1	1	0	0
Solyc00g500171	SL4.0ch00	3073664	3074179	-	NADH-ubiquinone oxidoreductase chain 4 (AHRD V3.3 *** A0A2G3CZD8_CAPCH)	SG	SG	0	0	0	0	0	0
Solyc00g500172	SL4.0ch00	3075612	3076169	-	NADH-ubiquinone oxidoreductase chain 4 (AHRD V3.3 *** A0A2G2X0J9_CAPBA)	SG	SG	0	0	1	0	0	0
Solyc00g320430	SL4.0ch00	3077625	3077804	+	Unknown protein	SG	SG	0	0	0	0	0	0
Solyc00g500173	SL4.0ch00	3085457	3086151	-	ATPase subunit 4 (AHRD V3.3 *** A0A0C5B288_HYONI)	SG	SG	0	0	0	0	0	0
Solyc00g019750	SL4.0ch00	3092088	3092288	+	Unknown protein	SG	SG	0	0	1	0	1	1
Solyc00g019730	SL4.0ch00	3094526	3094960	+	Cytochrome c oxidase subunit 3 (AHRD V3.3 *** A0A290WL11_SOLLC)	SG	SG	0	0	3	0	0	0
Solyc00g500174	SL4.0ch00	3129847	3158600	-	Unknown protein	SG	SG	0	1	1	0	0	0
Solyc00g500175	SL4.0ch00	3220336	3237694	-	Unknown protein	SG	SG	1	0	2	0	1	2
Solyc00g500176	SL4.0ch00	3312181	3313737	-	Unknown protein	SG	SG	3	6	5	3	2	3
Solyc00g500177	SL4.0ch00	3480316	3484090	+	Unknown protein	SG	SG	0	0	0	0	0	0
Solyc00g500178	SL4.0ch00	3520842	3522157	+	Unknown protein	SG	SG	0	0	0	0	0	0
Solyc00g500179	SL4.0ch00	3538808	3617506	-	Unknown protein	SG	SG	0	0	0	0	0	1
Solyc00g500180	SL4.0ch00	3651567	3665215	+	Unknown protein	SG	SG	0	0	0	0	0	0
Solyc00g500181	SL4.0ch00	3676208	3678267	-	RNA-dependent RNA polymerase (AHRD V3.3 *** A0A2Z6JIR4_9VIRU)	SG	SG	0	0	0	0	0	0
Solyc00g500182	SL4.0ch00	3684590	3685773	+	Transmembrane protein (AHRD V3.3 *-* A0A1P8B2M8_ARATH)	SG	SG	0	0	0	0	1	1
Solyc00g118680	SL4.0ch00	3687292	3689223	-	Unknown protein	SG	SG	1	0	0	1	2	1
Solyc00g118690	SL4.0ch00	3689126	3689386	+	NADH-ubiquinone oxidoreductase chain 1 (AHRD V3.3 *-* A0A2G2YI85_CAPAN)	SG	SG	1	0	1	2	3	2
Solyc00g023600	SL4.0ch00	3690578	3690838	-	Unknown protein	SG	SG	2	0	0	1	1	0
Solyc00g023590	SL4.0ch00	3692134	3694833	-	Cytochrome f (AHRD V3.3 *-* A0A2G3AYY8_CAPCH)	SG	SG	1	1	0	2	3	1
Solyc00g023580	SL4.0ch00	3697005	3697262	-	Unknown protein	SG	SG	0	1	0	1	0	0
Solyc00g023570	SL4.0ch00	3697503	3697832	+	Unknown protein	SG	SG	0	1	0	2	0	0
Solyc00g014860	SL4.0ch00	3701542	3701851	+	Unknown protein	SG	SG	0	0	0	0	0	0
Solyc00g014850	SL4.0ch00	3702464	3702775	+	orf86 (mitochondrion) (AHRD V3.3 *** YP_002608396.1)	SG	SG	4	2	0	1	1	1
Solyc00g500183	SL4.0ch00	3704165	3706096	+	NADH dehydrogenase subunit 7 (AHRD V3.3 *-* A0A220T1K3_9ROSI)	SG	SG	6	1	6	6	2	5
Solyc00g500184	SL4.0ch00	3706763	3707940	+	NADH dehydrogenase subunit 7 (AHRD V3.3 *** A0A0C5B9X5_9SOLA)	SG	SG	12	4	3	6	5	6
Solyc00g500185	SL4.0ch00	3708705	3710247	+	NADH dehydrogenase subunit 7 (AHRD V3.3 *-* G9FCP1_9LAMI)	SG	SG	5	2	3	8	3	2
Solyc00g014810	SL4.0ch00	3713896	3714060	+	Unknown protein	SG	SG	0	0	0	0	0	0
Solyc00g014800	SL4.0ch00	3715868	3716359	+	Zinc finger protein KNUCKLES (AHRD V3.3 *** A0A2G3ACW4_CAPAN)	C2H2	TF	0	0	0	2	0	0
Solyc00g014790	SL4.0ch00	3716363	3718878	-	Unknown protein	SG	SG	3	1	0	0	1	3
Solyc00g094550	SL4.0ch00	3726482	3726715	+	hypothetical protein (AHRD V3.3 *-* AT2G07628.1)	SG	SG	1	0	0	4	0	3
Solyc00g094540	SL4.0ch00	3727644	3727973	-	Unknown protein	SG	SG	8	0	1	3	2	4
Solyc00g094530	SL4.0ch00	3728169	3728558	+	NADH-ubiquinone oxidoreductase chain 1 (AHRD V3.3 *** A0A2G2XVU5_CAPAN)	SG	SG	12	3	3	6	8	7
Solyc00g094520	SL4.0ch00	3729198	3729383	+	orf100 (mitochondrion) (AHRD V3.3 *** YP_005090391.1)	SG	SG	6	2	1	5	3	6
Solyc00g023700	SL4.0ch00	3735479	3736452	+	Unknown protein	SG	SG	0	0	0	0	0	0
Solyc00g023710	SL4.0ch00	3737340	3738041	-	Unknown protein	SG	SG	0	0	0	0	0	0
Solyc00g049210	SL4.0ch00	3741110	3742879	-	Cytochrome c biogenesis FN (AHRD V3.3 *** A0A0C5B9X0_9SOLA)	SG	SG	0	0	0	0	0	0
Solyc00g049220	SL4.0ch00	3742936	3743142	+	(R)-mandelonitrile lyase-like (AHRD V3.3 *-* A0A2G2VFL1_CAPBA)	SG	SG	0	0	0	0	0	0
Solyc00g500186	SL4.0ch00	3745513	3747009	-	Cytochrome c oxidase subunit 1 (AHRD V3.3 *** A0A2G2YXI2_CAPAN)	SG	SG	0	0	1	0	1	4
Solyc00g500187	SL4.0ch00	3749487	3751765	-	NADH-ubiquinone oxidoreductase chain 4 (AHRD V3.3 *-* A0A290WL40_SOLLC)	SG	SG	0	3	1	0	1	3
Solyc00g500188	SL4.0ch00	3754843	3755358	-	NADH-ubiquinone oxidoreductase chain 4 (AHRD V3.3 *** A0A2G3CZD8_CAPCH)	SG	SG	0	0	1	0	0	0
Solyc00g500189	SL4.0ch00	3756791	3757348	-	NADH-ubiquinone oxidoreductase chain 4 (AHRD V3.3 *** A0A2G2X0J9_CAPBA)	SG	SG	1	0	0	1	0	0
Solyc00g021660	SL4.0ch00	3764643	3765962	+	Neutral/alkaline invertase (AHRD V3.3 *-* V5N411_MANES)	SG	SG	0	0	0	0	0	0
Solyc00g500190	SL4.0ch00	3767429	3770395	+	30S ribosomal protein S2, chloroplastic (AHRD V3.3 *** I6N946_DATST)	SG	SG	0	1	0	2	4	7
Solyc00g500191	SL4.0ch00	3770397	3771752	+	Protein TIC 214 (AHRD V3.3 *-* TI214_SOLTU)	SG	SG	0	0	0	1	1	0
Solyc00g500192	SL4.0ch00	3775348	3776977	+	NAD(P)H-quinone oxidoreductase subunit H, chloroplastic (AHRD V3.3 *** A0A1U8QCJ3_CAPAN)	SG	SG	1	1	0	2	3	4
Solyc00g500193	SL4.0ch00	3776979	3779203	+	NAD(P)H-quinone oxidoreductase subunit 1, chloroplastic (AHRD V3.3 *** A0A2G2XBN0_CAPBA)	SG	SG	3	1	2	4	8	6
Solyc00g500194	SL4.0ch00	3783896	3784749	-	Cytochrome c biogenesis protein CcsA (AHRD V3.3 *-* A0A1U8QCK2_CAPAN)	SG	SG	0	1	0	1	0	1
Solyc00g500195	SL4.0ch00	3787465	3789905	+	NAD(P)H-quinone oxidoreductase subunit 5, chloroplastic (AHRD V3.3 *** J7H711_CAPAN)	SG	SG	1	1	0	0	1	2
Solyc00g500196	SL4.0ch00	3788808	3794880	-	Protein TIC 214 (AHRD V3.3 *** K4EQH9_DATST)	SG	SG	11	4	1	7	6	8
Solyc00g500197	SL4.0ch00	3803813	3805094	-	Ycf15 protein (AHRD V3.3 *-* J7H9P3_CAPAN)	SG	SG	0	0	0	0	0	0
Solyc00g500198	SL4.0ch00	3805284	3812120	-	NAD(P)H-quinone oxidoreductase subunit 5, chloroplastic (AHRD V3.3 *** J7H711_CAPAN)	SG	SG	0	0	0	0	1	1
Solyc00g500199	SL4.0ch00	3813759	3814535	-	Photosystem I P700 chlorophyll a apoprotein A1 (AHRD V3.3 *** K4EPK3_DATST)	SG	SG	0	0	1	1	0	2
Solyc00g500200	SL4.0ch00	3814973	3816034	-	Photosystem II protein D1 (AHRD V3.3 *** A0A1U8QBZ9_CAPAN)	SG	SG	2	0	1	2	1	1
Solyc00g500201	SL4.0ch00	3816560	3818089	-	Maturase K (AHRD V3.3 *** A0A2G3DGH8_CAPCH)	SG	SG	0	0	0	0	0	0
Solyc00g500202	SL4.0ch00	3822020	3822677	+	Photosystem II reaction center protein K (AHRD V3.3 *** A0A1U8QD48_CAPAN)	SG	SG	0	0	0	0	0	0
Solyc00g500203	SL4.0ch00	3824657	3826180	-	ATP synthase subunit alpha, chloroplastic (AHRD V3.3 *** I6N942_DATST)	SG	SG	0	0	0	0	0	0
Solyc00g500204	SL4.0ch00	3829278	3830968	-	30S ribosomal protein S2, chloroplastic (AHRD V3.3 *** I6N946_DATST)	SG	SG	0	0	0	0	1	0
Solyc00g500205	SL4.0ch00	3831194	3838295	-	DNA-directed RNA polymerase subunit beta'' (AHRD V3.3 *-* A0A1U8QCC7_CAPAN)	SG	SG	0	0	0	0	0	0
Solyc00g500206	SL4.0ch00	3848018	3850448	+	Photosystem II CP43 reaction center protein (AHRD V3.3 *** A0A078EKT7_BRANA)	SG	SG	0	0	0	0	1	2
Solyc00g500207	SL4.0ch00	3851915	3852432	-	30S ribosomal protein S14, chloroplastic (AHRD V3.3 *-* A0A2G2X601_CAPBA)	SG	SG	0	0	0	0	0	0
Solyc00g500208	SL4.0ch00	3852524	3854728	-	Photosystem I P700 chlorophyll a apoprotein A2 (AHRD V3.3 *** I6N956_DATST)	SG	SG	0	0	0	0	0	0
Solyc00g500209	SL4.0ch00	3854754	3857006	-	Photosystem I P700 chlorophyll a apoprotein A1 (AHRD V3.3 *** K4EPK3_DATST)	SG	SG	2	1	0	2	6	8
Solyc00g500210	SL4.0ch00	3857765	3858895	-	Protein TIC 214 (AHRD V3.3 *** K4EQH9_DATST)	SG	SG	0	1	0	0	0	3
Solyc00g500211	SL4.0ch00	3859307	3859750	-	NAD(P)H-quinone oxidoreductase subunit 5, chloroplastic (AHRD V3.3 *** J7H711_CAPAN)	SG	SG	0	0	0	0	1	1
Solyc00g500212	SL4.0ch00	3860838	3861660	-	30S ribosomal protein S4, chloroplastic (AHRD V3.3 *** I6N958_DATST)	SG	SG	0	1	0	0	2	2
Solyc00g500213	SL4.0ch00	3869025	3869646	+	Auxin-responsive GH3 family protein (AHRD V3.3 *** A0A2U1NZC8_ARTAN)	SG	SG	0	0	0	0	0	0
Solyc00g500214	SL4.0ch00	3869683	3871838	+	Auxin-responsive GH3 family protein (AHRD V3.3 *** A0A2U1NZC8_ARTAN)	SG	SG	0	0	0	0	0	0
Solyc00g322630	SL4.0ch00	3881527	3881823	+	Auxin-responsive GH3 family protein (AHRD V3.3 *-* A0A2U1NZC8_ARTAN)	SG	SG	0	0	0	0	0	0
Solyc00g500215	SL4.0ch00	3888284	3892889	+	Unknown protein	SG	SG	0	0	0	0	3	0
Solyc00g500216	SL4.0ch00	3903540	3905605	+	Auxin-responsive GH3 family protein (AHRD V3.3 *** A0A2U1MJ34_ARTAN)	SG	SG	0	0	0	1	0	0
Solyc00g500217	SL4.0ch00	3926856	3927526	+	Retrovirus-related Pol polyprotein from transposon TNT 1-94 (AHRD V3.3 *-* A0A2I0VJ33_9ASPA)	SG	SG	0	0	0	0	0	0
Solyc00g500218	SL4.0ch00	3928777	3931680	+	Auxin-responsive GH3 family protein (AHRD V3.3 *** A0A2U1NZC8_ARTAN)	SG	SG	0	0	1	0	1	0
Solyc00g266110	SL4.0ch00	3940658	3940954	+	Auxin-responsive GH3 family protein (AHRD V3.3 *-* A0A2U1NZC8_ARTAN)	SG	SG	0	0	0	0	0	0
Solyc00g254910	SL4.0ch00	3943525	3944310	+	Auxin-responsive GH3 family protein (AHRD V3.3 *-* A0A2U1NZC8_ARTAN)	SG	SG	0	0	0	0	0	0
Solyc00g500219	SL4.0ch00	3964601	3965757	+	B3 domain-containing protein (AHRD V3.3 *** A0A2K3PAY3_TRIPR)	B3	TF	0	0	0	0	0	0
Solyc00g500220	SL4.0ch00	4000231	4005112	+	B3 domain-containing protein At1g49475-like (AHRD V3.3 *-* XP_025886111.1)	SG	SG	0	0	0	0	0	0
Solyc00g500221	SL4.0ch00	4006068	4007011	+	B3 domain-containing protein (AHRD V3.3 *-* A0A1Q3DFU3_CEPFO)	B3	TF	0	1	0	0	0	0
Solyc00g500222	SL4.0ch00	4007108	4007767	+	Transcriptional factor B3 family protein (AHRD V3.3 *-* A0A2H1ZEQ2_ARATH)	B3	TF	0	0	1	0	0	0
Solyc00g198360	SL4.0ch00	4294034	4294903	+	Zinc finger transcription factor 4	C3H	TF	0	0	0	0	0	0
Solyc00g500223	SL4.0ch00	4351078	4353937	-	Retrovirus-related Pol polyprotein from transposon TNT 1-94 (AHRD V3.3 *-* A0A2I0W6G5_9ASPA)	SG	SG	0	0	0	0	0	0
Solyc00g036520	SL4.0ch00	4414466	4415023	-	Unknown protein	SG	SG	0	0	0	0	0	0
Solyc00g052540	SL4.0ch00	4416054	4416725	+	Unknown protein	SG	SG	0	0	0	0	0	0
Solyc00g052530	SL4.0ch00	4417438	4418639	-	Unknown protein	SG	SG	0	0	0	0	0	0
Solyc00g500224	SL4.0ch00	4418688	4420952	-	Cytochrome c biogenesis FC (AHRD V3.3 *-* A0A0C5B7H6_9SOLA)	SG	SG	0	0	0	0	0	0
Solyc00g047180	SL4.0ch00	4441826	4442083	-	Unknown protein	SG	SG	0	0	0	0	0	0
Solyc00g047190	SL4.0ch00	4443200	4443517	+	Unknown protein	SG	SG	0	0	0	0	0	0
Solyc00g047200	SL4.0ch00	4445278	4445511	-	Cytochrome b (AHRD V3.3 *-* A0A2G3ARK2_CAPCH)	SG	SG	0	0	0	0	0	0
Solyc00g500225	SL4.0ch00	4463995	4464591	-	NADH-ubiquinone oxidoreductase chain 3 (AHRD V3.3 *** G9FCN6_9LAMI)	SG	SG	2	1	1	2	1	0
Solyc00g500226	SL4.0ch00	4465449	4467796	-	Cytochrome c biogenesis FC (AHRD V3.3 *-* A0A0C5B7H6_9SOLA)	SG	SG	1	0	0	1	0	0
Solyc00g500227	SL4.0ch00	4472979	4475038	+	RNA-dependent RNA polymerase (AHRD V3.3 *** A0A2Z6JIR4_9VIRU)	SG	SG	0	0	0	0	1	0
Solyc00g500228	SL4.0ch00	4488679	4492426	+	Ribosomal protein L2 (AHRD V3.3 *** A0A290WL33_SOLLC)	SG	SG	10	8	15	8	9	11
Solyc00g500229	SL4.0ch00	4511808	4511970	-	Unknown protein	SG	SG	0	0	0	0	0	0
Solyc00g500230	SL4.0ch00	4512109	4517780	-	Unknown protein	SG	SG	0	0	0	0	0	0
Solyc00g500231	SL4.0ch00	4537857	4543073	-	Unknown protein	SG	SG	0	0	0	0	0	0
Solyc00g500232	SL4.0ch00	4589812	4590649	+	Unknown protein	SG	SG	0	0	0	0	0	0
Solyc00g500233	SL4.0ch00	4718474	4723843	+	Unknown protein	SG	SG	0	0	0	0	0	0
Solyc00g500234	SL4.0ch00	4936041	4944981	+	Unknown protein	SG	SG	0	0	1	0	0	0
Solyc00g500235	SL4.0ch00	4986640	4992714	+	Unknown protein	SG	SG	0	0	0	0	0	0
Solyc00g500236	SL4.0ch00	4996087	5023438	-	MP domain-containing protein (AHRD V3.3 *-* A0A1Q3BUD1_CEPFO)	SG	SG	2	0	0	0	0	1
Solyc00g500237	SL4.0ch00	5030385	5031223	+	Transport membrane protein (AHRD V3.3 *-* A0A0C5ARU2_HYONI)	SG	SG	0	0	0	0	0	0
Solyc00g230070	SL4.0ch00	5051295	5051558	+	Photosystem II CP43 reaction center protein (AHRD V3.3 *-* A0A220NAN4_9BRAS)	SG	SG	0	0	0	0	0	0
Solyc00g230060	SL4.0ch00	5051694	5052660	-	Ribonuclease H protein (AHRD V3.3 *-* A0A2I0WBN4_9ASPA)	SG	SG	0	0	0	0	0	0
Solyc00g025300	SL4.0ch00	5059172	5059333	+	transmembrane protein (AHRD V3.3 --* AT2G07674.2)	SG	SG	0	0	0	0	0	0
Solyc00g025290	SL4.0ch00	5060057	5060542	-	hypothetical protein (AHRD V3.3 *** ATMG00660.1)	SG	SG	0	1	0	1	0	0
Solyc00g500238	SL4.0ch00	5062854	5063440	+	orf211 gene product (mitochondrion) (AHRD V3.3 --* NP_064093.1)	SG	SG	1	0	0	1	0	0
Solyc00g020040	SL4.0ch00	5063652	5064272	-	Cytochrome c biogenesis B (AHRD V3.3 *** A0A0C5B708_9SOLA)	SG	SG	6	0	0	1	4	8
Solyc00g020030	SL4.0ch00	5065433	5065633	+	Unknown protein	SG	SG	1	0	1	6	2	3
Solyc00g020020	SL4.0ch00	5065489	5066572	-	Unknown protein	SG	SG	11	6	4	12	9	10
Solyc00g020010	SL4.0ch00	5066942	5067169	+	Unknown protein	SG	SG	3	1	2	5	3	4
Solyc00g020000	SL4.0ch00	5067436	5067609	-	Unknown protein	SG	SG	0	4	3	7	4	6
Solyc00g019990	SL4.0ch00	5068988	5069203	-	Unknown protein	SG	SG	0	0	3	1	2	1
Solyc00g019980	SL4.0ch00	5069419	5070648	-	ribosomal protein L2 (chloroplast) (AHRD V3.3 *-* YP_009232109.1)	SG	SG	10	8	6	12	18	8
Solyc00g019970	SL4.0ch00	5072673	5073664	-	Unknown protein	SG	SG	7	4	1	3	9	6
Solyc00g019950	SL4.0ch00	5073987	5074538	+	NADH dehydrogenase subunit 9 (AHRD V3.3 *** A0A290WKX8_SOLLC)	SG	SG	9	2	1	0	1	1
Solyc00g500239	SL4.0ch00	5102049	5102753	+	Protein Ycf2 (AHRD V3.3 *-* A0A142DP97_9LAMI)	SG	SG	0	0	0	0	0	0
Solyc00g500240	SL4.0ch00	5113129	5114311	+	Cytochrome b (AHRD V3.3 *** A0A2G3ARK2_CAPCH)	SG	SG	2	0	0	0	1	0
Solyc00g500241	SL4.0ch00	5138634	5140899	+	Cytochrome c biogenesis FC (AHRD V3.3 *-* A0A0C5B7H6_9SOLA)	SG	SG	1	0	0	2	0	0
Solyc00g036530	SL4.0ch00	5147285	5147440	-	Unknown protein	SG	SG	0	0	0	0	0	0
Solyc00g500242	SL4.0ch00	5149819	5150571	-	Heme exporter protein C (AHRD V3.3 *** A0A2S4LUD9_9BRAD)	SG	SG	2	0	0	1	5	1
Solyc00g500243	SL4.0ch00	5150786	5152183	-	Cytochrome c oxidase subunit 2 (AHRD V3.3 *-* A0A0C5B2A3_HYONI)	SG	SG	13	8	7	10	21	15
Solyc00g500244	SL4.0ch00	5153132	5153539	-	Cytochrome c oxidase subunit 2 (AHRD V3.3 *** A0A2G2X686_CAPBA)	SG	SG	6	0	0	8	12	8
Solyc00g500245	SL4.0ch00	5153788	5157253	-	Ribosomal protein S3 (AHRD V3.3 *** A0A290WKX3_SOLLC)	SG	SG	4	1	1	6	15	6
Solyc00g500246	SL4.0ch00	5231859	5238957	-	Unknown protein	SG	SG	0	0	0	0	0	0
Solyc00g007450	SL4.0ch00	5306617	5307486	-	Zinc finger transcription factor 2	C3H	TF	0	0	0	0	0	0
Solyc00g016590	SL4.0ch00	5395725	5396993	+	Unknown protein	SG	SG	0	0	0	0	0	0
Solyc00g028960	SL4.0ch00	5438954	5439265	-	monothiol glutaredoxin-S1-like (AHRD V3.3 *** A0A1U7WLZ4_NICSY)	SG	SG	8	5	6	0	2	1
Solyc00g500247	SL4.0ch00	5457174	5459116	-	AT hook motif DNA-binding family protein (AHRD V3.3 *-* A0A2U1PYS7_ARTAN)	SG	SG	0	0	0	0	0	0
Solyc00g500248	SL4.0ch00	5474685	5481317	-	AT hook, DNA-binding motif-containing protein (AHRD V3.3 *-* A0A2U1KK62_ARTAN)	SG	SG	0	0	0	0	0	0
Solyc00g500249	SL4.0ch00	5495164	5497083	-	Cytochrome c biogenesis FN (AHRD V3.3 *** A0A0C5B9X0_9SOLA)	SG	SG	1	0	0	2	0	1
Solyc00g500250	SL4.0ch00	5499555	5502705	-	Cytochrome c oxidase subunit 1 (AHRD V3.3 *** A0A2G2YXI2_CAPAN)	SG	SG	6	5	2	9	4	5
Solyc00g500251	SL4.0ch00	5503541	5505819	-	NADH-ubiquinone oxidoreductase chain 4 (AHRD V3.3 *-* A0A290WL40_SOLLC)	SG	SG	1	0	0	0	1	0
Solyc00g500252	SL4.0ch00	5508897	5509412	-	NADH-ubiquinone oxidoreductase chain 4 (AHRD V3.3 *** A0A2G3CZD8_CAPCH)	SG	SG	0	0	0	2	0	1
Solyc00g500253	SL4.0ch00	5510845	5511402	-	NADH-ubiquinone oxidoreductase chain 4 (AHRD V3.3 *** A0A2G2X0J9_CAPBA)	SG	SG	0	0	0	0	0	0
Solyc00g021650	SL4.0ch00	5520935	5521165	-	Unknown protein	SG	SG	0	1	2	3	4	5
Solyc00g021640	SL4.0ch00	5522265	5524452	+	Ribosomal protein S4 (AHRD V3.3 *** A0A0C5B738_9SOLA)	SG	SG	26	10	10	55	54	49
Solyc00g021630	SL4.0ch00	5525147	5525800	+	NADH-ubiquinone oxidoreductase chain 6 (AHRD V3.3 *** A0A0C5B7I5_9SOLA)	SG	SG	23	5	2	11	7	11
Solyc00g500254	SL4.0ch00	5527933	5528372	-	50S ribosomal protein L20, chloroplastic (AHRD V3.3 *-* A0A2P1M7F3_9LAMI)	SG	SG	0	2	0	5	1	1
Solyc00g181240	SL4.0ch00	5529272	5529451	-	Unknown protein	SG	SG	0	0	1	1	0	0
Solyc00g181250	SL4.0ch00	5529549	5530393	+	Photosystem II CP43 reaction center protein (AHRD V3.3 *-* A0A2G2V3B6_CAPBA)	SG	SG	0	0	0	2	2	0
Solyc00g500255	SL4.0ch00	5536705	5537184	+	RNA-dependent RNA polymerase (AHRD V3.3 *-* A0A2Z6JIR4_9VIRU)	SG	SG	0	0	0	0	1	0
Solyc00g500256	SL4.0ch00	5538238	5540377	+	NADH-ubiquinone oxidoreductase chain 5 (AHRD V3.3 *-* A0A1Y0B159_9LAMI)	SG	SG	5	1	1	3	3	5
Solyc00g500257	SL4.0ch00	5547194	5548799	-	Transmembrane protein (AHRD V3.3 *-* A0A1P8B2M8_ARATH)	SG	SG	2	0	3	1	1	2
Solyc00g500258	SL4.0ch00	5740167	5740917	+	Chitinase (AHRD V3.3 *-* B9VRK7_CAPAN)	SG	SG	3	0	0	0	0	1
Solyc00g500259	SL4.0ch00	5838346	5850670	+	Unknown protein	SG	SG	0	0	0	0	0	1
Solyc00g500260	SL4.0ch00	5872091	5879508	-	Cytochrome b (AHRD V3.3 *-* A0A2G3ARK2_CAPCH)	SG	SG	0	0	0	0	2	1
Solyc00g500261	SL4.0ch00	5890653	5891204	-	NADH-ubiquinone oxidoreductase chain 3 (AHRD V3.3 *** A0A2G2V3C2_CAPBA)	SG	SG	0	0	0	0	2	0
Solyc00g500262	SL4.0ch00	5892264	5894611	-	Transmembrane protein (AHRD V3.3 *-* Q3EC50_ARATH)	SG	SG	0	0	0	0	0	0
Solyc00g500263	SL4.0ch00	5899398	5901261	+	RNA-dependent RNA polymerase (AHRD V3.3 *** A0A2Z6JIR4_9VIRU)	SG	SG	0	0	0	0	0	0
Solyc00g500264	SL4.0ch00	6072885	6118363	-	Unknown protein	SG	SG	0	0	1	0	0	0
Solyc00g500265	SL4.0ch00	6093116	6093497	+	Unknown protein	SG	SG	0	0	0	0	0	0
Solyc00g500266	SL4.0ch00	6098331	6105911	+	Unknown protein	SG	SG	0	0	0	0	0	0
Solyc00g500267	SL4.0ch00	6150279	6157947	+	Unknown protein	SG	SG	0	0	0	0	1	0
Solyc00g500268	SL4.0ch00	6272999	6283350	-	Unknown protein	SG	SG	0	0	2	0	0	0
Solyc00g500269	SL4.0ch00	6324020	6341295	+	Unknown protein	SG	SG	0	0	0	0	0	0
Solyc00g500270	SL4.0ch00	6341414	6343438	+	Unknown protein	SG	SG	0	1	0	0	0	0
Solyc00g500271	SL4.0ch00	6397350	6398432	-	NADH-ubiquinone oxidoreductase chain 5 (AHRD V3.3 *** A0A0C5ARN6_HYONI)	SG	SG	0	0	0	0	0	0
Solyc00g500272	SL4.0ch00	6399844	6400332	-	Cytochrome C oxidase subunit II-like%2C transmembrane domain-containing protein (AHRD V3.3 *** ATMG01280.1)	SG	SG	0	0	0	0	0	0
Solyc00g500273	SL4.0ch00	6420357	6420697	+	Ribosomal protein S19 (AHRD V3.3 *** A0A290WKX2_SOLLC)	SG	SG	0	0	0	0	0	0
Solyc00g500274	SL4.0ch00	6422007	6423834	+	Ribosomal protein S3 (AHRD V3.3 *** A0A290WKX3_SOLLC)	SG	SG	0	0	0	0	0	0
Solyc00g500275	SL4.0ch00	6424087	6424494	+	Cytochrome c oxidase subunit 2 (AHRD V3.3 *** A0A2G2X686_CAPBA)	SG	SG	0	0	0	0	0	0
Solyc00g500276	SL4.0ch00	6426168	6426839	+	Cytochrome c oxidase subunit 2 (AHRD V3.3 *-* A0A0C5B2A3_HYONI)	SG	SG	0	0	0	0	0	0
Solyc00g500277	SL4.0ch00	6427054	6427806	+	Heme exporter protein C (AHRD V3.3 *** A0A2S4LUD9_9BRAD)	SG	SG	0	0	1	0	5	0
Solyc00g052430	SL4.0ch00	6436629	6438756	-	Cytochrome c biogenesis FC (AHRD V3.3 *** A0A0C5B7H6_9SOLA)	SG	SG	1	0	1	1	0	0
Solyc00g500278	SL4.0ch00	6451543	6453529	+	Protein TIC 214 (AHRD V3.3 *-* TI214_SOLTU)	SG	SG	0	0	0	1	0	0
Solyc00g500279	SL4.0ch00	6453550	6454382	+	Protein TIC 214 (AHRD V3.3 *-* TI214_SOLTU)	SG	SG	0	0	0	0	0	0
Solyc00g500280	SL4.0ch00	6457994	6459175	+	NAD(P)H-quinone oxidoreductase subunit H, chloroplastic (AHRD V3.3 *** A0A1S5SJX5_ORYVI)	SG	SG	0	0	0	2	2	1
Solyc00g500281	SL4.0ch00	6475315	6476082	-	Retrovirus-related Pol polyprotein from transposon TNT 1-94 (AHRD V3.3 *-* A0A2I0X5W4_9ASPA)	SG	SG	0	0	0	0	0	0
Solyc00g500282	SL4.0ch00	6501940	6533300	-	Unknown protein	SG	SG	0	0	0	0	0	0
Solyc00g500283	SL4.0ch00	6518936	6548871	-	Unknown protein	SG	SG	0	0	0	0	0	0
Solyc00g500284	SL4.0ch00	6655184	6656548	-	Auxin-responsive GH3 family protein (AHRD V3.3 *-* A0A2U1NZC8_ARTAN)	SG	SG	0	0	0	0	2	1
Solyc00g500285	SL4.0ch00	6656990	6657973	-	Auxin-responsive GH3 family protein (AHRD V3.3 *-* A0A2U1MJ34_ARTAN)	SG	SG	0	0	1	0	0	1
Solyc00g500286	SL4.0ch00	6695051	6695836	-	Auxin-responsive GH3 family protein (AHRD V3.3 *-* A0A2U1NZC8_ARTAN)	SG	SG	0	0	0	0	0	0
Solyc00g500287	SL4.0ch00	6695868	6698863	-	Auxin-responsive GH3 family protein (AHRD V3.3 *-* A0A2U1MJ34_ARTAN)	SG	SG	0	0	0	0	0	0
Solyc00g500288	SL4.0ch00	6827316	6831899	-	Unknown protein	SG	SG	0	0	0	0	0	0
Solyc00g500289	SL4.0ch00	6847341	6851528	-	Unknown protein	SG	SG	0	0	0	0	0	0
Solyc00g500290	SL4.0ch00	6863061	6870289	+	DNA-directed RNA polymerase subunit beta'' (AHRD V3.3 *** A0A1U8QCC7_CAPAN)	SG	SG	0	1	1	3	4	7
Solyc00g500291	SL4.0ch00	6870653	6872343	+	30S ribosomal protein S2, chloroplastic (AHRD V3.3 *** I6N946_DATST)	SG	SG	0	1	0	2	0	1
Solyc00g500292	SL4.0ch00	6875441	6876964	+	ATP synthase subunit alpha, chloroplastic (AHRD V3.3 *** I6N942_DATST)	SG	SG	0	0	0	0	0	2
Solyc00g500293	SL4.0ch00	6878944	6879601	-	Photosystem II reaction center protein K (AHRD V3.3 *** A0A1U8QD48_CAPAN)	SG	SG	2	4	3	5	7	3
Solyc00g500294	SL4.0ch00	6879737	6885831	-	Unknown protein	SG	SG	0	2	3	4	10	13
Solyc00g500295	SL4.0ch00	6883532	6885061	+	Maturase K (AHRD V3.3 *** A0A2G3DGH8_CAPCH)	SG	SG	3	2	0	2	6	7
Solyc00g500296	SL4.0ch00	6885587	6886648	+	Photosystem II protein D1 (AHRD V3.3 *** A0A1U8QBZ9_CAPAN)	SG	SG	37	11	21	20	49	83
Solyc00g500297	SL4.0ch00	6887343	6887771	-	50S ribosomal protein L2 (AHRD V3.3 *** H6T990_9CARY)	SG	SG	0	0	0	1	2	0
Solyc00g500298	SL4.0ch00	6888432	6888833	-	50S ribosomal protein L2, chloroplastic (AHRD V3.3 *** I6N9C2_DATST)	SG	SG	2	0	1	0	1	0
Solyc00g500299	SL4.0ch00	6893327	6899371	-	Ycf15 protein (AHRD V3.3 *-* J7H9P3_CAPAN)	SG	SG	0	1	0	1	0	0
Solyc00g500300	SL4.0ch00	6896527	6897808	+	Ycf15 protein (AHRD V3.3 *-* J7H9P3_CAPAN)	SG	SG	0	0	0	0	0	0
Solyc00g500301	SL4.0ch00	6902314	6903732	-	Ycf15 (AHRD V3.3 *-* A0A346JLD3_9ASTE)	SG	SG	11	10	5	24	29	58
Solyc00g500302	SL4.0ch00	6934274	6934968	-	ATPase subunit 4 (AHRD V3.3 *** A0A0C5B288_HYONI)	SG	SG	1	0	0	0	2	0
Solyc00g500303	SL4.0ch00	6943349	6944146	+	Cytochrome c oxidase subunit 3 (AHRD V3.3 *** A0A0C5BKQ0_9SOLA)	SG	SG	0	0	0	0	0	0
Solyc00g500304	SL4.0ch00	6949035	6949742	+	Protein Ycf2 (AHRD V3.3 *-* A0A142DP97_9LAMI)	SG	SG	0	0	0	0	0	0
Solyc00g500305	SL4.0ch00	6964865	6976032	+	Unknown protein	SG	SG	0	0	0	0	0	0
Solyc00g500306	SL4.0ch00	6976692	6982452	-	Unknown protein	SG	SG	0	0	0	0	0	0
Solyc00g500307	SL4.0ch00	6985225	6986167	-	Unknown protein	SG	SG	0	0	0	0	0	0
Solyc00g500308	SL4.0ch00	6991029	6997138	-	Unknown protein	SG	SG	0	0	0	0	0	0
Solyc00g500309	SL4.0ch00	7069853	7071680	+	Ribosomal protein S3 (AHRD V3.3 *** A0A290WKX3_SOLLC)	SG	SG	0	0	0	0	0	2
Solyc00g500310	SL4.0ch00	7071933	7072340	+	Cytochrome c oxidase subunit 2 (AHRD V3.3 *** A0A2G2X686_CAPBA)	SG	SG	0	0	0	0	0	0
Solyc00g500311	SL4.0ch00	7073776	7075802	+	Cytochrome c oxidase subunit 2 (AHRD V3.3 *-* A0A0C5B2A3_HYONI)	SG	SG	0	0	0	0	0	1
Solyc00g500312	SL4.0ch00	7079233	7083444	-	Cytochrome b (AHRD V3.3 *-* A0A2G3ARK2_CAPCH)	SG	SG	0	0	1	0	1	0
Solyc00g500313	SL4.0ch00	7210988	7211173	-	Unknown protein	SG	SG	0	0	2	1	0	2
Solyc00g500314	SL4.0ch00	7211309	7212208	-	NADH dehydrogenase subunit 2 (AHRD V3.3 *-* A0A0C5B2A9_HYONI)	SG	SG	1	0	0	1	0	1
Solyc00g500315	SL4.0ch00	7212217	7212907	-	LOW QUALITY PROTEIN: uncharacterized protein LOC112326444, partial (AHRD V3.3 *-* XP_024449890.1)	SG	SG	1	1	3	0	3	1
Solyc00g500316	SL4.0ch00	7214608	7216342	-	NADH dehydrogenase subunit 2 (AHRD V3.3 *-* A0A060DER8_9GENT)	SG	SG	2	1	4	3	0	3
Solyc00g500317	SL4.0ch00	7221272	7222354	-	NADH-ubiquinone oxidoreductase chain 5 (AHRD V3.3 *** A0A0C5ARN6_HYONI)	SG	SG	5	2	0	0	0	0
Solyc00g500318	SL4.0ch00	7223766	7224254	-	Cytochrome C oxidase subunit II-like%2C transmembrane domain-containing protein (AHRD V3.3 *** ATMG01280.1)	SG	SG	0	0	0	2	1	0
Solyc00g012540	SL4.0ch00	7262590	7264321	-	Zinc finger transcription factor 3	SG	SG	0	0	0	0	0	0
Solyc00g500319	SL4.0ch00	7319835	7325236	+	DNA-directed RNA polymerase subunit beta'' (AHRD V3.3 *** A0A1U8QCC7_CAPAN)	SG	SG	0	0	0	0	1	1
Solyc00g500320	SL4.0ch00	7325462	7327152	+	Photosystem II protein D1 (AHRD V3.3 *** A0A1U8QBZ9_CAPAN)	SG	SG	0	0	0	0	0	0
Solyc00g500321	SL4.0ch00	7328310	7328711	+	ATP synthase subunit b, chloroplastic (AHRD V3.3 *** I6N943_DATST)	SG	SG	0	1	0	1	4	3
Solyc00g500322	SL4.0ch00	7328954	7330194	+	ATP synthase subunit b, chloroplastic (AHRD V3.3 *** I6N943_DATST)	SG	SG	1	0	2	0	0	3
Solyc00g500323	SL4.0ch00	7330250	7331868	+	ATP synthase subunit alpha, chloroplastic (AHRD V3.3 *** I6N942_DATST)	SG	SG	0	1	0	0	0	0
Solyc00g500324	SL4.0ch00	7339547	7343102	-	Protein TIC 214 (AHRD V3.3 *** TI214_SOLTU)	SG	SG	0	0	0	0	2	2
Solyc00g500325	SL4.0ch00	7350993	7352411	+	Ycf15 (AHRD V3.3 *-* A0A346JLD3_9ASTE)	SG	SG	5	0	3	2	11	13
Solyc00g500326	SL4.0ch00	7356917	7358198	-	Ycf15 protein (AHRD V3.3 *-* J7H9P3_CAPAN)	SG	SG	0	0	0	0	0	0
Solyc00g500327	SL4.0ch00	7358388	7365224	-	Protein Ycf2 (AHRD V3.3 *** A0A1Z1GA65_LITCN)	SG	SG	0	0	0	0	0	0
Solyc00g500328	SL4.0ch00	7366863	7367639	-	Ribosomal protein L2, plastid (AHRD V3.3 *-* A0A2U1PJW3_ARTAN)	SG	SG	0	0	1	0	0	0
Solyc00g500329	SL4.0ch00	7368077	7369138	-	Photosystem II protein D1 (AHRD V3.3 *** A0A1U8QBZ9_CAPAN)	SG	SG	0	0	0	0	2	7
Solyc00g500330	SL4.0ch00	7369664	7371193	-	Maturase K (AHRD V3.3 *** A0A2G3DGH8_CAPCH)	SG	SG	0	0	0	0	0	0
Solyc00g500331	SL4.0ch00	7375123	7375780	+	Photosystem II reaction center protein K (AHRD V3.3 *** A0A1U8QD48_CAPAN)	SG	SG	0	0	1	2	1	10
Solyc00g500332	SL4.0ch00	7377666	7379283	-	ATP synthase subunit alpha, chloroplastic (AHRD V3.3 *** I6N942_DATST)	SG	SG	0	1	0	3	1	1
Solyc00g500333	SL4.0ch00	7379340	7380579	-	ATP synthase subunit b, chloroplastic (AHRD V3.3 *** I6N943_DATST)	SG	SG	0	0	0	0	1	0
Solyc00g500334	SL4.0ch00	7380822	7381223	-	ATP synthase subunit c, chloroplastic (AHRD V3.3 *** A0A2G2XQ72_CAPBA)	SG	SG	0	0	0	0	0	0
Solyc00g500335	SL4.0ch00	7382381	7383125	-	ATP synthase subunit a, chloroplastic (AHRD V3.3 *** J7H3L4_CAPAN)	SG	SG	0	0	0	0	1	0
Solyc00g500336	SL4.0ch00	7432879	7433631	+	Retrovirus-related Pol polyprotein from transposon TNT 1-94 (AHRD V3.3 *-* A0A2K3MZL8_TRIPR)	SG	SG	0	0	0	0	0	0
Solyc00g500337	SL4.0ch00	7446097	7446892	+	Retrovirus-related Pol polyprotein from transposon TNT 1-94 (AHRD V3.3 *-* A0A2K3MZL8_TRIPR)	SG	SG	0	0	0	0	0	0
Solyc00g500338	SL4.0ch00	7469165	7471116	+	Unknown protein	SG	SG	0	0	0	0	0	0
Solyc00g500339	SL4.0ch00	7515789	7525561	+	Unknown protein	SG	SG	1	1	2	1	0	0
Solyc00g500340	SL4.0ch00	7525833	7526419	-	orf211 gene product (mitochondrion) (AHRD V3.3 --* NP_064093.1)	SG	SG	0	0	0	0	0	0
Solyc00g500341	SL4.0ch00	7526750	7527630	+	Unknown protein	SG	SG	0	0	0	0	0	0
Solyc00g500342	SL4.0ch00	7527654	7528562	-	Unknown protein	SG	SG	0	0	2	1	1	0
Solyc00g500343	SL4.0ch00	7528846	7529289	+	hypothetical protein (AHRD V3.3 *** ATMG00660.1)	SG	SG	0	0	0	0	0	0
Solyc00g500344	SL4.0ch00	7533515	7533793	-	ATP synthase subunit beta, chloroplastic (AHRD V3.3 *-* A0A2U1KL25_ARTAN)	SG	SG	7	0	5	1	4	2
Solyc00g500345	SL4.0ch00	7538034	7541500	-	ATP synthase subunit alpha (AHRD V3.3 *** A0A2G3AS26_CAPCH)	SG	SG	1	1	0	3	1	1
Solyc00g500346	SL4.0ch00	7558050	7558889	-	Transport membrane protein (AHRD V3.3 *** A0A0C5ARU2_HYONI)	SG	SG	0	0	0	0	0	0
Solyc00g500347	SL4.0ch00	7621051	7621518	-	Cytochrome c biogenesis FN (AHRD V3.3 *** A0A0C5B9X0_9SOLA)	SG	SG	0	0	0	0	0	0
Solyc00g500348	SL4.0ch00	7657074	7658993	-	Cytochrome c biogenesis FN (AHRD V3.3 *** A0A0C5B9X0_9SOLA)	SG	SG	0	0	0	0	0	3
Solyc00g500349	SL4.0ch00	7661477	7662973	-	Cytochrome c oxidase subunit 1 (AHRD V3.3 *** A0A2G2YXI2_CAPAN)	SG	SG	0	0	0	0	0	0
Solyc00g500350	SL4.0ch00	7678241	7680300	-	RNA-dependent RNA polymerase (AHRD V3.3 *** A0A2Z6JIR4_9VIRU)	SG	SG	0	0	0	0	0	0
Solyc00g500351	SL4.0ch00	7684493	7689166	+	Ribosomal protein S13 (AHRD V3.3 *-* A0A0C5B313_9SOLA)	SG	SG	1	2	0	1	1	1
Solyc00g500352	SL4.0ch00	7702104	7702834	+	Unknown protein	SG	SG	0	0	0	0	0	0
Solyc00g032030	SL4.0ch00	7788611	7789039	+	E3 ubiquitin-protein ligase (AHRD V3.3 *-* A0A2G2WYW6_CAPBA)	SG	SG	0	1	0	0	0	0
Solyc00g500353	SL4.0ch00	7792148	7794788	+	Phenylalanine ammonia-lyase (AHRD V3.3 *** A0A2G2VZP0_CAPBA)	SG	SG	287	293	188	124	273	140
Solyc00g076250	SL4.0ch00	7796257	7797059	+	Aminotransferase-like, plant mobile domain-containing protein (AHRD V3.3 *-* A0A103XKK0_CYNCS)	SG	SG	0	0	0	0	0	0
Solyc00g500354	SL4.0ch00	7800835	7801630	+	Retrovirus-related Pol polyprotein from transposon TNT 1-94 (AHRD V3.3 *-* A0A2K3MQM8_TRIPR)	SG	SG	0	0	0	0	0	0
Solyc00g500355	SL4.0ch00	7972934	7978840	+	Unknown protein	SG	SG	0	0	0	0	0	0
Solyc00g500356	SL4.0ch00	7997240	8011815	+	Unknown protein	SG	SG	0	0	0	0	0	0
Solyc00g500357	SL4.0ch00	8023802	8024641	+	Transport membrane protein (AHRD V3.3 *** A0A0C5ARU2_HYONI)	SG	SG	0	0	0	0	0	0
Solyc00g500358	SL4.0ch00	8041191	8042726	+	ATP synthase subunit alpha (AHRD V3.3 *** A0A2H4NB27_SOLLC)	SG	SG	1	0	0	2	2	4
Solyc00g500359	SL4.0ch00	8042987	8043394	+	Cytochrome c oxidase subunit 2 (AHRD V3.3 *** A0A2G2X686_CAPBA)	SG	SG	0	0	0	1	0	0
Solyc00g500360	SL4.0ch00	8045068	8045739	+	Cytochrome c oxidase subunit 2 (AHRD V3.3 *-* A0A0C5B2A3_HYONI)	SG	SG	0	0	0	1	1	1
Solyc00g500361	SL4.0ch00	8070651	8071690	+	NADH-ubiquinone oxidoreductase chain 3 (AHRD V3.3 *-* A0A2G2V3C2_CAPBA)	SG	SG	1	5	1	4	3	2
Solyc00g500362	SL4.0ch00	8085726	8087102	+	Ribosomal protein L5 (AHRD V3.3 *** A0A290WL59_SOLLC)	SG	SG	1	0	0	0	1	1
Solyc00g500363	SL4.0ch00	8087104	8087411	+	Ribosomal protein L5 (AHRD V3.3 *** A0A290WL59_SOLLC)	SG	SG	0	0	0	0	1	0
Solyc00g500364	SL4.0ch00	8088757	8089938	+	Cytochrome b (AHRD V3.3 *** A0A2G3ARK2_CAPCH)	SG	SG	1	0	0	1	0	0
Solyc00g308530	SL4.0ch00	8309391	8310778	-	Unknown protein	SG	SG	0	0	0	0	0	0
Solyc00g284510	SL4.0ch00	8312630	8314215	-	zinc finger CCCH domain-containing protein 6-like isoform X2 (AHRD V3.3 *-* A0A2I4DEC7_9ROSI)	SG	SG	0	0	0	0	0	0
Solyc00g500365	SL4.0ch00	8371896	8390021	+	Unknown protein	SG	SG	0	0	0	0	0	0
Solyc00g500366	SL4.0ch00	8445497	8449160	-	Unknown protein	SG	SG	0	0	0	0	0	0
Solyc00g500367	SL4.0ch00	8465313	8470735	-	Unknown protein	SG	SG	0	0	0	0	0	0
Solyc00g500368	SL4.0ch00	8476400	8481146	+	Unknown protein	SG	SG	0	0	0	0	0	0
Solyc00g500369	SL4.0ch00	8481234	8489347	+	Unknown protein	SG	SG	0	0	0	0	0	0
Solyc00g500370	SL4.0ch00	8493114	8494031	+	Unknown protein	SG	SG	0	0	0	0	0	0
Solyc00g500371	SL4.0ch00	8498304	8499216	+	Unknown protein	SG	SG	0	0	0	0	0	0
Solyc00g500372	SL4.0ch00	8515501	8516616	+	Unknown protein	SG	SG	0	0	0	0	0	0
Solyc00g500373	SL4.0ch00	8612096	8614158	+	Magnesium transporter CorA-like family protein (AHRD V3.3 *-* A0A2K3P294_TRIPR)	SG	SG	28	30	23	30	23	6
Solyc00g500374	SL4.0ch00	8651685	8656070	-	Unknown protein	SG	SG	0	0	0	0	0	0
Solyc00g500375	SL4.0ch00	8663826	8672871	+	Unknown protein	SG	SG	0	1	1	0	0	0
Solyc00g006650	SL4.0ch00	8739397	8751155	+	Unknown protein	SG	SG	0	0	0	0	0	0
Solyc00g500376	SL4.0ch00	8788406	8792192	-	Unknown protein	SG	SG	0	0	0	0	0	0
Solyc00g500377	SL4.0ch00	8815889	8817757	+	Unknown protein	SG	SG	0	0	0	0	0	0
Solyc00g500378	SL4.0ch00	8859557	8860080	-	Unknown protein	SG	SG	0	0	0	0	0	0
Solyc00g500379	SL4.0ch00	8907535	8922087	+	Unknown protein	SG	SG	0	1	0	0	0	0
Solyc00g500380	SL4.0ch00	8911340	8911540	-	Unknown protein	SG	SG	0	0	0	0	0	0
Solyc00g500381	SL4.0ch00	8911640	8935518	-	Unknown protein	SG	SG	0	0	0	0	0	0
Solyc00g500382	SL4.0ch00	9020166	9032500	+	Unknown protein	SG	SG	0	0	0	0	0	0
Solyc00g500383	SL4.0ch00	9036490	9036969	+	Unknown protein	SG	SG	0	0	0	0	0	0
Solyc00g500384	SL4.0ch00	9049743	9074437	-	Unknown protein	SG	SG	1	0	0	0	0	0
Solyc00g500385	SL4.0ch00	9049949	9057592	+	Unknown protein	SG	SG	0	0	0	0	0	0
Solyc00g500386	SL4.0ch00	9064630	9065624	+	Unknown protein	SG	SG	0	0	0	0	0	0
Solyc00g500387	SL4.0ch00	9065894	9066737	+	Unknown protein	SG	SG	0	0	0	0	0	0
Solyc00g500388	SL4.0ch00	9079083	9080047	-	Unknown protein	SG	SG	0	0	0	0	0	0
Solyc00g500389	SL4.0ch00	9111103	9112323	-	Unknown protein	SG	SG	0	0	0	0	0	0
Solyc00g500390	SL4.0ch00	9136939	9137519	-	zinc finger CCCH domain-containing protein 24 (AHRD V3.3 --* XP_022001075.1)	SG	SG	0	0	0	0	0	0
Solyc00g500391	SL4.0ch00	9137689	9138161	-	Unknown protein	SG	SG	0	0	0	0	0	0
Solyc00g500392	SL4.0ch00	9148577	9149199	-	Unknown protein	SG	SG	0	0	0	0	0	0
Solyc00g500393	SL4.0ch00	9155251	9155532	-	Unknown protein	SG	SG	0	0	0	0	0	0
Solyc00g500394	SL4.0ch00	9163194	9169787	-	Unknown protein	SG	SG	0	0	0	0	0	0
Solyc00g500395	SL4.0ch00	9170082	9181257	+	Unknown protein	SG	SG	0	0	0	0	0	0
Solyc00g500396	SL4.0ch00	9176882	9181257	-	Unknown protein	SG	SG	0	0	0	0	0	0
Solyc00g500397	SL4.0ch00	9202722	9207365	-	Unknown protein	SG	SG	0	0	0	0	0	0
Solyc00g500398	SL4.0ch00	9210414	9230266	+	Unknown protein	SG	SG	0	0	0	0	0	0
Solyc00g500399	SL4.0ch00	9236845	9237250	+	Unknown protein	SG	SG	0	0	0	0	0	0
Solyc00g500400	SL4.0ch00	9239428	9239799	+	Unknown protein	SG	SG	0	0	0	0	0	0
Solyc00g500401	SL4.0ch00	9248706	9249129	+	Unknown protein	SG	SG	0	0	0	0	0	0
Solyc00g500402	SL4.0ch00	9253917	9254395	+	Unknown protein	SG	SG	0	0	0	0	0	0
Solyc00g500403	SL4.0ch00	9255055	9255504	+	Unknown protein	SG	SG	0	0	0	0	0	0
Solyc00g007920	SL4.0ch00	9265121	9265617	+	Unknown protein	SG	SG	0	0	0	0	0	0
Solyc00g007940	SL4.0ch00	9271932	9273315	+	Unknown protein	SG	SG	0	0	0	0	0	0
Solyc00g007930	SL4.0ch00	9276887	9277476	+	Unknown protein	SG	SG	0	0	0	0	0	0
Solyc00g500404	SL4.0ch00	9361781	9372198	-	Unknown protein	SG	SG	0	0	0	0	0	0
Solyc00g500405	SL4.0ch00	9384708	9385325	-	Disease resistance protein (TIR-NBS-LRR class) family (AHRD V3.3 *-* A0A2U1N0W2_ARTAN)	SG	SG	1	1	0	1	1	0
Solyc00g500406	SL4.0ch00	9385352	9387880	-	Disease resistance protein (TIR-NBS-LRR class) (AHRD V3.3 *-* A0A2K3PDT8_TRIPR)	SG	SG	1	2	4	0	2	1
Solyc00g500407	SL4.0ch00	9446249	9451116	-	Unknown protein	SG	SG	0	0	0	0	0	0
Solyc00g500408	SL4.0ch00	9612002	9614214	+	Unknown protein	SG	SG	0	0	0	0	0	0
Solyc00g500409	SL4.0ch00	9631687	9632458	+	Unknown protein	SG	SG	0	0	0	0	0	0
Solyc01g004000	SL4.0ch01	279	743	+	Unknown protein	SG	SG	0	0	0	0	0	0
Solyc01g004002	SL4.0ch01	1173	10502	+	Unknown protein	SG	SG	0	0	0	0	0	0
Solyc01g004004	SL4.0ch01	2296	16278	-	Unknown protein	SG	SG	0	0	0	0	0	0
Solyc01g004006	SL4.0ch01	11625	13411	+	Unknown protein	SG	SG	0	0	0	0	0	0
Solyc01g004008	SL4.0ch01	13628	16262	+	Unknown protein	SG	SG	0	0	0	1	0	0
Solyc01g005000	SL4.0ch01	28670	30895	+	Glutamate decarboxylase (AHRD V3.3 *** B1Q3F2_SOLLC)	SG	SG	323	314	384	149	219	224
Solyc01g005010	SL4.0ch01	38668	41605	+	protein XRI1-like (AHRD V3.3 *** A0A2I4FA04_9ROSI)	SG	SG	24	41	37	12	16	15
Solyc01g005020	SL4.0ch01	46201	59605	-	Salt Overly Sensitive 1	SG	SG	924	1075	939	852	959	967
Solyc01g005030	SL4.0ch01	61650	69872	+	MAP kinase kinase kinase 1	TKL-Pl-1	PK	2525	2845	2608	1762	1833	2058
Solyc01g005040	SL4.0ch01	71406	72486	+	CASP-like protein (AHRD V3.3 *** A0A2G3CF58_CAPCH)	SG	SG	13	14	13	17	13	31
Solyc01g005050	SL4.0ch01	72958	73952	+	CASP-like protein (AHRD V3.3 --* A0A2G3CF58_CAPCH)	SG	SG	0	0	0	0	0	0
Solyc01g005060	SL4.0ch01	74282	76652	-	Zinc finger protein (AHRD V3.3 *** A0A200QDS5_9MAGN)	C2H2	TF	86	93	89	50	68	55
Solyc01g005070	SL4.0ch01	81067	82592	+	ENTH/ANTH/VHS superfamily protein (AHRD V3.3 *** AT1G68110.1)	SG	SG	0	0	0	0	0	0
Solyc01g005080	SL4.0ch01	82671	88556	-	65-kDa microtubule-associated protein 6 (AHRD V3.3 *** A0A2G2XSF2_CAPBA),Pfam:PF03999	SG	SG	792	776	781	122	116	123
Solyc01g005090	SL4.0ch01	98056	101750	-	Type I inositol polyphosphate 5-phosphatase 5 (AHRD V3.3 *-* IP5P5_ARATH)	SG	SG	0	0	0	4	5	2
Solyc01g005100	SL4.0ch01	106956	112521	-	2-oxoglutarate (2OG) and Fe(II)-dependent oxygenase superfamily protein (AHRD V3.3 *** AT1G68080.1)	SG	SG	279	288	249	178	172	181
Solyc01g005110	SL4.0ch01	114504	118362	+	Dolichol-phosphate mannosyltransferase-related protein (AHRD V3.3 *** A0A2U1LCX2_ARTAN)	SG	SG	240	297	234	208	191	227
Solyc01g005120	SL4.0ch01	119339	122563	-	Xyloglucan endotransglucosylase/hydrolase (AHRD V3.3 *** A0A2G3AYH1_CAPCH)	SG	SG	177	160	169	246	234	233
Solyc01g005130	SL4.0ch01	139504	140528	+	Zinc finger protein 1 (AHRD V3.3 *** A0A2G2XSH3_CAPBA)	SG	SG	146	196	187	225	188	228
Solyc01g005140	SL4.0ch01	141845	143966	-	Cytochrome b561/ferric reductase transmembrane (AHRD V3.3 *** A0A2U1MNP8_ARTAN)	SG	SG	447	482	457	792	784	1124
Solyc01g005150	SL4.0ch01	146723	149066	-	Cytochrome b561/ferric reductase transmembrane protein family (AHRD V3.3 *** A0A2U1MNM8_ARTAN)	SG	SG	0	2	3	1	0	0
Solyc01g005160	SL4.0ch01	151978	153686	+	Avr9/Cf-9 rapidly elicited protein 1	SG	SG	756	776	601	99	64	129
Solyc01g005210	SL4.0ch01	157812	183358	+	Trehalose-6-phosphate synthase (AHRD V3.3 *** E5GC29_CUCME)	SG	SG	2788	2920	2692	2447	2620	2794
Solyc01g005180	SL4.0ch01	161636	161911	-	protein LITTLE ZIPPER 3 (AHRD V3.3 *-* A0A2I4E2N9_9ROSI)	SG	SG	24	24	24	17	16	18
Solyc01g005220	SL4.0ch01	187605	194678	+	MACPF domain-containing protein (AHRD V3.3 *** A0A2G3AYJ5_CAPCH)	SG	SG	700	764	728	894	917	991
Solyc01g005230	SL4.0ch01	195535	197081	+	S-adenosyl-L-methionine-dependent methyltransferases superfamily protein (AHRD V3.3 *** A0A2U1QHF5_ARTAN)	SG	SG	3	2	2	3	4	2
Solyc01g005240	SL4.0ch01	199609	205724	+	Aspartokinase (AHRD V3.3 *** A0A2I4FQZ8_9ROSI)	SG	SG	1105	1212	1051	1139	1059	1242
Solyc01g005250	SL4.0ch01	205700	209112	-	Aspartate-semialdehyde dehydrogenase (AHRD V3.3 *** A0A2G3AYJ3_CAPCH)	SG	SG	630	632	653	775	757	850
Solyc01g005253	SL4.0ch01	209741	212916	+	Sec14p-like phosphatidylinositol transfer family protein (AHRD V3.3 *** A0A1Y1I4L4_KLENI)	SG	SG	64	74	78	80	90	93
Solyc01g005257	SL4.0ch01	213990	217456	-	Sec14p-like phosphatidylinositol transfer family protein (AHRD V3.3 *** A0A1Y1I4L4_KLENI)	SG	SG	122	152	140	86	82	91
Solyc01g005280	SL4.0ch01	218705	221488	-	Sec14p-like phosphatidylinositol transfer family protein (AHRD V3.3 *** A0A1Y1I4L4_KLENI)	SG	SG	116	122	144	40	34	32
Solyc01g005290	SL4.0ch01	222994	225658	-	Sec14p-like phosphatidylinositol transfer family protein (AHRD V3.3 *** A0A1Y1I4L4_KLENI)	SG	SG	623	756	702	523	475	757
Solyc01g005300	SL4.0ch01	230694	235767	+	Adagio-like protein 1 (AHRD V3.3 *** A0A1U8H9V5_CAPAN)	SG	SG	1023	1099	938	2759	2606	3081
Solyc01g005310	SL4.0ch01	234617	239942	-	Dynamin (AHRD V3.3 *** E5GB64_CUCME)	SG	SG	3	4	3	6	4	5
Solyc01g005320	SL4.0ch01	240417	242630	-	3-oxo-5-alpha-steroid 4-dehydrogenase (DUF1295) (AHRD V3.3 *** O81042_ARATH)	SG	SG	0	0	0	1	2	0
Solyc01g005330	SL4.0ch01	246265	251052	-	Microtubule-associated protein 70 (AHRD V3.3 *** A0A200QNX4_9MAGN)	SG	SG	623	735	606	590	624	642
Solyc01g005340	SL4.0ch01	255052	259718	-	Ankyrin repeat-containing protein (AHRD V3.3 *** A0A2G2XSI9_CAPBA)	SG	SG	679	755	701	806	794	891
Solyc01g005350	SL4.0ch01	262224	269870	-	S-adenosyl-L-methionine-dependent methyltransferases superfamily protein (AHRD V3.3 *** A0A2U1QHF5_ARTAN)	SG	SG	0	0	0	0	0	0
Solyc01g005360	SL4.0ch01	272007	273422	+	S-adenosyl-L-methionine-dependent methyltransferases superfamily protein (AHRD V3.3 *** A0A2U1QHF5_ARTAN)	SG	SG	0	0	0	0	0	0
Solyc01g005370	SL4.0ch01	274225	275151	+	Calcium-dependent protein kinase (AHRD V3.3 *-* CDPK_DAUCA)	SG	SG	565	659	554	567	482	554
Solyc01g005380	SL4.0ch01	275631	280186	+	Histone-lysine N-methyltransferase setd3 (AHRD V3.3 *** A0A1J3D0A4_NOCCA)	SET	TR	270	291	241	284	262	327
Solyc01g005390	SL4.0ch01	290027	291960	+	Nudix hydrolase (AHRD V3.3 *** A0A2U1MBD3_ARTAN)	SG	SG	240	224	202	100	106	114
Solyc01g005400	SL4.0ch01	293989	297571	+	Caleosin (AHRD V3.3 *** A0A200QL80_9MAGN)	SG	SG	156	178	133	219	268	175
Solyc01g005410	SL4.0ch01	300599	303991	+	Caleosin (AHRD V3.3 *** A0A200QL80_9MAGN)	SG	SG	91	58	89	141	111	85
Solyc01g005420	SL4.0ch01	307514	308340	-	C2 calcium-dependent membrane targeting (AHRD V3.3 *-* A0A2U1LLL4_ARTAN)	SG	SG	99	77	89	38	41	54
Solyc01g005430	SL4.0ch01	312643	317544	+	Plant ubx domain-containing protein 2 (AHRD V3.3 *** A0A1J6HWL3_NICAT)	SG	SG	528	612	504	337	379	453
Solyc01g005440	SL4.0ch01	322878	326403	+	Jasmonate ZIM-domain protein 2 (AHRD V3.3 *** B3Y562_TOBAC)	Tify	TF	1005	1014	990	931	955	1082
Solyc01g005450	SL4.0ch01	328769	331460	-	F-box protein SKIP28 (AHRD V3.3 *** A0A2I4F4P9_9ROSI)	SG	SG	27	30	27	23	16	13
Solyc01g005460	SL4.0ch01	331891	334829	-	Dynein light chain (AHRD V3.3 *** A0A1U8EJW7_CAPAN)	SG	SG	2	0	0	0	0	2
Solyc01g005470	SL4.0ch01	336620	338923	-	protein PLANT CADMIUM RESISTANCE 2-like (AHRD V3.3 *** A0A1U8ETE7_CAPAN)	SG	SG	457	391	376	321	340	329
Solyc01g005480	SL4.0ch01	346507	350415	+	transmembrane protein%2C putative (DUF677) (AHRD V3.3 *** AT3G19330.4)	SG	SG	101	102	76	85	101	94
Solyc01g005490	SL4.0ch01	351395	354021	-	IAA-amino acid hydrolase ILR1 (AHRD V3.3 *** A0A2G2WJJ8_CAPBA)	SG	SG	439	507	441	437	485	519
Solyc01g005500	SL4.0ch01	358202	359953	+	NAD(P)-binding Rossmann-fold superfamily protein (AHRD V3.3 *** A0A2U1PL19_ARTAN),Pfam:PF13561	SG	SG	200	99	66	232	327	284
Solyc01g005510	SL4.0ch01	360283	362450	-	L-ascorbate oxidase homolog (AHRD V3.3 *** Q6UN75_TOBAC)	SG	SG	0	0	0	0	0	0
Solyc01g005520	SL4.0ch01	363368	366130	+	Protein LOW PSII ACCUMULATION 1, chloroplastic (AHRD V3.3 *-* A0A1J3E7D8_NOCCA)	SG	SG	306	302	310	373	350	436
Solyc01g005530	SL4.0ch01	367922	369142	-	nuclear polyadenylated RNA-binding protein (AHRD V3.3 *** AT3G13480.2)	SG	SG	79	53	72	34	41	39
Solyc01g005540	SL4.0ch01	373209	383834	-	Lysine--tRNA ligase (AHRD V3.3 *** A0A1U8HGH5_CAPAN)	SG	SG	292	262	287	296	361	392
Solyc01g005550	SL4.0ch01	395748	398893	+	DUF239 domain-containing protein/DUF4409 domain-containing protein (AHRD V3.3 *** A0A1Q3BKR6_CEPFO)	SG	SG	227	246	237	147	156	178
Solyc01g005560	SL4.0ch01	407818	412751	+	Isocitrate dehydrogenase [NADP] (AHRD V3.3 *** A0A2G3BR90_CAPCH)	SG	SG	3886	4000	4099	2580	2781	2821
Solyc01g005570	SL4.0ch01	414172	416436	-	hypothetical protein (DUF1639) (AHRD V3.3 *** AT1G55340.1)	SG	SG	169	175	172	177	184	164
Solyc01g005580	SL4.0ch01	419691	421725	-	hypothetical protein (DUF1639) (AHRD V3.3 *** AT1G55340.1)	SG	SG	668	722	738	706	722	810
Solyc01g005590	SL4.0ch01	428897	429319	+	Unknown protein	SG	SG	8	7	15	16	22	12
Solyc01g005600	SL4.0ch01	432217	438370	-	5'-adenylylsulfate reductase-like 5 (AHRD V3.3 *** A0A2G2W4X9_CAPBA)	SG	SG	1323	1407	1443	1358	1384	1616
Solyc01g005610	SL4.0ch01	439669	442408	+	GDSL esterase/lipase (AHRD V3.3 *** A0A2G3AJV6_CAPAN)	SG	SG	0	0	0	0	1	0
Solyc01g005620	SL4.0ch01	442576	447154	-	oxoglutarate/malate translocator	SG	SG	3832	4188	3804	3446	3316	3775
Solyc01g005630	SL4.0ch01	456936	457640	+	Ethylene-responsive transcription factor (AHRD V3.3 *** A0A2G3BR89_CAPCH)	AP2/ERF-ERF	TF	0	0	0	0	0	0
Solyc01g005640	SL4.0ch01	458828	465824	+	Histidine-tRNA ligase (AHRD V3.3 *** A0A1I9LTH3_ARATH)	SG	SG	692	781	720	666	612	752
Solyc01g005650	SL4.0ch01	466710	468308	-	RBR-type E3 ubiquitin transferase (AHRD V3.3 *** A0A2G2W4Q8_CAPBA)	SG	SG	0	0	0	1	0	0
Solyc01g005660	SL4.0ch01	471331	473227	+	R2R3MYB transcription factor 5	MYB	TF	13	8	2	67	50	47
Solyc01g005670	SL4.0ch01	476234	478863	+	BTB/POZ domain-containing protein (AHRD V3.3 *** A0A2I0X876_9ASPA)	SG	SG	128	100	113	128	119	108
Solyc01g005680	SL4.0ch01	483723	488548	+	Cytokinin riboside 5'-monophosphate phosphoribohydrolase (AHRD V3.3 *** A0A2I4FSE2_9ROSI)	SG	SG	2	4	6	5	8	4
Solyc01g005690	SL4.0ch01	489840	491622	-	Calcium ion binding protein (AHRD V3.3 *** A0A2U1KGE3_ARTAN)	SG	SG	931	988	895	933	967	1048
Solyc01g005700	SL4.0ch01	492130	496122	-	Transposase, MuDR, MULE transposase domain protein (AHRD V3.3 *** A0A2U1N7R9_ARTAN)	SG	SG	227	251	251	210	221	245
Solyc01g005710	SL4.0ch01	497700	498303	+	Hcr9-Avr9-hir2 (AHRD V3.3 *-* Q3T7E8_SOLHA)	SG	SG	0	1	4	0	0	0
Solyc01g005720	SL4.0ch01	498448	500715	+	NL0D (AHRD V3.3 *** Q9ZS82_SOLLC)	SG	SG	7	6	15	9	4	10
Solyc01g005730	SL4.0ch01	501887	504760	+	NL0C (AHRD V3.3 *** Q9ZS83_SOLLC)	SG	SG	37	41	50	109	117	107
Solyc01g005740	SL4.0ch01	505183	505667	-	Unknown protein	SG	SG	17	27	28	69	79	100
Solyc01g005750	SL4.0ch01	506309	506636	+	Lipoxygenase (AHRD V3.3 *-* O49878_SOLLC)	SG	SG	0	0	0	1	0	0
Solyc01g005760	SL4.0ch01	507706	510612	+	NL0D (AHRD V3.3 *** Q9ZS82_SOLLC)	SG	SG	690	804	848	1574	1860	2001
Solyc01g005770	SL4.0ch01	511230	511565	-	Unknown protein	SG	SG	2	0	1	6	3	9
Solyc01g150100	SL4.0ch01	512243	512648	+	Unknown protein	SG	SG	0	0	0	0	0	0
Solyc01g005780	SL4.0ch01	513051	515357	+	NL0E (AHRD V3.3 *** Q9ZS81_SOLLC)	SG	SG	15	6	12	9	15	5
Solyc01g005783	SL4.0ch01	515680	515944	+	Unknown protein	SG	SG	4	4	7	1	1	4
Solyc01g005787	SL4.0ch01	516033	516442	+	Unknown protein	SG	SG	29	30	35	20	28	24
Solyc01g005790	SL4.0ch01	516825	518201	-	Pentatricopeptide repeat (AHRD V3.3 *** A0A200QH82_9MAGN)	SG	SG	112	98	113	83	92	105
Solyc01g005800	SL4.0ch01	523896	526595	-	Calmodulin binding protein (AHRD V3.3 *** A0A2K3N563_TRIPR)	SG	SG	43	36	29	29	18	34
Solyc01g005810	SL4.0ch01	541549	545969	+	Protein MAK16 homolog (AHRD V3.3 *** A0A2G3DEE9_CAPCH)	SG	SG	977	1118	1007	811	889	825
Solyc01g005820	SL4.0ch01	548730	552971	+	Serine/arginine-rich-splicing factor SCL30A (AHRD V3.3 *** A0A0M9UMR8_NICAT)	SG	SG	1840	2100	1866	1838	1897	2055
Solyc01g005830	SL4.0ch01	576643	582351	+	Glucan endo-1,3-beta-glucosidase 4 (AHRD V3.3 *-* A0A2G2XNZ6_CAPBA)	SG	SG	90	107	62	70	53	45
Solyc01g005840	SL4.0ch01	583085	586118	+	Ubiquitin conjugating enzyme (AHRD V3.3 *** W7U085_9STRA)	SG	SG	228	238	206	229	224	204
Solyc01g005850	SL4.0ch01	586750	587637	+	Extensin-like protein Dif54 (AHRD V3.3 *-* Q43505_SOLLC)	SG	SG	2	0	1	2	1	1
Solyc01g005860	SL4.0ch01	588304	591218	-	Unknown protein	SG	SG	0	1	0	2	0	1
Solyc01g005870	SL4.0ch01	592857	595217	-	Cf-like protein (AHRD V3.3 *** A0A140GMU3_SOLLC)	SG	SG	33	15	108	21	39	30
Solyc01g005880	SL4.0ch01	596561	597604	+	Extensin-like protein Dif10 (AHRD V3.3 *-* Q43504_SOLLC)	SG	SG	0	0	1	0	0	1
Solyc01g005890	SL4.0ch01	599174	600090	+	extensin-2-like (AHRD V3.3 *-* XP_019069150.1)	SG	SG	0	0	0	0	0	0
Solyc01g005900	SL4.0ch01	601207	605068	-	Transferase (AHRD V3.3 *** A0A200Q1C0_9MAGN)	SG	SG	39	49	29	22	36	35
Solyc01g005910	SL4.0ch01	605803	609744	+	Acid phosphatase/vanadium-dependent haloperoxidase-related protein (AHRD V3.3 *** A0A2U1NM03_ARTAN)	SG	SG	207	244	245	248	303	331
Solyc01g005920	SL4.0ch01	611660	613377	-	Amino acid/polyamine transporter I (AHRD V3.3 *** A0A200RCI7_9MAGN)	SG	SG	40	62	63	83	111	85
Solyc01g005930	SL4.0ch01	617317	621361	+	Lipase/lipooxygenase%2C PLAT/LH2 family protein (AHRD V3.3 *** AT1G55280.2)	SG	SG	477	547	439	490	470	572
Solyc01g005940	SL4.0ch01	624715	627944	+	Phytoene synthase, chloroplastic (AHRD V3.3 *** A0A2G3DEK5_CAPCH),Pfam:PF00494	SG	SG	0	1	2	0	0	0
Solyc01g005950	SL4.0ch01	628224	635544	-	Serine/threonine-protein phosphatase (AHRD V3.3 *** A0A2G3DEI1_CAPCH)	SG	SG	949	1020	935	569	624	719
Solyc01g005960	SL4.0ch01	636344	643757	+	RNA helicase DEAD1	SG	SG	969	1106	1180	956	916	1098
Solyc01g005970	SL4.0ch01	652435	657845	+	F-box/kelch-repeat protein (AHRD V3.3 *** A0A1U8GYH7_CAPAN)	SG	SG	158	192	187	192	203	210
Solyc01g005980	SL4.0ch01	660387	662476	-	transmembrane protein%2C putative (Protein of unknown function%2C DUF538) (AHRD V3.3 *** AT5G19860.1)	SG	SG	61	70	62	43	54	44
Solyc01g005985	SL4.0ch01	663606	665382	-	Bifunctional inhibitor/lipid-transfer protein/seed storage 2S albumin superfamily protein, putative (AHRD V3.3 *** A0A061GSH0_THECC)	SG	SG	5	5	1	6	5	9
Solyc01g006000	SL4.0ch01	673274	679768	+	GPI mannosyltransferase 2 (AHRD V3.3 *** A0A2G3DEG8_CAPCH)	SG	SG	480	562	555	382	324	414
Solyc01g006010	SL4.0ch01	681051	688851	+	Branchpoint-bridging protein (AHRD V3.3 *-* A0A1J3JYE2_NOCCA)	SG	SG	421	510	534	433	428	498
Solyc01g006020	SL4.0ch01	689410	692256	-	BnaCnng41690D protein (AHRD V3.3 *** A0A078JEK8_BRANA)	SG	SG	195	224	196	451	460	615
Solyc01g006040	SL4.0ch01	723500	737443	-	E3 ubiquitin protein ligase (AHRD V3.3 *** A0A2I4FSG3_9ROSI)	SG	SG	714	785	739	616	651	689
Solyc01g006050	SL4.0ch01	739636	741029	-	transmembrane protein 45B-like (AHRD V3.3 *** A0A2I4DQK0_9ROSI)	SG	SG	17	21	33	14	19	30
Solyc01g006055	SL4.0ch01	747554	748217	+	Dirigent protein (AHRD V3.3 *** K4ASH2_SOLLC)	SG	SG	0	0	0	0	0	0
Solyc01g006080	SL4.0ch01	756619	759819	-	Plant/protein (DUF789) (AHRD V3.3 *** Q8LF98_ARATH)	SG	SG	0	1	0	0	0	0
Solyc01g006090	SL4.0ch01	763833	765269	+	Eukaryotic rRNA processing (AHRD V3.3 *** A0A2U1PZE8_ARTAN)	SG	SG	24	35	27	69	60	42
Solyc01g006100	SL4.0ch01	766314	774402	-	cytosine-5 DNA methyltransferase1L	SG	SG	6	7	6	2	2	3
Solyc01g006110	SL4.0ch01	776098	781893	-	PP2A regulatory subunit TAP46 (AHRD V3.3 *** A0A2G2XNB2_CAPBA)	SG	SG	2333	2684	2457	1812	1795	2129
Solyc01g006120	SL4.0ch01	785604	793974	+	Protein kinase family protein (AHRD V3.3 *** A0A2U1M4N4_ARTAN)	CK1_CK1-Pl	PK	4125	4741	4346	4203	4220	4633
Solyc01g006130	SL4.0ch01	795025	799370	+	DnaJ/Hsp40 cysteine-rich domain superfamily protein (AHRD V3.3 *-* AT2G34860.2)	SG	SG	300	342	303	314	283	340
Solyc01g006140	SL4.0ch01	798926	803433	-	CDT1-like protein a, chloroplastic (AHRD V3.3 *** A0A2I4F6Q2_9ROSI)	SG	SG	3	18	10	19	14	20
Solyc01g006150	SL4.0ch01	807080	812172	-	Cation efflux protein (AHRD V3.3 *** A0A200PY73_9MAGN)	SG	SG	231	254	251	338	437	360
Solyc01g006160	SL4.0ch01	815648	817914	-	60S acidic ribosomal protein P1 (AHRD V3.3 *** A0A2G2W8Q0_CAPBA),Pfam:PF00428	SG	SG	1807	2016	1768	1954	1880	2122
Solyc01g006170	SL4.0ch01	818692	819832	-	Eukaryotic rRNA processing (AHRD V3.3 *** A0A2U1PZE8_ARTAN)	SG	SG	252	312	251	476	433	528
Solyc01g006180	SL4.0ch01	822399	828240	-	P-loop containing nucleoside triphosphate hydrolases superfamily protein (AHRD V3.3 *** A0A2U1MH74_ARTAN)	SG	SG	122	142	127	184	193	194
Solyc01g006190	SL4.0ch01	828707	833622	-	E3 ubiquitin-protein ligase (AHRD V3.3 *** A0A1U8H1Q2_CAPAN)	SG	SG	1382	1427	1392	1183	1261	1337
Solyc01g006200	SL4.0ch01	839587	842600	+	Unknown protein	SG	SG	184	213	190	166	175	181
Solyc01g006210	SL4.0ch01	843159	847440	-	Non-structural maintenance of chromosomes element 1 (AHRD V3.3 *** A0A200Q0A2_9MAGN)	SG	SG	8	14	11	8	13	12
Solyc01g006220	SL4.0ch01	848802	860098	-	histone-lysine N-methyltransferase ASHH3 (AHRD V3.3 *** A0A1S4DKJ0_TOBAC)	SET	TR	61	78	57	37	47	50
Solyc01g006230	SL4.0ch01	862697	868804	+	Cysteine protease (AHRD V3.3 *** A0A2G3AHQ7_CAPAN)	SG	SG	2278	2543	2205	1975	1974	2222
Solyc01g006240	SL4.0ch01	869849	870878	-	Inactive protein restricted tev movement 1 (AHRD V3.3 *** A0A314KP80_NICAT)	SG	SG	10	10	8	0	1	0
Solyc01g006250	SL4.0ch01	871362	873923	-	F-box protein (AHRD V3.3 *** A0A2G3AHK9_CAPAN)	SG	SG	44	28	38	72	85	80
Solyc01g006260	SL4.0ch01	878399	879674	+	Ribonuclease P/MRP protein subunit POP5 (AHRD V3.3 *** A0A200Q6K4_9MAGN)	SG	SG	41	29	34	42	47	57
Solyc01g006270	SL4.0ch01	883631	884344	-	Unknown protein	SG	SG	0	0	0	0	0	0
Solyc01g006280	SL4.0ch01	883730	890609	+	Formate--tetrahydrofolate ligase (AHRD V3.3 *** A0A2G3DED7_CAPCH)	SG	SG	2935	3216	2934	2547	2412	2566
Solyc01g006290	SL4.0ch01	894318	897161	+	Peroxidase (AHRD V3.3 *** K4ASJ5_SOLLC)	SG	SG	605	1290	719	270	207	314
Solyc01g006300	SL4.0ch01	898439	901295	-	LECEVI1A	SG	SG	148	79	97	225	424	142
Solyc01g006310	SL4.0ch01	907879	911106	+	Peroxidase (AHRD V3.3 *** K4ASJ7_SOLLC)	SG	SG	0	0	0	0	0	0
Solyc01g006320	SL4.0ch01	912527	913324	+	Late embryogenesis abundant (LEA) hydroxyproline-rich glycoprotein family (AHRD V3.3 *** Q9LJT9_ARATH)	SG	SG	8	5	6	24	46	42
Solyc01g006330	SL4.0ch01	918248	922538	+	Plastid-lipid associated protein PAP / fibrillin family protein (AHRD V3.3 *** A0A2U1MH95_ARTAN)	SG	SG	13	8	13	5	8	15
Solyc01g006340	SL4.0ch01	924053	927646	+	DEAD-box ATP-dependent RNA helicase 41 (AHRD V3.3 *** A0A2G3DEE5_CAPCH)	SG	SG	281	297	271	250	247	302
Solyc01g006350	SL4.0ch01	942190	960156	-	Callose synthase 1 (AHRD V3.3 *** A0A2G3AHL0_CAPAN)	SG	SG	1914	2092	1949	2014	1960	2039
Solyc01g006360	SL4.0ch01	963554	990475	-	Callose synthase 9 (AHRD V3.3 *** A0A2G3AHT3_CAPAN)	SG	SG	878	1023	991	899	996	976
Solyc01g006370	SL4.0ch01	991516	1013901	-	Callose synthase (AHRD V3.3 *** K7PRK8_MAIZE)	SG	SG	1504	1665	1659	927	1020	1014
Solyc01g006380	SL4.0ch01	1021110	1022677	+	RING-type E3 ubiquitin transferase (AHRD V3.3 *-* A0A2U1P546_ARTAN)	SG	SG	0	3	3	1	2	0
Solyc01g006390	SL4.0ch01	1025528	1026866	-	Pistil extensin like protein, partial CDS only (AHRD V3.3 *-* Q7DLN2_TOBAC)	SG	SG	5	0	0	0	0	0
Solyc01g006400	SL4.0ch01	1029053	1030812	-	Pistil extensin like protein, partial CDS only (AHRD V3.3 *-* Q7DLN2_TOBAC)	SG	SG	65	97	72	7	5	9
Solyc01g006410	SL4.0ch01	1032686	1033435	-	Pistil extensin like protein, partial CDS only (AHRD V3.3 *-* Q7DLN2_TOBAC)	SG	SG	0	0	0	0	0	0
Solyc01g006420	SL4.0ch01	1038166	1038651	+	Unknown protein	SG	SG	0	0	0	0	0	0
Solyc01g006430	SL4.0ch01	1040800	1042521	-	Fatty acid desaturase (AHRD V3.3 *** E7CCC0_9BRAS)	SG	SG	5234	6042	5435	8115	7880	8056
Solyc01g006440	SL4.0ch01	1054756	1060221	-	Protein NRT1/ PTR FAMILY 7.1 (AHRD V3.3 *** A0A1U8GXZ4_CAPAN)	SG	SG	2	4	1	12	5	9
Solyc01g006450	SL4.0ch01	1064403	1069837	+	Enoyl-[acyl-carrier-protein] reductase [NADH], chloroplastic (AHRD V3.3 *** A0A2G3DE80_CAPCH)	SG	SG	629	729	622	1077	1005	1232
Solyc01g006460	SL4.0ch01	1071214	1074285	-	Non-structural maintenance of chromosomes element 4-like protein B (AHRD V3.3 *** A0A2G3DE98_CAPCH)	SG	SG	19	29	30	3	1	8
Solyc01g006480	SL4.0ch01	1080397	1084545	+	Alpha/beta-Hydrolases superfamily protein (AHRD V3.3 *** Q8GYI7_ARATH)	SG	SG	206	231	235	181	180	196
Solyc01g006490	SL4.0ch01	1087896	1093369	-	UPF0061 protein (AHRD V3.3 *** A0A2G2XP25_CAPBA)	SG	SG	477	581	494	563	500	633
Solyc01g006500	SL4.0ch01	1095657	1099347	-	Pentatricopeptide repeat-containing protein (AHRD V3.3 *** A0A2I0XE98_9ASPA)	SG	SG	262	249	220	221	179	224
Solyc01g006510	SL4.0ch01	1100167	1104497	+	sorbitol related enzyme	SG	SG	1347	1434	1313	1327	1290	1301
Solyc01g006520	SL4.0ch01	1105731	1109059	+	Receptor-like protein kinase (AHRD V3.3 *** A0A2U1PPA0_ARTAN)	RLK-Pelle_SD-2b	PK	83	65	78	131	178	124
Solyc01g006530	SL4.0ch01	1110866	1113283	+	Receptor-like protein kinase (AHRD V3.3 *** A0A2U1PPA0_ARTAN)	RLK-Pelle_SD-2b	PK	0	0	0	0	8	4
Solyc01g006540	SL4.0ch01	1119976	1130114	+	lipoxygenase C	SG	SG	72380	85400	80239	77561	76594	113236
Solyc01g006550	SL4.0ch01	1130793	1133376	-	Receptor-like protein Cf-9 homolog (AHRD V3.3 *** CF0_SOLLC)	SG	SG	55	60	95	147	161	174
Solyc01g006555	SL4.0ch01	1134814	1138802	-	Lipoxygenase (AHRD V3.3 *** C0KKU8_SOLLC)	SG	SG	21	8	13	17	24	24
Solyc01g006580	SL4.0ch01	1145049	1193363	-	2-oxoglutarate (2OG) and Fe(II)-dependent oxygenase superfamily protein (AHRD V3.3 *** A0A2U1LXD5_ARTAN)	SG	SG	1	1	3	20	48	16
Solyc01g006585	SL4.0ch01	1201430	1203297	+	2-oxoglutarate (2OG) and Fe(II)-dependent oxygenase superfamily protein (AHRD V3.3 *** A0A2U1LXD5_ARTAN)	SG	SG	0	0	0	1	2	3
Solyc01g006590	SL4.0ch01	1206887	1209143	-	Receptor-like protein kinase (AHRD V3.3 *** A0A2U1PPA0_ARTAN)	RLK-Pelle_SD-2b	PK	0	0	1	6	6	3
Solyc01g006600	SL4.0ch01	1210392	1217008	-	AMP-dependent synthetase/ligase (AHRD V3.3 *** A0A2U1PR62_ARTAN)	SG	SG	1	1	0	265	367	122
Solyc01g006610	SL4.0ch01	1218892	1221957	-	2-oxoglutarate (2OG) and Fe(II)-dependent oxygenase superfamily protein (AHRD V3.3 *** A0A2U1LXD5_ARTAN)	SG	SG	0	0	0	138	267	201
Solyc01g006620	SL4.0ch01	1226234	1228584	-	C2 calcium/lipid-binding plant phosphoribosyltransferase family protein (AHRD V3.3 *** A0A061DXG0_THECC)	SG	SG	0	0	3	11	9	19
Solyc01g006630	SL4.0ch01	1232464	1239756	-	NAD(P)-binding Rossmann-fold superfamily protein (AHRD V3.3 *** A0A2U1KNW2_ARTAN)	SG	SG	228	281	291	281	265	318
Solyc01g006640	SL4.0ch01	1244818	1253531	+	AMP-dependent synthetase/ligase (AHRD V3.3 *** A0A2U1PR62_ARTAN)	SG	SG	0	0	0	0	0	0
Solyc01g006650	SL4.0ch01	1254710	1258026	+	ETHYLENE INSENSITIVE 3-like 3 protein (AHRD V3.3 *** A0A2G3DES0_CAPCH)	EIL	TF	12	16	17	24	28	21
Solyc01g006660	SL4.0ch01	1260808	1264685	-	Subtilisin-like protease (AHRD V3.3 *** A0A2I0XJ46_9ASPA)	SG	SG	7	7	4	7	13	7
Solyc01g006670	SL4.0ch01	1267449	1269087	-	Glycosyltransferase (AHRD V3.3 *** A0A2I4H5S7_9ROSI)	SG	SG	218	250	223	319	299	358
Solyc01g006680	SL4.0ch01	1269435	1273742	-	2-oxoglutarate (2OG) and Fe(II)-dependent oxygenase superfamily protein (AHRD V3.3 *** A0A2U1NBL4_ARTAN)	Jumonji	TR	379	426	419	798	784	855
Solyc01g006690	SL4.0ch01	1276284	1279870	-	IRK-interacting protein (AHRD V3.3 *** A0A2I4FH54_9ROSI)	SG	SG	36	36	50	27	33	18
Solyc01g006700	SL4.0ch01	1286505	1294517	-	downstream neighbor of Son (AHRD V3.3 *** AT3G54750.4)	SG	SG	465	512	492	553	616	707
Solyc01g006710	SL4.0ch01	1295363	1309677	+	Helicase (AHRD V3.3 *** A0A200PRN8_9MAGN)	SG	SG	588	696	686	670	735	776
Solyc01g006720	SL4.0ch01	1310850	1318677	-	ABC transporter G family member 27 (AHRD V3.3 *** A0A2G2VCM9_CAPBA)	SG	SG	49	46	59	40	54	41
Solyc01g006730	SL4.0ch01	1337614	1341706	-	Calcium-dependent protein kinase (AHRD V3.3 *** B8QUH1_GOSHI)	CAMK_CDPK	PK	2	0	1	1	2	1
Solyc01g006740	SL4.0ch01	1345542	1349924	-	Sucrose-phosphatase (AHRD V3.3 *** Q84ZX6_SOLLC)	SG	SG	87	104	79	62	48	56
Solyc01g006750	SL4.0ch01	1352555	1353076	+	Unknown protein	SG	SG	0	0	0	0	0	0
Solyc01g006760	SL4.0ch01	1356987	1358206	-	Transmembrane protein (AHRD V3.3 *** Q9FT46_ARATH)	SG	SG	0	0	0	0	0	0
Solyc01g006770	SL4.0ch01	1359715	1362996	+	DUF604 domain-containing protein (AHRD V3.3 *** A0A1Q3CIC6_CEPFO)	SG	SG	0	0	0	0	0	0
Solyc01g006780	SL4.0ch01	1367276	1367899	-	Unknown protein	SG	SG	0	4	0	0	1	1
Solyc01g006790	SL4.0ch01	1368062	1368793	+	hypothetical protein (AHRD V3.3 *-* AT2G27180.1)	SG	SG	3	6	6	1	3	6
Solyc01g006800	SL4.0ch01	1372404	1379158	+	Methionine aminopeptidase 2 (AHRD V3.3 *** A0A2G3AXU8_CAPCH)	SG	SG	1148	1222	1154	1305	1370	1447
Solyc01g006810	SL4.0ch01	1380764	1385738	+	E3 ubiquitin-protein ligase RHF2A-like (AHRD V3.3 *** A0A2I4GY35_9ROSI)	SG	SG	401	423	353	206	204	214
Solyc01g006820	SL4.0ch01	1398236	1398998	-	Unknown protein	SG	SG	1647	2005	1753	1465	1197	1632
Solyc01g006830	SL4.0ch01	1406957	1409906	-	Protein WVD2-like 1 (AHRD V3.3 *** A0A2G3AXV0_CAPCH)	SG	SG	652	775	683	808	818	906
Solyc01g006840	SL4.0ch01	1418088	1421595	-	Calcium-dependent protein kinase (AHRD V3.3 *** B8QUH1_GOSHI)	CAMK_CDPK	PK	0	0	0	0	0	0
Solyc01g006845	SL4.0ch01	1421629	1423022	-	Unknown protein	SG	SG	0	0	0	0	0	0
Solyc01g006850	SL4.0ch01	1424883	1428176	+	Pentatricopeptide repeat (AHRD V3.3 *** A0A200Q9W7_9MAGN)	SG	SG	36	24	22	37	54	36
Solyc01g006860	SL4.0ch01	1430366	1434582	-	Co-chaperone, HscB-like protein (AHRD V3.3 *** A8IK66_CHLRE)	SG	SG	244	268	268	226	218	219
Solyc01g006870	SL4.0ch01	1438256	1446376	-	Polyketide cyclase/dehydrase/lipid transport superfamily protein (AHRD V3.3 *** F4K3U5_ARATH)	SG	SG	443	456	509	375	361	428
Solyc01g006880	SL4.0ch01	1449635	1464284	+	Histone-lysine N-methyltransferase ATXR7 (AHRD V3.3 *-* A0A2G3AXS4_CAPCH)	SET	TR	1530	1690	1753	932	927	1022
Solyc01g006890	SL4.0ch01	1472864	1478247	+	EEIG1/EHBP1 N-terminal domain (AHRD V3.3 *** A0A200Q9Q9_9MAGN)	SG	SG	118	157	125	131	108	132
Solyc01g006900	SL4.0ch01	1479876	1485363	-	MD-2-related lipid recognition domain-containing protein / ML domain-containing protein (AHRD V3.3 *** A0A2U1NF61_ARTAN)	SG	SG	3071	3304	3344	2377	2484	2648
Solyc01g006910	SL4.0ch01	1491924	1492676	-	RING/U-box superfamily protein (AHRD V3.3 *** A0A2U1MY73_ARTAN)	SG	SG	0	0	0	0	0	0
Solyc01g006920	SL4.0ch01	1496755	1499619	+	Pentatricopeptide repeat-containing protein (AHRD V3.3 *** A0A2G2XTB6_CAPBA)	SG	SG	30	59	39	53	23	54
Solyc01g006930	SL4.0ch01	1513360	1518819	+	Nuclear transcription factor Y subunit A-4 (AHRD V3.3 *** A0A2G2XTD6_CAPBA)	NF-YA	TF	245	250	229	173	171	174
Solyc01g006940	SL4.0ch01	1519412	1522313	+	RNA-binding protein CP33, chloroplastic (AHRD V3.3 *-* A0A1J3GQ27_NOCCA)	SG	SG	373	446	399	327	256	358
Solyc01g006950	SL4.0ch01	1523134	1525355	-	syntaxin-121-like (AHRD V3.3 *** A0A2I4H4W7_9ROSI)	SG	SG	855	829	738	1256	1286	1480
Solyc01g006960	SL4.0ch01	1527321	1546718	-	Trafficking protein particle complex subunit 8 (AHRD V3.3 *** A0A1J3IJK6_NOCCA)	SG	SG	1193	1318	1181	1096	1238	1324
Solyc01g006970	SL4.0ch01	1548675	1558227	+	RNA helicase family protein (AHRD V3.3 *** A0A2U1PBZ9_ARTAN)	SG	SG	943	1080	1008	867	911	958
Solyc01g006980	SL4.0ch01	1558922	1562760	+	Malonyl CoA-acyl carrier protein transacylase containing protein, expressed (AHRD V3.3 *** Q10MS3_ORYSJ)	SG	SG	896	1073	934	1143	1086	1229
Solyc01g006990	SL4.0ch01	1563778	1565906	-	F-box family protein (AHRD V3.3 *** E5GBH4_CUCME)	SG	SG	561	588	586	697	688	663
Solyc01g007000	SL4.0ch01	1575259	1576633	+	RING-type E3 ubiquitin transferase (AHRD V3.3 *** Q3HLY8_CAPAN)	SG	SG	149	120	117	10	10	6
Solyc01g007010	SL4.0ch01	1578853	1580212	+	RING-type E3 ubiquitin transferase (AHRD V3.3 *** Q3HLY8_CAPAN)	SG	SG	45	41	31	4	1	2
Solyc01g007020	SL4.0ch01	1584207	1585704	-	RING-type E3 ubiquitin transferase (AHRD V3.3 *** Q3HLY8_CAPAN)	SG	SG	1131	1120	875	189	106	137
Solyc01g007030	SL4.0ch01	1589802	1590640	-	RING-type E3 ubiquitin transferase (AHRD V3.3 *** Q3HLY8_CAPAN)	SG	SG	425	431	418	71	40	84
Solyc01g007040	SL4.0ch01	1590652	1591332	-	RING-type E3 ubiquitin transferase (AHRD V3.3 *-* A0A2G3AY39_CAPCH)	SG	SG	487	562	447	80	59	73
Solyc01g007050	SL4.0ch01	1597117	1598373	-	RING-type E3 ubiquitin transferase (AHRD V3.3 *** A0A2G3AY50_CAPCH)	SG	SG	1	5	3	32	28	42
Solyc01g007060	SL4.0ch01	1601863	1607078	+	BTB/POZ domain-containing protein (AHRD V3.3 *** A0A2G3AY53_CAPCH)	SG	SG	423	426	362	409	420	483
Solyc01g007070	SL4.0ch01	1608843	1612313	-	BEL1-like homeodomain protein 3 (AHRD V3.3 *** A0A2G3AY56_CAPCH)	HB-BELL	TF	6376	6901	6704	5605	5522	6359
Solyc01g007080	SL4.0ch01	1636232	1641360	-	Aluminum-activated malate transporter (AHRD V3.3 *** A0A2U1PS47_ARTAN)	SG	SG	0	0	0	0	0	0
Solyc01g007090	SL4.0ch01	1656173	1660712	+	Aluminum-activated malate transporter (AHRD V3.3 *** A0A200Q9N0_9MAGN)	SG	SG	0	0	0	0	0	0
Solyc01g007100	SL4.0ch01	1660928	1665616	-	Digalactosyldiacylglycerol synthase 1, chloroplastic (AHRD V3.3 *** A0A1U8EIN3_CAPAN)	SG	SG	437	475	476	294	292	313
Solyc01g007110	SL4.0ch01	1667079	1670418	+	LRAT-like domain (AHRD V3.3 *** A0A200Q9S3_9MAGN)	SG	SG	3600	4106	3448	3851	3611	4073
Solyc01g007120	SL4.0ch01	1670548	1675647	-	Protein serine/threonine kinase (AHRD V3.3 *** F4J3A9_ARATH)	SG	SG	622	673	659	649	589	649
Solyc01g007130	SL4.0ch01	1683917	1687589	+	Receptor protein kinase (AHRD V3.3 *** A0A2R6R7M6_ACTCH)	RLK-Pelle_LRR-IX	PK	172	211	193	90	95	94
Solyc01g007140	SL4.0ch01	1690931	1710103	+	ARM repeat superfamily protein (AHRD V3.3 *** AT5G06350.2)	SG	SG	184	232	218	279	275	279
Solyc01g007150	SL4.0ch01	1718689	1728569	-	Coatomer subunit beta (AHRD V3.3 *** A0A1U8EGF1_CAPAN)	SG	SG	2172	2504	2309	2102	2093	2300
Solyc01g007160	SL4.0ch01	1735345	1740084	+	protein CHROMOSOME TRANSMISSION FIDELITY 7 (AHRD V3.3 *** A0A2I4GQF6_9ROSI)	SG	SG	1	0	0	0	0	2
Solyc01g007170	SL4.0ch01	1740931	1744017	-	C2 calcium/lipid-binding plant phosphoribosyltransferase family protein (AHRD V3.3 *** A0A061F065_THECC)	SG	SG	5	2	5	4	9	12
Solyc01g007180	SL4.0ch01	1748972	1752891	-	Spc97/Spc98 family of spindle pole body (SBP) component (AHRD V3.3 *** A0A2K3MUW2_TRIPR)	SG	SG	98	121	102	99	111	100
Solyc01g007190	SL4.0ch01	1776856	1777940	+	Unknown protein	SG	SG	172	189	166	282	296	294
Solyc01g007200	SL4.0ch01	1781109	1784757	+	Unknown protein	SG	SG	147	173	141	211	165	229
Solyc01g007210	SL4.0ch01	1785890	1787868	+	Unknown protein	SG	SG	21	31	13	19	18	9
Solyc01g007220	SL4.0ch01	1806504	1807569	+	Late embryogenesis abundant (LEA) hydroxyproline-rich glycoprotein family (AHRD V3.3 *** Q9SVC8_ARATH)	SG	SG	3770	4500	3811	4672	4218	4592
Solyc01g007230	SL4.0ch01	1811178	1812049	-	Late embryogenesis abundant (LEA) hydroxyproline-rich glycoprotein family (AHRD V3.3 *** A0A2U1KP17_ARTAN)	SG	SG	234	247	208	173	176	187
Solyc01g007240	SL4.0ch01	1813868	1814552	+	Late embryogenesis abundant (LEA) hydroxyproline-rich glycoprotein family (AHRD V3.3 *** O82294_ARATH)	SG	SG	0	3	0	0	8	5
Solyc01g007250	SL4.0ch01	1814888	1819393	-	U3 small nucleolar ribonucleoprotein imp4 (BRIX domain-containing protein) (AHRD V3.3 *** A0A166XUR7_9PEZI)	SG	SG	513	571	511	492	531	528
Solyc01g007260	SL4.0ch01	1825958	1829581	-	Double Clp-N motif-containing P-loop nucleoside triphosphate hydrolases superfamily protein (AHRD V3.3 *** A0A2U1KPR9_ARTAN)	SG	SG	8	2	14	10	11	6
Solyc01g007263	SL4.0ch01	1843000	1848114	+	Cytokinin riboside 5'-monophosphate phosphoribohydrolase (AHRD V3.3 *** A0A0A1WDM2_NICAT)	SG	SG	0	0	1	0	0	0
Solyc01g007267	SL4.0ch01	1852801	1855010	+	Pentatricopeptide repeat (AHRD V3.3 *** A0A200Q9X6_9MAGN)	SG	SG	88	103	96	94	99	108
Solyc01g007740	SL4.0ch01	1855423	1859884	-	2-Cys peroxiredoxin (AHRD V3.3 *** G1JT83_VITVI)	SG	SG	870	974	951	1265	1205	1375
Solyc01g007750	SL4.0ch01	1863050	1864417	+	Mitochondrial transcription termination factor family protein (AHRD V3.3 *** O64685_ARATH)	mTERF	TR	84	98	80	84	95	84
Solyc01g007760	SL4.0ch01	1867792	1873201	+	Transcription factor E2FA (AHRD V3.3 *** A0A2G2XS87_CAPBA)	E2F-DP	TF	452	577	460	519	522	564
Solyc01g007770	SL4.0ch01	1878718	1879444	+	hypothetical protein (AHRD V3.3 *** AT5G06280.3)	SG	SG	164	180	174	187	214	226
Solyc01g007780	SL4.0ch01	1879369	1884087	-	HVA22-like protein (AHRD V3.3 *** A0A2G3AY13_CAPCH)	SG	SG	49	76	74	71	80	63
Solyc01g007790	SL4.0ch01	1891007	1900547	+	alpha/beta-Hydrolases superfamily protein (AHRD V3.3 *** AT3G11620.8)	SG	SG	330	337	359	250	248	286
Solyc01g007800	SL4.0ch01	1906920	1907812	+	ovate family protein 2	OFP	TF	0	0	0	1	0	0
Solyc01g007810	SL4.0ch01	1922699	1923595	-	ovate family protein 3	OFP	TF	0	0	0	0	3	0
Solyc01g007830	SL4.0ch01	1952522	1952945	-	Condensin complex subunit 2 (AHRD V3.3 *-* A0A2G3C0A3_CAPCH)	SG	SG	10	12	9	2	6	9
Solyc01g007840	SL4.0ch01	1957995	1959041	-	Polynucleotidyl transferase, ribonuclease H-like superfamily protein (AHRD V3.3 *** A0A2U1M9A7_ARTAN)	SG	SG	303	422	321	347	316	372
Solyc01g007850	SL4.0ch01	1962463	1965600	+	Pentatricopeptide repeat (AHRD V3.3 *** A0A200QMV9_9MAGN)	SG	SG	358	411	404	353	403	427
Solyc01g007860	SL4.0ch01	1969510	1973699	-	Ubiquitin-conjugating enzyme variant (AHRD V3.3 *** C8CP48_CITSI)	SG	SG	2560	2753	2604	2067	2032	2074
Solyc01g007870	SL4.0ch01	1983330	1984124	-	hypothetical protein (AHRD V3.3 *** AT5G06270.2)	SG	SG	1	7	6	21	60	31
Solyc01g007880	SL4.0ch01	1991992	2005613	-	Phosphatidylinositol 4-phosphate 5-kinase (AHRD V3.3 *-* D7KW77_ARALL)	SG	SG	202	282	184	218	219	239
Solyc01g007890	SL4.0ch01	2012496	2014065	-	Protein indeterminate-domain 5, chloroplastic (AHRD V3.3 *-* A0A2G3AYF3_CAPCH)	SG	SG	84	87	76	47	34	44
Solyc01g150101	SL4.0ch01	2031881	2037807	-	Basic helix-loop-helix (BHLH) DNA-binding superfamily protein (AHRD V3.3 *-* A0A1P8ASG1_ARATH)	SG	SG	5	4	3	1	2	2
Solyc01g007900	SL4.0ch01	2045963	2053010	-	Tobamovirus multiplication protein 3 (AHRD V3.3 *** A0A2G3CF46_CAPCH)	SG	SG	461	547	456	423	391	470
Solyc01g007910	SL4.0ch01	2055159	2062925	+	succinyl-CoA ligase alpha 1 subunit	SG	SG	1430	1609	1350	1549	1626	1855
Solyc01g007920	SL4.0ch01	2064295	2067558	+	Isochorismatase-like (AHRD V3.3 *** A0A200QJT4_9MAGN)	SG	SG	642	686	723	567	481	640
Solyc01g007930	SL4.0ch01	2068016	2070786	-	F-box protein (AHRD V3.3 *** A0A2G2XSM3_CAPBA)	SG	SG	283	316	298	291	341	272
Solyc01g007940	SL4.0ch01	2073211	2078316	-	Alanine aminotransferase 2 (AHRD V3.3 *** A0A2G2YVW4_CAPAN)	SG	SG	0	0	0	707	1035	491
Solyc01g007950	SL4.0ch01	2084904	2093249	-	Peroxidase (AHRD V3.3 *** K4ASZ3_SOLLC)	SG	SG	17	26	31	11	9	12
Solyc01g007960	SL4.0ch01	2100020	2102701	+	Cysteine-rich receptor-like protein kinase 2 (AHRD V3.3 *** A0A2G2YVX5_CAPAN)	RLK-Pelle_DLSV	PK	57	86	77	69	112	64
Solyc01g007970	SL4.0ch01	2104047	2107325	+	Cysteine-rich receptor-like protein kinase 2 (AHRD V3.3 *** A0A2G2YVX5_CAPAN)	RLK-Pelle_DLSV	PK	2	2	3	10	7	9
Solyc01g007980	SL4.0ch01	2111760	2114557	+	Cysteine-rich receptor-like protein kinase 2 (AHRD V3.3 *** A0A2G2YVX5_CAPAN)	RLK-Pelle_DLSV	PK	3	7	6	19	16	29
Solyc01g007990	SL4.0ch01	2120895	2123901	+	Cysteine-rich receptor-like protein kinase 2 (AHRD V3.3 *** A0A2G2XSC5_CAPBA)	RLK-Pelle_DLSV	PK	456	441	485	589	723	652
Solyc01g008000	SL4.0ch01	2125274	2129393	+	ADP-ribosylation factor (AHRD V3.3 *** A0A2U1LV56_ARTAN)	SG	SG	3664	4125	3775	3412	3361	3602
Solyc01g150102	SL4.0ch01	2129394	2129906	-	TATA-box-binding protein (AHRD V3.3 *** A0A2G2XSN2_CAPBA)	SG	SG	2	0	1	0	0	2
Solyc01g008010	SL4.0ch01	2130568	2135276	+	DUF220 domain-containing protein (AHRD V3.3 *** A0A1Q3AZ34_CEPFO)	SG	SG	265	281	297	222	187	233
Solyc01g008020	SL4.0ch01	2135241	2139503	-	Equilibrative nucleotide transporter 1 (AHRD V3.3 *** A0A2G3AYC6_CAPCH)	SG	SG	29	43	28	54	83	51
Solyc01g008040	SL4.0ch01	2146705	2148002	-	F-box protein (AHRD V3.3 *** A0A2K3P6V3_TRIPR)	SG	SG	0	0	0	0	0	0
Solyc01g008050	SL4.0ch01	2149317	2151450	+	TRICHOME BIREFRINGENCE-LIKE 27 (AHRD V3.3 *** A0A2U1P3B7_ARTAN)	SG	SG	5	6	5	1	3	2
Solyc01g008060	SL4.0ch01	2153058	2161317	+	Ribonuclease H (AHRD V3.3 *** A0A2U1P3J3_ARTAN)	SG	SG	710	714	713	555	611	673
Solyc01g008070	SL4.0ch01	2162301	2169344	+	Plant/MCA23-20 protein (AHRD V3.3 *** G7LJD0_MEDTR)	SG	SG	2465	2677	2583	3127	2996	3819
Solyc01g008080	SL4.0ch01	2170014	2172281	-	40S ribosomal protein S27 (AHRD V3.3 *** S8E0G1_9LAMI)	SG	SG	1754	1998	1775	1252	1425	1465
Solyc01g008090	SL4.0ch01	2174465	2176458	-	40S ribosomal protein S27 (AHRD V3.3 *** S8E0G1_9LAMI)	SG	SG	1268	1546	1383	1361	1273	1584
Solyc01g008100	SL4.0ch01	2179319	2183531	+	Transferring glycosyl group transferase (AHRD V3.3 *** Q8L9Q7_ARATH)	SG	SG	410	381	388	298	331	302
Solyc01g008110	SL4.0ch01	2191118	2193684	+	Cytochrome P450 (AHRD V3.3 *** A0A200R3Q9_9MAGN)	SG	SG	4485	4851	4441	4414	4101	4643
Solyc01g008120	SL4.0ch01	2195224	2213586	-	Histone acetyltransferase HAC12 (AHRD V3.3 *** A0A1U8E264_CAPAN)	TAZ	TR	1725	1885	1826	1901	1958	2047
Solyc01g008130	SL4.0ch01	2223654	2232457	+	Glutaredoxin-related protein (AHRD V3.3 *** A0A2U1PBW7_ARTAN)	SG	SG	126	143	128	251	240	264
Solyc01g008140	SL4.0ch01	2236239	2239838	-	Phytosulfokine receptor 1 (AHRD V3.3 *** A0A2G2YWA1_CAPAN)	RLK-Pelle_LRR-Xb-1	PK	1066	1107	1088	804	836	984
Solyc01g008150	SL4.0ch01	2250793	2250942	-	Unknown protein	SG	SG	0	1	2	5	0	0
Solyc01g008160	SL4.0ch01	2253109	2254601	-	Protein SLOW GREEN 1, chloroplastic (AHRD V3.3 *** A0A2G2YVV0_CAPAN)	SG	SG	688	800	895	715	778	946
Solyc01g008170	SL4.0ch01	2257337	2261506	+	Zinc finger transcription factor 5	C3H	TF	756	865	792	848	925	848
Solyc01g008180	SL4.0ch01	2274967	2281574	-	Remorin (AHRD V3.3 *** A0A200QBN3_9MAGN)	SG	SG	60	50	49	96	104	105
Solyc01g008190	SL4.0ch01	2289920	2291678	+	INO80 complex subunit D-like (AHRD V3.3 *-* A0A2K3PJC0_TRIPR)	SG	SG	144	157	122	119	138	133
Solyc01g008200	SL4.0ch01	2295693	2296841	+	INO80 complex subunit D-like (AHRD V3.3 *-* A0A2I4G7W4_9ROSI)	SG	SG	69	77	69	48	74	65
Solyc01g008220	SL4.0ch01	2299064	2302317	-	UPF0664 stress-induced protein C29B12.11c (AHRD V3.3 *** A0A1J3H3L4_NOCCA)	SG	SG	362	428	315	106	130	71
Solyc01g008230	SL4.0ch01	2306777	2308073	-	TCP transcription factor 15	TCP	TF	555	586	541	642	607	729
Solyc01g008240	SL4.0ch01	2316569	2320787	-	Sugar transporter protein 9	SG	SG	0	0	0	0	0	0
Solyc01g008250	SL4.0ch01	2322472	2325265	-	Thioredoxin (AHRD V3.3 *** A0A2U1L6U5_ARTAN)	SG	SG	216	274	210	252	241	260
Solyc01g008260	SL4.0ch01	2327999	2331721	+	E2F-associated phosphoprotein (AHRD V3.3 *** A0A2I4ECY9_9ROSI)	SG	SG	169	206	193	172	164	173
Solyc01g008270	SL4.0ch01	2333291	2336924	+	Prefoldin subunit 5 (AHRD V3.3 *** B6TVU2_MAIZE)	SG	SG	353	429	367	388	402	416
Solyc01g008280	SL4.0ch01	2338929	2342711	+	Serine/threonine-protein phosphatase 2A activator (AHRD V3.3 *** A0A2G3AYA9_CAPCH)	SG	SG	583	669	616	717	676	735
Solyc01g008290	SL4.0ch01	2343954	2352279	+	Dihydroorotate dehydrogenase (quinone), mitochondrial (AHRD V3.3 *** A0A1U8E220_CAPAN)	SG	SG	117	122	126	198	194	236
Solyc01g008300	SL4.0ch01	2352392	2354345	-	HXXXD-type acyl-transferase family protein (AHRD V3.3 *** F4JBC7_ARATH)	SG	SG	19	7	23	39	57	47
Solyc01g008310	SL4.0ch01	2356492	2370102	-	Phenylalanine--tRNA ligase beta subunit (AHRD V3.3 *** A0A0G2HIH6_9PEZI)	SG	SG	2524	2822	2545	2563	2676	2817
Solyc01g008320	SL4.0ch01	2374818	2394375	+	Shoot gravitropism 2 (SGR2) protein (AHRD V3.3 *** A0A072UJS6_MEDTR)	SG	SG	1807	1933	1912	1565	1598	1781
Solyc01g008330	SL4.0ch01	2395943	2409161	+	Biotin carboxylase (AHRD V3.3 *** B5LAS7_CAPAN)	SG	SG	2874	3243	2986	3788	3803	4446
Solyc01g008340	SL4.0ch01	2410488	2418101	+	L19 ribosomal protein	SG	SG	423	530	464	466	478	571
Solyc01g008360	SL4.0ch01	2421897	2423840	+	RNA binding protein (AHRD V3.3 *** B3TLZ0_ELAGV)	SG	SG	814	894	855	776	770	879
Solyc01g008370	SL4.0ch01	2424883	2430739	-	26S proteasome non-ATPase regulatory subunit 7 (AHRD V3.3 *** A0A2G3AYA8_CAPCH)	SG	SG	2953	3268	2990	3109	3133	3389
Solyc01g008400	SL4.0ch01	2433344	2440084	+	Unknown protein	SG	SG	66	79	95	166	280	234
Solyc01g008390	SL4.0ch01	2434837	2437364	-	Hcr9-OR2C (AHRD V3.3 *** Q4VSU3_SOLPI)	SG	SG	672	455	622	3189	4993	3397
Solyc01g008410	SL4.0ch01	2440519	2442943	-	Hcr9-OR2C (AHRD V3.3 *** Q4VSU3_SOLPI)	SG	SG	154	138	169	666	1205	861
Solyc01g008420	SL4.0ch01	2452194	2459198	+	Protein DETOXIFICATION (AHRD V3.3 *** S6BP63_TOBAC)	SG	SG	119	127	131	43	55	63
Solyc01g008425	SL4.0ch01	2463809	2465096	-	Unknown protein	SG	SG	0	0	0	0	0	0
Solyc01g008440	SL4.0ch01	2469911	2476591	+	Calcium-dependent protein kinase (AHRD V3.3 *** B2KTB2_WHEAT)	CAMK_CDPK	PK	497	553	543	660	617	764
Solyc01g008450	SL4.0ch01	2484923	2485756	-	2Fe-2S ferredoxin (AHRD V3.3 *-* A0A2G3AI40_CAPAN)	SG	SG	0	0	0	1	0	3
Solyc01g008460	SL4.0ch01	2489428	2494425	-	2Fe-2S ferredoxin (AHRD V3.3 *** A0A2G3B9S5_CAPCH)	SG	SG	218	263	301	263	312	359
Solyc01g008470	SL4.0ch01	2495685	2501832	+	Translocation protein Sec62 (AHRD V3.3 *** A0A200QIN6_9MAGN)	SG	SG	237	219	233	190	211	240
Solyc01g150103	SL4.0ch01	2502767	2514542	-	Unknown protein	SG	SG	0	0	0	0	0	0
Solyc01g150104	SL4.0ch01	2504048	2504398	+	Unknown protein	SG	SG	0	0	0	0	0	0
Solyc01g008473	SL4.0ch01	2504419	2505108	+	Unknown protein	SG	SG	0	0	0	0	0	0
Solyc01g150105	SL4.0ch01	2505129	2505998	+	Unknown protein	SG	SG	0	1	0	0	0	0
Solyc01g008475	SL4.0ch01	2506200	2506703	+	Unknown protein	SG	SG	0	0	0	0	0	0
Solyc01g150106	SL4.0ch01	2507645	2508132	+	Unknown protein	SG	SG	0	0	0	0	0	0
Solyc01g008477	SL4.0ch01	2510338	2510679	+	Unknown protein	SG	SG	0	0	0	0	0	0
Solyc01g150107	SL4.0ch01	2510880	2511607	+	Unknown protein	SG	SG	0	0	0	0	0	0
Solyc01g008479	SL4.0ch01	2512136	2512579	+	Unknown protein	SG	SG	0	0	0	0	0	0
Solyc01g008480	SL4.0ch01	2515371	2522690	+	Pentatricopeptide repeat (AHRD V3.3 *** A0A200Q273_9MAGN)	SG	SG	468	524	476	367	362	416
Solyc01g008490	SL4.0ch01	2525576	2530834	-	Nuclear transcription factor Y subunit A-7 (AHRD V3.3 *** A0A2G2XP63_CAPBA)	NF-YA	TF	315	331	337	297	247	320
Solyc01g008500	SL4.0ch01	2555804	2561498	+	Receptor-like protein kinase (AHRD V3.3 *** A0A2K3L8M9_TRIPR)	RLK-Pelle_LRK10L-2	PK	35	17	42	58	97	59
Solyc01g008510	SL4.0ch01	2565669	2566291	+	photosystem II 5 kDa protein, chloroplastic-like (AHRD V3.3 *-* A0A2I4GVV4_9ROSI)	SG	SG	451	461	667	96	108	125
Solyc01g008520	SL4.0ch01	2567965	2576984	+	Homolog of X-ray repair cross complementing 2 (XRCC2) (AHRD V3.3 *** A0A1P8BBF2_ARATH)	SG	SG	37	42	56	25	30	32
Solyc01g008530	SL4.0ch01	2578092	2584487	-	phenylacetaldehyde reductase 1	SG	SG	21	32	22	43	87	51
Solyc01g008540	SL4.0ch01	2585808	2591386	-	Cinnamoyl-CoA reductase 1 (AHRD V3.3 *** A0A2G2XPA3_CAPBA)	SG	SG	170	131	117	39	38	73
Solyc01g008550	SL4.0ch01	2593768	2597462	-	phenylacetaldehyde reductase 2	SG	SG	303	279	288	588	859	690
Solyc01g008560	SL4.0ch01	2603586	2611397	-	NAD kinase (AHRD V3.3 *** F2Z9R4_NICBE)	SG	SG	845	929	872	941	916	1147
Solyc01g008570	SL4.0ch01	2616932	2618132	-	Receptor-like protein kinase (AHRD V3.3 *** A0A2K3N885_TRIPR)	RLK-Pelle_LRK10L-2	PK	0	0	0	0	0	0
Solyc01g008580	SL4.0ch01	2620222	2620777	-	Zinc transporter protein (AHRD V3.3 *** A5BDR3_VITVI)	SG	SG	0	0	0	0	0	0
Solyc01g008590	SL4.0ch01	2623481	2624020	+	Zinc transporter protein (AHRD V3.3 *-* A5BDR3_VITVI)	SG	SG	0	0	0	0	0	0
Solyc01g008600	SL4.0ch01	2632054	2636197	+	Zinc finger transcription factor 6	SG	SG	171	180	163	228	226	203
Solyc01g008610	SL4.0ch01	2641949	2643625	-	Glucan endo-1,3-beta-glucosidase (AHRD V3.3 *** E13D_TOBAC)	SG	SG	0	0	1	1	0	0
Solyc01g008620	SL4.0ch01	2647959	2649694	+	Glucan endo-1,3-beta-glucosidase (AHRD V3.3 *** A0A1U8FGD7_CAPAN)	SG	SG	481	397	860	1039	1045	774
Solyc01g008640	SL4.0ch01	2654390	2656158	+	Cytochrome (AHRD V3.3 *** A0A1U8F0H8_CAPAN)	SG	SG	8	1	3	3	5	5
Solyc01g008650	SL4.0ch01	2659303	2661696	-	Cytochrome (AHRD V3.3 *** A0A1U8F0H8_CAPAN)	SG	SG	0	0	0	0	1	0
Solyc01g008660	SL4.0ch01	2668880	2670129	-	F-box protein (AHRD V3.3 *** A0A2K3NCL9_TRIPR)	SG	SG	109	102	106	96	107	96
Solyc01g008670	SL4.0ch01	2677495	2680640	-	Cytochrome (AHRD V3.3 *** A0A1U8F0H8_CAPAN)	SG	SG	17	14	10	35	38	43
Solyc01g008680	SL4.0ch01	2684067	2686926	-	S2 self-incompatibility locus-linked pollen 3.2 protein (AHRD V3.3 *** Q7XAE8_PETIN)	SG	SG	40	41	53	87	88	107
Solyc01g008690	SL4.0ch01	2687723	2691785	-	GDP-mannose transporter (AHRD V3.3 *** A0A1B0VP09_ARATH)	SG	SG	7	7	1	1	1	2
Solyc01g008700	SL4.0ch01	2693860	2698736	-	MutS2 (AHRD V3.3 *** AT2G26840.1)	SG	SG	1220	1249	1203	468	442	577
Solyc01g008710	SL4.0ch01	2702330	2705250	+	mannan endo-1,4-beta-mannosidase	SG	SG	74500	81109	73299	18470	21188	31120
Solyc01g008720	SL4.0ch01	2707248	2710617	+	Mannan endo-1,4-beta-mannosidase 4 (AHRD V3.3 *** MAN4_SOLLC)	SG	SG	1	4	4	0	0	1
Solyc01g008730	SL4.0ch01	2712469	2721972	-	BZIP transcription factor (AHRD V3.3 *** E9N3N2_9POAL)	bZIP	TF	470	505	497	490	416	493
Solyc01g008740	SL4.0ch01	2724059	2729421	+	Calcium-dependent protein kinase (AHRD V3.3 *** B2KTB3_WHEAT)	CAMK_CDPK	PK	0	0	0	3	4	5
Solyc01g008760	SL4.0ch01	2737144	2741312	+	mediator-associated protein 2-like (AHRD V3.3 *** A0A1U8E6W4_CAPAN)	SG	SG	71	70	68	43	61	65
Solyc01g008770	SL4.0ch01	2744587	2762967	+	Rho GTPase-activating protein 7 (AHRD V3.3 *** A0A2G3DEM8_CAPCH)	SG	SG	717	710	756	662	689	829
Solyc01g008780	SL4.0ch01	2765247	2770450	+	Phospholipase A2 family protein (AHRD V3.3 *** AT4G29070.2)	SG	SG	1125	1231	1187	1149	1083	1189
Solyc01g008790	SL4.0ch01	2773650	2778485	+	Non-specific phospholipase C6 (AHRD V3.3 *** A0A2G3DF85_CAPCH)	SG	SG	72	99	73	74	43	53
Solyc01g008800	SL4.0ch01	2778190	2783871	-	Disease resistance protein (TIR-NBS-LRR class) (AHRD V3.3 *** F4KIC7_ARATH)	SG	SG	460	500	486	212	216	251
Solyc01g008810	SL4.0ch01	2784217	2787637	-	RING/U-box superfamily protein (AHRD V3.3 *** AT5G19430.6)	SG	SG	233	244	198	249	222	223
Solyc01g008820	SL4.0ch01	2791204	2797209	+	signal peptide peptidase-like (AHRD V3.3 *** A0A2I4FPX2_9ROSI)	SG	SG	1671	1990	1723	1563	1520	1765
Solyc01g008830	SL4.0ch01	2801560	2809793	+	L-ascorbate oxidase (AHRD V3.3 *** A0A2G3AI57_CAPAN)	SG	SG	29	32	30	45	47	54
Solyc01g008840	SL4.0ch01	2811606	2819484	+	COP9 signalosome complex subunit 2 (AHRD V3.3 *** A0A2G2XP81_CAPBA)	SG	SG	1253	1330	1244	1209	1192	1308
Solyc01g008850	SL4.0ch01	2825075	2831258	+	Non-specific serine/threonine protein kinase (AHRD V3.3 *** A0A2G2XP60_CAPBA)	CAMK_CAMKL-CHK1	PK	5365	6491	5238	6253	5733	7439
Solyc01g008860	SL4.0ch01	2833426	2835961	-	Protein kinase APK1B, chloroplastic (AHRD V3.3 *** A0A2G3B9K0_CAPCH)	RLK-Pelle_RLCK-VIIa-2	PK	0	0	0	0	0	0
Solyc01g008870	SL4.0ch01	2840055	2843003	-	Protein kinase APK1B, chloroplastic (AHRD V3.3 *** A0A2G3B9K0_CAPCH)	RLK-Pelle_RLCK-VIIa-2	PK	1	0	2	29	37	28
Solyc01g008880	SL4.0ch01	2848149	2848748	-	Solanum lycopersicum Cytokinin Response Factor 8	AP2/ERF-ERF	TF	0	0	1	0	0	0
Solyc01g008890	SL4.0ch01	2858697	2860258	-	Solanum lycopersicum Cytokinin Response Factor 3	AP2/ERF-AP2	TF	207	227	217	280	318	281
Solyc01g008900	SL4.0ch01	2869470	2874813	+	D-cysteine desulfhydrase 2, mitochondrial (AHRD V3.3 *** A0A2G3DF42_CAPCH)	SG	SG	71	85	90	89	98	102
Solyc01g008910	SL4.0ch01	2883303	2885190	+	Transcription factor GRAS (AHRD V3.3 *** A0A200QIE7_9MAGN)	GRAS	TF	196	207	184	237	235	264
Solyc01g008920	SL4.0ch01	2889156	2895150	+	NAD(P)-binding Rossmann-fold superfamily protein (AHRD V3.3 *** A0A2U1L7S8_ARTAN)	SG	SG	42	45	55	56	43	81
Solyc01g008930	SL4.0ch01	2896158	2903642	-	AUREA phytochromobilin synthase	SG	SG	92	94	122	91	79	90
Solyc01g008940	SL4.0ch01	2906202	2906576	+	Unknown protein	SG	SG	1	1	0	18	47	41
Solyc01g008950	SL4.0ch01	2907639	2910774	-	Calmodulin 1	SG	SG	2976	3401	2978	2765	2618	3008
Solyc01g008960	SL4.0ch01	2923839	2932586	+	Argonaute 4a	SG	SG	2907	3239	3036	4861	5273	4397
Solyc01g008970	SL4.0ch01	2935776	2937582	-	RNA-binding (RRM/RBD/RNP motifs) family protein (AHRD V3.3 *-* F4IIL5_ARATH)	SG	SG	6151	6736	6342	5501	5335	5177
Solyc01g008980	SL4.0ch01	2942640	2946854	+	Abscisic acid-insensitive 5-like protein (AHRD V3.3 *-* A0A2K3P2S8_TRIPR)	bZIP	TF	207	216	193	193	223	197
Solyc01g008990	SL4.0ch01	2948633	2955247	+	THO complex subunit 7B (AHRD V3.3 *** A0A1U8H3F7_CAPAN)	SG	SG	283	349	353	298	291	314
Solyc01g009000	SL4.0ch01	2959723	2961053	+	RING/U-box superfamily protein (AHRD V3.3 *** A0A1I9LQQ9_ARATH)	SG	SG	646	631	598	536	516	603
Solyc01g009010	SL4.0ch01	2961745	2968034	+	4-diphosphocytidyl-2-C-methyl-D-erythritol kinase	SG	SG	2809	3241	3015	2559	2533	3018
Solyc01g009020	SL4.0ch01	2969528	2972000	-	Cysteine proteinase inhibitor (AHRD V3.3 *** A0A059TCI1_TOBAC)	SG	SG	1479	1674	1729	1017	894	1136
Solyc01g009030	SL4.0ch01	2973404	2986638	+	dgd1 suppressor 1 (AHRD V3.3 *** AT5G12290.4)	SG	SG	829	967	898	866	920	1067
Solyc01g009040	SL4.0ch01	2989329	2992333	+	cyclinB1_4	SG	SG	1	1	2	0	0	0
Solyc01g009050	SL4.0ch01	2993159	3011898	-	Molybdopterin biosynthesis protein CNX1 (AHRD V3.3 *** A0A1U8HCP2_CAPAN)	SG	SG	674	801	727	1046	1082	1168
Solyc01g009060	SL4.0ch01	3014877	3022151	+	BTB-POZ and MATH domain protein (AHRD V3.3 *** B9VXZ7_CAPAN)	SG	SG	658	745	674	684	772	797
Solyc01g009070	SL4.0ch01	3022649	3029539	-	gamyb-like 1	MYB	TF	208	201	163	218	265	284
Solyc01g009080	SL4.0ch01	3038130	3041102	+	Zeaxanthin epoxidase, chloroplastic (AHRD V3.3 *** A0A1J3K020_NOCCA)	SG	SG	184	187	173	29	26	33
Solyc01g009090	SL4.0ch01	3041993	3055703	-	Serrate RNA effector molecule (AHRD V3.3 *** A0A2G3AI64_CAPAN)	SG	SG	2432	2664	2390	2553	2436	2649
Solyc01g009100	SL4.0ch01	3059388	3062656	+	60S ribosomal protein L30 (AHRD V3.3 *-* A0A2G2XP72_CAPBA)	SG	SG	1243	1358	1362	1240	1311	1431
Solyc01g009120	SL4.0ch01	3070376	3090194	-	Histone deacetylase (AHRD V3.3 *** A0A2G2ZNY2_CAPAN)	SG	SG	277	318	282	384	360	438
Solyc01g009140	SL4.0ch01	3111598	3112360	+	Endoribonuclease Dicer-like protein 2 (AHRD V3.3 *-* A0A2G3B0Q1_CAPCH)	SG	SG	0	0	0	0	0	0
Solyc01g009145	SL4.0ch01	3113118	3117052	+	Glycosyl hydrolase (AHRD V3.3 *-* D9ZCD8_9CARY)	SG	SG	164	192	133	182	171	210
Solyc01g009160	SL4.0ch01	3119370	3120519	-	Late embryogenesis abundant (LEA) hydroxyproline-rich glycoprotein family (AHRD V3.3 *** Q84VP8_ARATH)	SG	SG	1291	1571	1154	264	180	270
Solyc01g009165	SL4.0ch01	3134093	3137194	+	Retrovirus-related Pol polyprotein from transposon TNT 1-94 (AHRD V3.3 *-* A0A2K3LWA1_TRIPR)	SG	SG	0	0	0	0	0	0
Solyc01g009170	SL4.0ch01	3148567	3151060	-	EIL-EIN3/EIL	EIL	TF	1148	1194	1084	1622	1594	1849
Solyc01g009180	SL4.0ch01	3173079	3179171	+	5-methyltetrahydropteroyltriglutamate--homocysteine methyltransferase (AHRD V3.3 *** A0A2G3DF96_CAPCH)	SG	SG	892	1028	991	1208	1235	1402
Solyc01g009190	SL4.0ch01	3181427	3184014	+	Double-stranded RNA-binding protein 1 (AHRD V3.3 *** A0A2G2XPP0_CAPBA)	SG	SG	1	0	2	0	3	3
Solyc01g009200	SL4.0ch01	3184514	3185875	-	inactive protein RESTRICTED TEV MOVEMENT 2-like (AHRD V3.3 *-* A0A2I4GKR2_9ROSI)	SG	SG	7	9	8	1	2	0
Solyc01g009210	SL4.0ch01	3188040	3188520	+	Unknown protein	SG	SG	0	0	0	0	0	0
Solyc01g009220	SL4.0ch01	3190436	3192112	-	inactive protein RESTRICTED TEV MOVEMENT 2-like (AHRD V3.3 *** A0A2I4H6X9_9ROSI)	SG	SG	0	0	0	0	0	0
Solyc01g009230	SL4.0ch01	3197105	3205958	+	sitiens	SG	SG	144	162	154	134	183	114
Solyc01g009240	SL4.0ch01	3213103	3217403	+	Glycosyl hydrolase family protein (AHRD V3.3 *** A0A2U1QCD6_ARTAN)	SG	SG	0	0	1	0	0	0
Solyc01g009245	SL4.0ch01	3218469	3220311	-	Chlororespiratory reduction 42 (AHRD V3.3 *** A0A0F7J401_9ROSI)	SG	SG	14	27	20	0	0	0
Solyc01g009250	SL4.0ch01	3221750	3222479	-	hypothetical protein (AHRD V3.3 *** AT5G06380.1)	SG	SG	6	11	9	5	2	8
Solyc01g009260	SL4.0ch01	3231757	3233172	+	protein FAF-like, chloroplastic (AHRD V3.3 *** A0A2I4H6U5_9ROSI)	SG	SG	0	0	0	0	0	2
Solyc01g009270	SL4.0ch01	3234903	3236324	-	protein FAF-like, chloroplastic (AHRD V3.3 *** A0A2I4H6U5_9ROSI)	SG	SG	1	2	0	0	1	3
Solyc01g009280	SL4.0ch01	3245733	3263552	-	Serine/threonine-protein phosphatase (AHRD V3.3 *** A0A2G2XPM1_CAPBA)	SG	SG	1030	1173	1068	988	949	1150
Solyc01g009290	SL4.0ch01	3266876	3278341	-	Protein CLP1 homolog (AHRD V3.3 *** A0A2G2XPN7_CAPBA)	SG	SG	452	494	440	491	470	495
Solyc01g009300	SL4.0ch01	3279781	3287691	-	Serine/threonine-protein kinase Nek2 (AHRD V3.3 *** A0A2G2XPS8_CAPBA)	NEK	PK	392	414	374	309	286	248
Solyc01g009305	SL4.0ch01	3358269	3358736	-	Unknown protein	SG	SG	0	1	0	0	0	0
Solyc01g009310	SL4.0ch01	3429496	3438781	+	meloidogyne-induced giant cell protein DB217	SG	SG	1636	1749	1571	2292	2686	2679
Solyc01g009320	SL4.0ch01	3444392	3445899	-	RING-type E3 ubiquitin transferase (AHRD V3.3 *** A0A2G3DFC2_CAPCH)	SG	SG	1	0	2	0	0	1
Solyc01g009330	SL4.0ch01	3458265	3459545	-	RING-type E3 ubiquitin transferase (AHRD V3.3 *** A0A1U8EN04_CAPAN)	SG	SG	0	0	0	1	2	1
Solyc01g009340	SL4.0ch01	3481666	3485786	+	SUN-domain protein2	SG	SG	5	0	7	3	6	2
Solyc01g009350	SL4.0ch01	3485945	3486977	-	Polynucleotidyl transferase, ribonuclease H-like superfamily protein (AHRD V3.3 *** A0A2U1M9A7_ARTAN)	SG	SG	0	0	0	0	1	0
Solyc01g009360	SL4.0ch01	3491528	3492355	-	Polynucleotidyl transferase, ribonuclease H-like superfamily protein (AHRD V3.3 *** A0A2U1M9A7_ARTAN)	SG	SG	0	0	0	0	0	0
Solyc01g009370	SL4.0ch01	3501372	3507803	-	Cytochrome P450 (AHRD V3.3 *** A0A2U1MC34_ARTAN)	SG	SG	4	16	6	139	217	184
Solyc01g009380	SL4.0ch01	3515667	3535115	+	Nicalin (AHRD V3.3 *** A0A1Q3D0I4_CEPFO)	SG	SG	374	450	393	407	442	524
Solyc01g009390	SL4.0ch01	3538306	3544662	-	mRNA-decapping enzyme-like protein (AHRD V3.3 *** A0A2G2XQ62_CAPBA)	SG	SG	460	572	490	464	456	474
Solyc01g009400	SL4.0ch01	3549959	3552712	+	Peroxidase (AHRD V3.3 *** K4ATD6_SOLLC)	SG	SG	0	0	0	0	0	0
Solyc01g009410	SL4.0ch01	3555310	3558817	+	Peroxidase (AHRD V3.3 *** K4ATD7_SOLLC)	SG	SG	0	0	0	0	0	1
Solyc01g009420	SL4.0ch01	3564574	3569505	+	UDP-apiose/UDP-xylose synthase (AHRD V3.3 *** A0A1B3TP38_SPIPO)	SG	SG	4067	4502	4062	4008	4134	4621
Solyc01g009430	SL4.0ch01	3577379	3579079	-	hypothetical protein (AHRD V3.3 *** AT2G27830.1)	SG	SG	1667	1584	1467	1426	1497	1506
Solyc01g009440	SL4.0ch01	3605683	3606315	-	Dehydration-responsive element-binding protein 1B (AHRD V3.3 *** A0A2G2XQ55_CAPBA)	AP2/ERF-ERF	TF	0	0	0	0	0	0
Solyc01g009443	SL4.0ch01	3619525	3624605	-	Mitochondrial inner membrane protease ATP23 (AHRD V3.3 *** A0A2G3DGC1_CAPCH)	SG	SG	1741	1878	1722	1451	1489	1574
Solyc01g009447	SL4.0ch01	3632724	3635073	-	60S acidic ribosomal protein family (AHRD V3.3 *-* F4IGR3_ARATH),Pfam:PF00428	SG	SG	295	313	302	306	275	291
Solyc01g009470	SL4.0ch01	3637367	3641454	-	Poly [ADP-ribose] polymerase (AHRD V3.3 *** A0A2G2XQ99_CAPBA)	SG	SG	0	0	0	903	1072	427
Solyc01g009480	SL4.0ch01	3645704	3649145	-	Alpha/beta-Hydrolases superfamily protein (AHRD V3.3 *** F4J341_ARATH)	SG	SG	0	0	0	0	2	0
Solyc01g009490	SL4.0ch01	3667799	3668233	-	DUF4228 domain-containing protein (AHRD V3.3 *** A0A1Q3CT45_CEPFO)	SG	SG	0	0	0	0	0	0
Solyc01g009500	SL4.0ch01	3682937	3686863	+	Alpha/beta-Hydrolases superfamily protein (AHRD V3.3 *** F4J341_ARATH)	SG	SG	100	102	98	130	116	129
Solyc01g009505	SL4.0ch01	3690977	3693859	+	Unknown protein	SG	SG	0	0	0	0	0	0
Solyc01g009510	SL4.0ch01	3716336	3722023	+	Abscisic acid responsive elements-binding factor 2 (AHRD V3.3 --* A0A1P8AV75_ARATH)	bZIP	TF	0	0	0	1	0	0
Solyc01g009520	SL4.0ch01	3724077	3727425	+	Ribosomal protein (AHRD V3.3 *** Q6ER67_ORYSJ)	SG	SG	1762	1833	1717	1884	1924	1878
Solyc01g009530	SL4.0ch01	3727724	3728980	+	plant/protein (AHRD V3.3 *-* AT5G43400.1)	SG	SG	0	0	0	0	0	0
Solyc01g009540	SL4.0ch01	3729047	3729334	+	Plant/T31B5-30 protein (AHRD V3.3 *-* A0A2K3PGR9_TRIPR)	SG	SG	0	0	0	0	0	0
Solyc01g009550	SL4.0ch01	3772504	3772767	+	Protein TIC 214 (AHRD V3.3 *-* TI214_SOLTU)	SG	SG	0	0	0	0	0	0
Solyc01g009560	SL4.0ch01	3775893	3776790	-	Terminal flower 1 (AHRD V3.3 *** A0A2Z4I2Q4_CITLI)	SG	SG	0	0	0	0	0	0
Solyc01g009565	SL4.0ch01	3783449	3784507	+	receptor-like protein 12 (AHRD V3.3 *-* A0A1U8E178_CAPAN)	SG	SG	6	2	2	2	1	4
Solyc01g009580	SL4.0ch01	3790534	3792319	+	Terminal flower 1 (AHRD V3.3 *** A0A2Z4I2Q4_CITLI)	SG	SG	0	0	0	0	0	0
Solyc01g009590	SL4.0ch01	3793001	3794275	-	Stamen-specific protein FIL1 (AHRD V3.3 *** A0A2G3AJI0_CAPAN)	SG	SG	0	0	0	0	0	0
Solyc01g009600	SL4.0ch01	3795206	3799662	-	S-adenosyl-L-methionine-dependent methyltransferases superfamily protein (AHRD V3.3 *** A0A2U1NM08_ARTAN)	SG	SG	0	0	0	0	0	0
Solyc01g009610	SL4.0ch01	3804243	3808666	-	Protein phosphatase inhibitor 2-like (AHRD V3.3 *** A0A2K3NNM1_TRIPR)	SG	SG	135	156	124	98	117	137
Solyc01g009620	SL4.0ch01	3814762	3824482	+	Cleavage and polyadenylation specificity factor subunit 5 (AHRD V3.3 *** A0A2G2XQG1_CAPBA)	SG	SG	236	264	222	304	331	343
Solyc01g009630	SL4.0ch01	3827000	3835893	+	Cleavage and polyadenylation specificity factor subunit 5 (AHRD V3.3 *** A0A1U8G7I4_CAPAN)	SG	SG	614	613	573	509	598	619
Solyc01g009640	SL4.0ch01	3841889	3844640	-	Pectin lyase-like superfamily protein (AHRD V3.3 *** A0A2U1KXQ2_ARTAN)	SG	SG	0	0	0	0	0	0
Solyc01g009650	SL4.0ch01	3848874	3850430	+	MYB transcription factor (AHRD V3.3 *-* B4FNQ6_MAIZE)	MYB-related	TF	0	0	0	0	0	0
Solyc01g009660	SL4.0ch01	3858580	3861049	-	Low-temperature-induced 65 kDa protein (AHRD V3.3 *** A0A1J3DLF3_NOCCA)	SG	SG	0	0	0	494	617	281
Solyc01g009670	SL4.0ch01	3868920	3875235	-	Poly(A) polymerase I (AHRD V3.3 *** A0A1J3JYV1_NOCCA)	SG	SG	9	3	14	14	13	9
Solyc01g009690	SL4.0ch01	3933835	3936432	+	SC0A (AHRD V3.3 *** Q9ZS79_SOLLC)	SG	SG	72	58	85	161	153	126
Solyc01g009700	SL4.0ch01	3940228	3942519	+	NL0E (AHRD V3.3 *** Q9ZS81_SOLLC)	SG	SG	38	33	90	108	98	76
Solyc01g009705	SL4.0ch01	3942885	3943118	+	Unknown protein	SG	SG	3	2	3	6	5	2
Solyc01g009710	SL4.0ch01	3948566	3948907	+	Unknown protein	SG	SG	0	2	0	0	1	0
Solyc01g009720	SL4.0ch01	3960656	3961992	-	E3 ubiquitin protein ligase DRIP2 (AHRD V3.3 *-* A0A2I0WFP3_9ASPA)	SG	SG	4	2	2	4	1	3
Solyc01g009730	SL4.0ch01	4003641	4005263	-	protein TIFY 9-like (AHRD V3.3 *-* A0A2I4HSS0_9ROSI)	Tify	TF	0	0	0	0	0	0
Solyc01g009735	SL4.0ch01	4005996	4008396	-	protein TIFY 9-like (AHRD V3.3 *** XP_025884767.1)	Tify	TF	0	0	0	0	0	0
Solyc01g009740	SL4.0ch01	4059510	4066283	-	jasmonate-zim-domain protein 10 (AHRD V3.3 *-* AT5G13220.3)	Tify	TF	0	1	0	0	0	0
Solyc01g009750	SL4.0ch01	4082832	4087246	-	cysteine-rich and transmembrane domain-containing protein WIH2 (AHRD V3.3 *-* XP_004228441.1)	SG	SG	1418	1552	1388	1396	1391	1724
Solyc01g009760	SL4.0ch01	4099179	4101591	+	GRAM domain family protein (AHRD V3.3 *** A0A2U1NIK8_ARTAN)	SG	SG	71	64	84	75	77	62
Solyc01g009770	SL4.0ch01	4116219	4119372	-	ATP-dependent RNA helicase (AHRD V3.3 *** Q5HZ54_ARATH)	SG	SG	93	101	85	35	29	28
Solyc01g009780	SL4.0ch01	4164971	4168633	+	GSH-induced LITAF domain protein (AHRD V3.3 *** GILP_ARATH)	SG	SG	1879	2170	1801	1721	1559	1976
Solyc01g009790	SL4.0ch01	4219874	4220035	+	Unknown protein	SG	SG	0	0	0	0	0	1
Solyc01g009795	SL4.0ch01	4225151	4226610	+	Unknown protein	SG	SG	0	0	0	0	0	0
Solyc01g009810	SL4.0ch01	4230831	4234093	+	Leucine-rich repeat protein (AHRD V3.3 *** A5HKK5_TOBAC)	SG	SG	74	80	70	220	256	319
Solyc01g009820	SL4.0ch01	4239004	4245814	-	Hydroxyproline-rich glycoprotein family protein (AHRD V3.3 *** A0A1P8AYF9_ARATH)	SG	SG	974	1113	1056	1059	1110	1181
Solyc01g009830	SL4.0ch01	4305974	4310292	+	Nucleotide/sugar transporter family protein (AHRD V3.3 *** A0A2U1NJJ9_ARTAN)	SG	SG	1	0	3	2	2	2
Solyc01g009840	SL4.0ch01	4320669	4322233	-	Transcription factor GRAS (AHRD V3.3 *-* A0A2U1QPG0_ARTAN)	GRAS	TF	0	0	0	0	0	0
Solyc01g009850	SL4.0ch01	4382978	4389502	+	hypothetical protein (AHRD V3.3 *-* AT1G27435.1)	SG	SG	285	313	281	249	264	284
Solyc01g009860	SL4.0ch01	4395991	4398006	-	NAC domain-containing protein (AHRD V3.3 *** A0A2K3LZ45_TRIPR)	NAC	TF	873	910	819	1015	1190	1185
Solyc01g009870	SL4.0ch01	4417890	4422126	-	Glycerophosphodiester phosphodiesterase (AHRD V3.3 *** B6T3E4_MAIZE)	SG	SG	550	581	454	152	138	214
Solyc01g009880	SL4.0ch01	4426575	4428717	+	Exocyst subunit Exo70 family protein (AHRD V3.3 *** A0A1S6GXB5_TOBAC)	SG	SG	0	0	0	0	0	0
Solyc01g009890	SL4.0ch01	4438087	4438479	+	Glutaredoxin (AHRD V3.3 *** A0A2G9G4Q3_9LAMI)	SG	SG	0	0	0	0	0	0
Solyc01g009900	SL4.0ch01	4475210	4475684	+	Glutaredoxin (AHRD V3.3 *** A0A1R3H2Z3_COCAP)	SG	SG	0	0	0	0	0	0
Solyc01g009910	SL4.0ch01	4492867	4493229	+	Glutaredoxin (AHRD V3.3 *** A0A1R3H2Z3_COCAP)	SG	SG	0	0	0	0	0	0
Solyc01g009920	SL4.0ch01	4503085	4508313	-	Histidine kinase-, DNA gyrase B-, and HSP90-like ATPase family protein (AHRD V3.3 *** A0A1P8BEQ3_ARATH)	SG	SG	22	30	30	5	4	10
Solyc01g009930	SL4.0ch01	4536513	4538812	-	receptor-like protein 12 (AHRD V3.3 *** A0A1U8F9L9_CAPAN)	SG	SG	36	27	32	75	69	78
Solyc01g009940	SL4.0ch01	4557468	4560606	+	5-methylthioadenosine/S-adenosylhomocysteine deaminase (AHRD V3.3 *** A0A2V4VVN3_PAEBA)	SG	SG	0	0	0	0	0	0
Solyc01g009960	SL4.0ch01	4568646	4570140	-	Acyl-[acyl-carrier-protein] desaturase (AHRD V3.3 *** A0A2I4GZ93_9ROSI)	SG	SG	0	0	0	2	0	2
Solyc01g009970	SL4.0ch01	4589083	4593044	-	Hydrolase (AHRD V3.3 *** A0A2U1P3E1_ARTAN)	SG	SG	413	451	411	343	343	378
Solyc01g009975	SL4.0ch01	4597880	4598716	+	Retrovirus-related Pol polyprotein from transposon TNT 1-94 (AHRD V3.3 *-* A0A2K3MQ97_TRIPR)	SG	SG	0	0	0	0	0	0
Solyc01g009980	SL4.0ch01	4600725	4601261	+	Retrovirus-related Pol polyprotein from transposon TNT 1-94 (AHRD V3.3 *-* A0A2I0VMT6_9ASPA),Pfam:PF14223	SG	SG	0	0	0	0	0	0
Solyc01g009990	SL4.0ch01	4610206	4614220	+	Peptidyl-prolyl cis-trans isomerase (AHRD V3.3 *** A0A2G3DGA1_CAPCH)	SG	SG	1286	1441	1346	1897	1862	2180
Solyc01g010000	SL4.0ch01	4627341	4630952	-	ACT domain-containing protein (AHRD V3.3 *** A0A1Q3BTU5_CEPFO)	SG	SG	226	200	205	200	195	226
Solyc01g010020	SL4.0ch01	4676494	4677522	-	Calmodulin (AHRD V3.3 *** B6SJJ2_MAIZE)	SG	SG	106	117	148	126	149	132
Solyc01g010030	SL4.0ch01	4678594	4689309	-	Proline-rich receptor-like protein kinase PERK13 (AHRD V3.3 *-* A0A2G3AJ74_CAPAN)	RLK-Pelle_PERK-1	PK	136	150	173	81	108	98
Solyc01g010050	SL4.0ch01	4702917	4706551	+	S-adenosylmethionine decarboxylase 3	SG	SG	860	935	846	1073	1041	1074
Solyc01g010060	SL4.0ch01	4706576	4707277	-	Unknown protein	SG	SG	185	202	191	190	161	213
Solyc01g010063	SL4.0ch01	4752017	4755275	-	Unknown protein	SG	SG	0	0	0	3	2	2
Solyc01g010065	SL4.0ch01	4772269	4773836	+	Serine/threonine-protein phosphatase 7 long form-like protein (AHRD V3.3 *-* A0A1J3IZ43_NOCCA)	SG	SG	0	0	0	0	1	3
Solyc01g010067	SL4.0ch01	4781961	4784340	-	Ty3/gypsy retrotransposon protein (AHRD V3.3 *** A0A2K3N0D4_TRIPR)	SG	SG	0	0	0	1	5	3
Solyc01g010080	SL4.0ch01	4823653	4833846	+	Potassium channel AKT1 (AHRD V3.3 *** A0A2G3AJ60_CAPAN)	SG	SG	25	19	18	112	123	110
Solyc01g150108	SL4.0ch01	4857816	4858722	+	Unknown protein	SG	SG	0	0	0	0	0	0
Solyc01g150109	SL4.0ch01	4860371	4861560	+	Unknown protein	SG	SG	0	0	0	0	0	1
Solyc01g150110	SL4.0ch01	4862579	4863052	+	Unknown protein	SG	SG	0	0	0	0	0	0
Solyc01g010130	SL4.0ch01	4891928	4896425	+	bHLH transcription factor 001	bHLH	TF	50	51	65	40	44	43
Solyc01g010140	SL4.0ch01	4904204	4905992	-	18S pre-ribosomal assembly protein gar2-like protein (AHRD V3.3 *** AT2G03810.7)	SG	SG	0	0	0	1	0	1
Solyc01g010150	SL4.0ch01	4961898	4965664	+	ACT domain-containing protein (AHRD V3.3 *** A0A2U1MM44_ARTAN)	SG	SG	245	240	203	216	288	254
Solyc01g010160	SL4.0ch01	4971077	4971610	-	Beta-glucosidase 34 (AHRD V3.3 *-* A0A2G3DFM9_CAPCH)	SG	SG	9	9	7	14	17	22
Solyc01g010170	SL4.0ch01	4976897	4977470	-	beta-glucosidase 40 (AHRD V3.3 --* XP_004228406.1)	SG	SG	14	13	16	22	25	35
Solyc01g010175	SL4.0ch01	4983712	4985170	+	Retrovirus-related Pol polyprotein from transposon TNT 1-94 (AHRD V3.3 *-* A0A2K3NZR4_TRIPR)	SG	SG	6	5	5	37	44	34
Solyc01g010180	SL4.0ch01	4998079	4999251	+	Unknown protein	SG	SG	80	100	80	69	58	57
Solyc01g010185	SL4.0ch01	5011016	5011914	+	Retrovirus-related Pol polyprotein from transposon TNT 1-94 (AHRD V3.3 *-* A0A2K3MSD0_TRIPR)	SG	SG	679	735	687	823	878	926
Solyc01g010210	SL4.0ch01	5014237	5014794	+	Unknown protein	SG	SG	0	0	0	0	0	0
Solyc01g010215	SL4.0ch01	5020096	5021082	+	UBN2 domain-containing protein (AHRD V3.3 *-* A0A1Q3DGW3_CEPFO)	SG	SG	154	182	161	126	155	121
Solyc01g010220	SL4.0ch01	5026275	5027106	+	Copia-like polyprotein/retrotransposon (AHRD V3.3 --* Q9FI33_ARATH)	SG	SG	112	99	93	92	81	108
Solyc01g010230	SL4.0ch01	5030951	5031613	-	MDIS1-interacting receptor like kinase 2 (AHRD V3.3 --* XP_024448779.1)	SG	SG	151	159	173	321	375	367
Solyc01g010240	SL4.0ch01	5052049	5054644	+	CRABS CLAW a	C2C2-YABBY	TF	0	0	0	0	0	0
Solyc01g010250	SL4.0ch01	5056918	5060327	-	6-phosphogluconolactonase (AHRD V3.3 *** B6U0H2_MAIZE)	SG	SG	712	795	640	1349	1111	1214
Solyc01g010260	SL4.0ch01	5084760	5086957	+	Cytochrome 93A3 (AHRD V3.3 *** A0A1U8H5Z8_CAPAN)	SG	SG	0	1	0	0	0	0
Solyc01g010270	SL4.0ch01	5087161	5090180	-	Protein SPIRAL1 (AHRD V3.3 *** A0A2G3DFN1_CAPCH)	SG	SG	310	325	332	336	380	376
Solyc01g010280	SL4.0ch01	5103124	5104684	-	suppressor SRP40-like protein (AHRD V3.3 *-* AT2G03630.1)	SG	SG	0	0	0	0	0	0
Solyc01g010290	SL4.0ch01	5111545	5116036	-	Ureide permease (AHRD V3.3 *** A0A2R6PBP7_ACTCH)	SG	SG	282	296	228	373	349	369
Solyc01g010310	SL4.0ch01	5161311	5164972	-	Carbohydrate-binding X8 domain superfamily protein (AHRD V3.3 *** A0A1P8AZV6_ARATH)	SG	SG	59	70	54	29	24	23
Solyc01g010350	SL4.0ch01	5180587	5184702	-	triose phosphate/phosphate translocator, chloroplastic-like (AHRD V3.3 *** A0A2I4H880_9ROSI)	SG	SG	3	2	6	0	0	0
Solyc01g010360	SL4.0ch01	5198102	5201349	-	14-3-3 protein (AHRD V3.3 *** A0A200R871_9MAGN)	SG	SG	9	6	13	23	22	29
Solyc01g010365	SL4.0ch01	5215074	5216167	-	Unknown protein	SG	SG	0	0	0	1	0	0
Solyc01g010370	SL4.0ch01	5221858	5227603	-	S-adenosyl-L-methionine-dependent methyltransferases superfamily protein (AHRD V3.3 *** A0A2U1P6Q5_ARTAN)	SG	SG	49	65	47	44	38	42
Solyc01g010390	SL4.0ch01	5286148	5293163	+	Beta-glucosidase 34 (AHRD V3.3 *** A0A2G3DFM9_CAPCH)	SG	SG	364	365	225	490	306	362
Solyc01g010400	SL4.0ch01	5331742	5333067	-	RlpA-like double-psi beta-barrel domain-containing protein (AHRD V3.3 *** A0A2U1M803_ARTAN)	SG	SG	0	0	0	0	0	0
Solyc01g010405	SL4.0ch01	5335953	5337202	+	Plant transposase (Ptta/En/Spm family) (AHRD V3.3 *-* F4I6H5_ARATH)	SG	SG	1	0	0	0	1	0
Solyc01g010410	SL4.0ch01	5341250	5343598	+	Zinc finger protein (AHRD V3.3 *** A0A200PRD7_9MAGN)	C2H2	TF	117	146	167	81	90	95
Solyc01g010415	SL4.0ch01	5350190	5350984	-	Retrovirus-related Pol polyprotein from transposon TNT 1-94 (AHRD V3.3 *-* A0A2K3NZR4_TRIPR)	SG	SG	0	0	0	0	0	0
Solyc01g010420	SL4.0ch01	5364114	5364839	+	Actin cross-linking protein (DUF569) (AHRD V3.3 *** Q9XIF7_ARATH)	SG	SG	5	10	10	7	10	18
Solyc01g010430	SL4.0ch01	5369023	5372548	+	Actin cross-linking protein, putative (DUF569) (AHRD V3.3 *** Q8GXC9_ARATH)	SG	SG	1719	1854	1434	1214	974	1395
Solyc01g010440	SL4.0ch01	5372510	5378328	-	Glycine-rich protein (AHRD V3.3 *** Q9LFX8_ARATH)	SG	SG	1020	1115	1004	978	1038	961
Solyc01g010460	SL4.0ch01	5386872	5389213	+	5'-AMP-activated protein kinase subunit beta-2 (AHRD V3.3 *** A0A1J3EBW5_NOCCA)	SG	SG	105	109	86	82	90	122
Solyc01g010470	SL4.0ch01	5392165	5395104	+	5'-AMP-activated protein kinase subunit beta-2 (AHRD V3.3 *-* A0A1J3HGR2_NOCCA)	SG	SG	69	66	68	68	62	57
Solyc01g010480	SL4.0ch01	5395670	5399154	-	Protein TWIN LOV 1 (AHRD V3.3 *** A0A2G3AIG6_CAPAN)	SG	SG	761	813	775	534	544	626
Solyc01g010490	SL4.0ch01	5403494	5405483	-	Cytochrome P450 (AHRD V3.3 *** A0A2U1NH79_ARTAN)	SG	SG	1015	1140	1031	918	913	1210
Solyc01g150111	SL4.0ch01	5445539	5449188	+	Unknown protein	SG	SG	247	259	260	111	110	105
Solyc01g150112	SL4.0ch01	5458663	5460001	+	Retrovirus-related Pol polyprotein from transposon TNT 1-94 (AHRD V3.3 *-* A0A2I0VJ33_9ASPA)	SG	SG	0	0	0	0	0	0
Solyc01g010500	SL4.0ch01	5484287	5488307	-	EIN3-binding F-box protein 1 (AHRD V3.3 *-* A0A2G2WKD4_CAPBA)	SG	SG	0	0	0	0	0	0
Solyc01g010510	SL4.0ch01	5546694	5548492	-	Pentatricopeptide repeat-containing protein, mitochondrial (AHRD V3.3 *** A0A2G2X910_CAPBA)	SG	SG	20	25	22	31	28	33
Solyc01g010520	SL4.0ch01	5575192	5582765	+	Helicase with zinc finger protein (AHRD V3.3 *** B3H5Y3_ARATH)	SG	SG	19	24	28	13	26	18
Solyc01g010530	SL4.0ch01	5586241	5587710	-	Sugar transporter protein 5	SG	SG	0	0	0	0	0	0
Solyc01g010540	SL4.0ch01	5590985	5593796	+	40S ribosomal protein S9 (AHRD V3.3 *** A0A1U8EPE0_CAPAN)	SG	SG	605	689	599	791	687	740
Solyc01g010550	SL4.0ch01	5595500	5596184	-	Unknown protein	SG	SG	0	0	0	0	0	0
Solyc01g010570	SL4.0ch01	5618625	5623428	-	Mucin-related protein (AHRD V3.3 *** A0A2U1LU51_ARTAN)	SG	SG	466	520	487	406	386	383
Solyc01g010580	SL4.0ch01	5628029	5630955	+	40S ribosomal protein S9 (AHRD V3.3 *** A0A1U8EPE0_CAPAN)	SG	SG	1470	1611	1526	1611	1529	1703
Solyc01g010590	SL4.0ch01	5632492	5638269	+	Peptidyl-prolyl cis-trans isomerase (AHRD V3.3 *** A0A1U8HBC6_CAPAN)	SG	SG	304	385	338	374	337	392
Solyc01g010600	SL4.0ch01	5644667	5648051	-	Homeobox-leucine zipper protein HOX21 (AHRD V3.3 *** A0A1U8ELC5_CAPAN)	HB-HD-ZIP	TF	0	0	0	0	0	0
Solyc01g010640	SL4.0ch01	5682950	5683902	+	NAD(P)-linked oxidoreductase superfamily protein (AHRD V3.3 *** Q949S6_ARATH)	SG	SG	455	568	514	286	266	322
Solyc01g010650	SL4.0ch01	5692076	5697687	-	UDP-galactose UDP-glucose transporter 3-like protein (AHRD V3.3 *** A0A2K3NS07_TRIPR)	SG	SG	903	1016	930	483	529	509
Solyc01g010660	SL4.0ch01	5710860	5717490	+	Protein kinase 2B, chloroplastic (AHRD V3.3 *** A0A2G3AIH7_CAPAN)	RLK-Pelle_RLCK-VIIa-2	PK	2301	2410	2006	2200	1948	2400
Solyc01g010670	SL4.0ch01	5728932	5730267	+	Unknown protein	SG	SG	0	0	0	0	0	0
Solyc01g010690	SL4.0ch01	5741531	5743048	+	Quinoprotein alcohol dehydrogenase-like superfamily (AHRD V3.3 *** A0A2U1NBT6_ARTAN)	SG	SG	0	1	3	2	3	2
Solyc01g010700	SL4.0ch01	5763114	5767831	-	SNF1-related protein kinase regulatory subunit gamma-1-like (AHRD V3.3 *** A0A2G3DFN0_CAPCH)	SG	SG	764	858	698	862	843	836
Solyc01g010705	SL4.0ch01	5771465	5776776	-	Retrovirus-related Pol polyprotein from transposon TNT 1-94 (AHRD V3.3 *-* A0A2K3NZR4_TRIPR)	SG	SG	0	0	0	0	0	0
Solyc01g010710	SL4.0ch01	5777200	5782957	-	Carboxypeptidase (AHRD V3.3 *** A0A2I4FWA2_9ROSI)	SG	SG	2	2	2	0	2	0
Solyc01g010720	SL4.0ch01	5784049	5796268	-	Carboxypeptidase (AHRD V3.3 *** A0A2I4FWA2_9ROSI)	SG	SG	0	0	0	0	0	0
Solyc01g010740	SL4.0ch01	5814620	5818592	-	Pectate lyase (AHRD V3.3 *** A0A2G3DIQ3_CAPCH)	SG	SG	0	0	0	0	0	0
Solyc01g010750	SL4.0ch01	5819884	5825047	-	Ricin B lectin domain (AHRD V3.3 *-* A0A200Q0G6_9MAGN)	SG	SG	6636	7219	7038	6279	6279	7189
Solyc01g010755	SL4.0ch01	5844346	5845435	+	Serine/threonine-protein phosphatase 7 long form-like protein (AHRD V3.3 *-* A0A1J3IZ43_NOCCA)	SG	SG	0	0	0	3	0	0
Solyc01g010760	SL4.0ch01	5858971	5863067	+	Mitochondrial outer membrane protein porin (AHRD V3.3 *** A0A2K3KY08_TRIPR)	SG	SG	3624	4003	3667	2666	2702	3284
Solyc01g010780	SL4.0ch01	5868735	5875193	-	Protein kinase superfamily protein (AHRD V3.3 *** A0A2U1NYF7_ARTAN)	RLK-Pelle_RLCK-VIIa-2	PK	930	932	930	781	796	816
Solyc01g010785	SL4.0ch01	5940041	5940538	+	Retrovirus-related Pol polyprotein from transposon TNT 1-94 (AHRD V3.3 *-* A0A2I0VDL0_9ASPA)	SG	SG	0	0	0	0	0	0
Solyc01g010810	SL4.0ch01	6241727	6246288	-	Ran-interacting Mog1 protein (AHRD V3.3 *** A0A200QSC1_9MAGN)	SG	SG	187	225	201	175	153	183
Solyc01g010820	SL4.0ch01	6253773	6261096	+	Cullin (AHRD V3.3 *** A0A2U1PKA1_ARTAN)	SG	SG	866	935	928	836	806	861
Solyc01g010830	SL4.0ch01	6262145	6270528	-	Haloacid dehalogenase-like hydrolase-like protein (AHRD V3.3 *** Q6Z026_ORYSJ),Pfam:PF13419	SG	SG	486	551	501	399	401	496
Solyc01g010840	SL4.0ch01	6312144	6312377	+	Unknown protein	SG	SG	0	0	0	0	0	0
Solyc01g010860	SL4.0ch01	6333734	6338148	+	Sphinganine C(4)-monooxygenase 1 (AHRD V3.3 *** A0A2G3DFM4_CAPCH)	SG	SG	281	337	309	271	284	342
Solyc01g010870	SL4.0ch01	6339590	6346724	-	S-adenosyl-L-methionine-dependent methyltransferases superfamily protein (AHRD V3.3 *** A0A2U1LK68_ARTAN)	SG	SG	3167	3505	3011	2824	2702	3270
Solyc01g010880	SL4.0ch01	6348476	6353692	-	RING/FYVE/PHD zinc finger superfamily protein (AHRD V3.3 *** A0A2U1NXA0_ARTAN)	SG	SG	252	262	236	197	164	214
Solyc01g010890	SL4.0ch01	6375030	6379982	+	Expansin (AHRD V3.3 *** K4ATT2_SOLLC)	SG	SG	0	0	0	0	0	0
Solyc01g010900	SL4.0ch01	6386385	6391425	-	Cytochrome P450 (AHRD V3.3 *** A0A200QEP7_9MAGN)	SG	SG	0	0	0	0	0	0
Solyc01g010910	SL4.0ch01	6466320	6469538	+	MYB transcription factor (AHRD V3.3 *-* A0A0U3IU11_MESCR)	MYB	TF	0	0	0	0	0	0
Solyc01g010920	SL4.0ch01	6472821	6473925	-	O-fucosyltransferase (AHRD V3.3 *-* A0A2P5G0B7_TREOI)	SG	SG	13	12	21	7	10	16
Solyc01g010930	SL4.0ch01	6482615	6496063	-	O-fucosyltransferase family protein (AHRD V3.3 *** A0A2U1NIF6_ARTAN)	SG	SG	23	22	29	28	24	32
Solyc01g010940	SL4.0ch01	6526986	6532615	+	Transmembrane emp24 domain-containing protein p24delta7 (AHRD V3.3 *** A0A2G3AIH0_CAPAN)	SG	SG	728	833	758	830	861	938
Solyc01g010950	SL4.0ch01	6533946	6546350	-	MAP kinase kinase kinase 2	TKL-Pl-5	PK	445	456	470	349	338	433
Solyc01g010960	SL4.0ch01	6638330	6638689	+	60S ribosomal protein L35-like (AHRD V3.3 *-* A0A2I4GBA7_9ROSI)	SG	SG	0	0	0	0	2	0
Solyc01g010970	SL4.0ch01	6660592	6664618	+	Argonaute7	SG	SG	17	14	24	30	29	24
Solyc01g010990	SL4.0ch01	6887304	6888834	+	Son of sevenless protein (AHRD V3.3 *** Q9LQY7_ARATH)	SG	SG	450	582	499	465	428	494
Solyc01g011000	SL4.0ch01	6895222	6898379	-	Eukaryotic translation initiation factor 5A (AHRD V3.3 *** A0A1U8HES8_CAPAN)	SG	SG	2761	2932	2725	2914	2857	3264
Solyc01g011005	SL4.0ch01	6926622	6926966	-	Retrovirus-related Pol polyprotein from transposon TNT 1-94 (AHRD V3.3 *-* A0A2I0VJ33_9ASPA)	SG	SG	0	0	0	0	1	0
Solyc01g011020	SL4.0ch01	6990547	6990705	-	Unknown protein	SG	SG	0	0	0	0	0	0
Solyc01g011030	SL4.0ch01	7044405	7045642	+	RING/U-box superfamily protein (AHRD V3.3 *** A0A2K3MXG0_TRIPR)	SG	SG	396	412	422	263	291	351
Solyc01g011040	SL4.0ch01	7051209	7058142	-	Leucine-rich repeat receptor-like protein kinase (AHRD V3.3 *** A0A2R6RFK8_ACTCH)	SG	SG	1698	1952	1739	1557	1545	1817
Solyc01g011050	SL4.0ch01	7062733	7064829	+	leucine rich repeat protein	SG	SG	0	0	0	0	0	0
Solyc01g011060	SL4.0ch01	7079131	7079466	-	Maturase (AHRD V3.3 *-* O79414_SOLTU)	SG	SG	0	0	0	0	0	0
Solyc01g011070	SL4.0ch01	7199571	7199741	-	Unknown protein	SG	SG	0	0	0	0	2	0
Solyc01g011080	SL4.0ch01	7629314	7629853	-	Unknown protein	SG	SG	144	144	139	65	97	114
Solyc01g011090	SL4.0ch01	7647720	7660004	+	Phospholipid-transporting ATPase (AHRD V3.3 *-* A0A1U8GCQ9_CAPAN)	SG	SG	303	368	290	333	314	331
Solyc01g011100	SL4.0ch01	7660193	7675785	+	Phospholipid-transporting ATPase (AHRD V3.3 *** A0A1U8GCQ9_CAPAN)	SG	SG	1383	1547	1395	1611	1510	1678
Solyc01g011105	SL4.0ch01	7704510	7706220	+	CLAVATA3/ESR (CLE)-related protein 25-like (AHRD V3.3 *-* A0A2I4EI69_9ROSI)	SG	SG	1	4	2	2	1	3
Solyc01g011110	SL4.0ch01	7706806	7707003	+	Unknown protein	SG	SG	0	0	0	0	0	0
Solyc01g011113	SL4.0ch01	7722018	7722434	+	Retrovirus-related Pol polyprotein from transposon TNT 1-94 (AHRD V3.3 *-* A0A2I0VJ33_9ASPA)	SG	SG	0	0	0	0	0	0
Solyc01g011115	SL4.0ch01	7891214	7892394	-	aspartic proteinase-like protein 2 (AHRD V3.3 *-* A0A1S4D538_TOBAC)	SG	SG	0	0	0	0	0	0
Solyc01g011117	SL4.0ch01	8019700	8021057	-	protein TIFY 9-like (AHRD V3.3 --* XP_025884767.1)	SG	SG	0	0	0	0	0	0
Solyc01g011170	SL4.0ch01	8048675	8053485	-	Unknown protein	SG	SG	0	0	0	0	0	0
Solyc01g150113	SL4.0ch01	8105154	8108815	-	protein TIFY 9-like (AHRD V3.3 *** XP_025884767.1)	Tify	TF	0	0	0	0	0	0
Solyc01g011180	SL4.0ch01	8110037	8110225	-	Sec1 family domain-containing protein MIP3 (AHRD V3.3 *-* A0A2G2VRM5_CAPBA)	SG	SG	0	1	0	0	0	0
Solyc01g011190	SL4.0ch01	8116182	8116370	-	Sec1 family domain-containing protein MIP3 (AHRD V3.3 *-* A0A2G3BC24_CAPCH)	SG	SG	0	0	0	0	0	0
Solyc01g011200	SL4.0ch01	8176561	8177753	-	aspartic proteinase-like protein 2 (AHRD V3.3 *-* A0A1S4D538_TOBAC)	SG	SG	6	11	21	16	9	13
Solyc01g011220	SL4.0ch01	8182752	8184822	-	Aspartic proteinase-like protein 2 (AHRD V3.3 *-* A0A1J6IK01_NICAT)	SG	SG	15	20	15	13	19	8
Solyc01g011230	SL4.0ch01	8195048	8196808	-	Eukaryotic aspartyl protease family protein (AHRD V3.3 *-* Q0WQ50_ARATH)	SG	SG	13	8	7	11	14	18
Solyc01g011260	SL4.0ch01	8272998	8273693	-	Aspartic proteinase-like protein 2 (AHRD V3.3 *-* A0A1J6IK01_NICAT)	SG	SG	0	0	0	0	0	0
Solyc01g011270	SL4.0ch01	8277470	8277983	-	Aspartic proteinase-like protein 2 (AHRD V3.3 *-* A0A1J6IK01_NICAT)	SG	SG	0	0	0	0	0	0
Solyc01g011273	SL4.0ch01	8322692	8323279	+	Unknown protein	SG	SG	0	0	0	0	0	0
Solyc01g011277	SL4.0ch01	8382857	8385349	+	High mobility group B protein 10 (AHRD V3.3 *-* A0A2G2X5K3_CAPBA)	SG	SG	0	1	0	0	2	0
Solyc01g011300	SL4.0ch01	8502440	8502979	-	Aspartic proteinase-like protein 2 (AHRD V3.3 *-* A0A1J6IK01_NICAT)	SG	SG	0	0	0	0	0	0
Solyc01g011310	SL4.0ch01	8604870	8610394	-	aspartic proteinase-like protein 2 (AHRD V3.3 *-* A0A1S4C1I7_TOBAC)	SG	SG	0	0	0	0	0	0
Solyc01g011320	SL4.0ch01	8674703	8675737	-	aspartic proteinase-like protein 2 (AHRD V3.3 *-* A0A1S4D538_TOBAC)	SG	SG	0	0	0	0	0	0
Solyc01g011330	SL4.0ch01	8685608	8687608	-	Aspartic proteinase-like protein 2 (AHRD V3.3 *-* A0A1J6IK01_NICAT)	SG	SG	0	0	0	0	0	0
Solyc01g150114	SL4.0ch01	8702864	8710405	-	Eukaryotic aspartyl protease family protein (AHRD V3.3 --* AT1G08210.2)	SG	SG	0	0	0	0	0	0
Solyc01g150115	SL4.0ch01	8706990	8707349	+	Retrovirus-related Pol polyprotein from transposon TNT 1-94 (AHRD V3.3 *-* A0A2I0VJ33_9ASPA)	SG	SG	0	0	0	0	0	1
Solyc01g011340	SL4.0ch01	8721710	8728084	+	protein phosphatase 2A catalytic subunit 2	SG	SG	1416	1587	1370	1364	1453	1598
Solyc01g011350	SL4.0ch01	8728804	8739466	-	DUF3755 domain-containing protein (AHRD V3.3 *** A0A1Q3D9X4_CEPFO)	SG	SG	859	938	932	712	705	825
Solyc01g011352	SL4.0ch01	8771503	8772004	-	Retrovirus-related Pol polyprotein from transposon TNT 1-94 (AHRD V3.3 *-* A0A2I0WBP1_9ASPA)	SG	SG	0	0	0	0	0	0
Solyc01g011354	SL4.0ch01	8772029	8772296	-	Retrovirus-related Pol polyprotein from transposon TNT 1-94 (AHRD V3.3 *-* A0A2I0WDP9_9ASPA)	SG	SG	0	0	0	0	0	0
Solyc01g011356	SL4.0ch01	8773339	8774139	-	Retrovirus-related Pol polyprotein from transposon TNT 1-94 (AHRD V3.3 *-* A0A2G2W4T7_CAPBA)	SG	SG	0	0	0	0	0	0
Solyc01g011358	SL4.0ch01	8779074	8780233	-	Retrovirus-related Pol polyprotein from transposon TNT 1-94 (AHRD V3.3 *-* A0A2I0WP97_9ASPA)	SG	SG	0	0	0	0	0	0
Solyc01g011390	SL4.0ch01	8796967	8797812	-	basic-leucine zipper transcription factor A (AHRD V3.3 *-* XP_021809091.1)	SG	SG	3	0	2	0	0	0
Solyc01g011410	SL4.0ch01	9046338	9046553	-	NAD(P)H-quinone oxidoreductase subunit H, chloroplastic (AHRD V3.3 *-* A0A1U8QCJ3_CAPAN)	SG	SG	0	0	0	0	0	0
Solyc01g011413	SL4.0ch01	9080643	9083659	+	Unknown protein	SG	SG	7	8	15	4	1	4
Solyc01g011417	SL4.0ch01	9142814	9145371	-	Photosystem II CP47 reaction center protein (AHRD V3.3 *-* A0A140JZJ0_GYMST)	SG	SG	0	0	0	0	0	0
Solyc01g011430	SL4.0ch01	9258050	9260481	-	O-acyltransferase WSD1-like (AHRD V3.3 *** A0A2I4EG31_9ROSI)	SG	SG	4	6	5	325	780	270
Solyc01g011435	SL4.0ch01	9273822	9274738	+	Defensin-like protein 1 (AHRD V3.3 *** A0A1U8FEJ7_CAPAN),Pfam:PF00304	SG	SG	0	0	0	0	0	0
Solyc01g011460	SL4.0ch01	9320849	9322496	-	Unknown protein	SG	SG	0	0	0	0	0	0
Solyc01g011465	SL4.0ch01	9340901	9351535	-	Unknown protein	SG	SG	0	0	1	1	0	0
Solyc01g011470	SL4.0ch01	9380677	9380958	-	Kirola (AHRD V3.3 *-* A0A2U1MSV5_ARTAN)	SG	SG	0	0	0	0	0	0
Solyc01g011480	SL4.0ch01	9420407	9420664	-	Photosystem II CP43 reaction center protein (AHRD V3.3 *-* A0A2G2VUH1_CAPBA)	SG	SG	0	0	0	0	0	0
Solyc01g011490	SL4.0ch01	9432857	9433757	+	O-acyltransferase WSD1-like (AHRD V3.3 *-* A0A2I4EG31_9ROSI)	SG	SG	0	0	0	3	5	0
Solyc01g011495	SL4.0ch01	9462248	9463508	-	Defensin-like protein 1 (AHRD V3.3 *** A0A1U8FEJ7_CAPAN),Pfam:PF00304	SG	SG	0	0	1	1	0	2
Solyc01g011500	SL4.0ch01	9481042	9481239	-	Unknown protein	SG	SG	0	0	0	0	0	0
Solyc01g011510	SL4.0ch01	9568617	9579715	+	Aldehyde dehydrogenase (AHRD V3.3 *** A0A200Q0A3_9MAGN)	SG	SG	549	575	591	365	383	525
Solyc01g011520	SL4.0ch01	9593293	9594228	-	Endoribonuclease Dicer-like protein 2 (AHRD V3.3 *-* A0A2G2Y661_CAPAN)	SG	SG	0	0	0	0	0	0
Solyc01g011530	SL4.0ch01	9594627	9595573	+	Endoribonuclease Dicer-like protein 2 (AHRD V3.3 *-* A0A2G2Y661_CAPAN)	SG	SG	0	0	0	0	0	0
Solyc01g011540	SL4.0ch01	9614796	9615177	-	Endoribonuclease Dicer-like protein 2 (AHRD V3.3 *-* A0A2G2Y661_CAPAN)	SG	SG	0	0	0	0	0	0
Solyc01g012540	SL4.0ch01	9665413	9665595	-	Endoribonuclease Dicer-like protein 2 (AHRD V3.3 *-* A0A2G2Y661_CAPAN)	SG	SG	0	0	0	0	0	0
Solyc01g012550	SL4.0ch01	9681622	9681915	+	Endoribonuclease Dicer-like protein 2 (AHRD V3.3 *-* A0A2G3B0Q1_CAPCH)	SG	SG	0	0	0	0	0	0
Solyc01g012560	SL4.0ch01	9699527	9699685	+	Endoribonuclease Dicer-like protein 2 (AHRD V3.3 *-* A0A2G3B0Q1_CAPCH)	SG	SG	0	0	0	0	0	0
Solyc01g012570	SL4.0ch01	9719147	9720472	-	Endoribonuclease Dicer-like protein 2 (AHRD V3.3 *-* A0A2G2Y661_CAPAN)	SG	SG	0	0	0	0	0	0
Solyc01g012580	SL4.0ch01	9739597	9739963	-	Endoribonuclease Dicer-like protein 2 (AHRD V3.3 *-* A0A2G2Y661_CAPAN)	SG	SG	0	0	0	0	0	0
Solyc01g012585	SL4.0ch01	9764008	9764497	-	Retrovirus-related Pol polyprotein from transposon TNT 1-94 (AHRD V3.3 *-* A0A2I0VHP9_9ASPA)	SG	SG	0	0	0	0	0	0
Solyc01g012590	SL4.0ch01	9773802	9775543	-	Endoribonuclease Dicer-like protein 2 (AHRD V3.3 *-* A0A2G3B0R0_CAPCH)	SG	SG	0	0	0	0	0	0
Solyc01g012610	SL4.0ch01	9783357	9783566	+	Endoribonuclease Dicer-like protein 2 (AHRD V3.3 *-* A0A2G2VE65_CAPBA)	SG	SG	0	0	0	0	0	0
Solyc01g012650	SL4.0ch01	9850281	9850773	-	Endoribonuclease Dicer-like protein 2 (AHRD V3.3 *-* A0A2G2Y661_CAPAN)	SG	SG	0	0	0	0	0	0
Solyc01g012670	SL4.0ch01	9866304	9867253	-	Endoribonuclease Dicer-like protein 2 (AHRD V3.3 *-* A0A2G2Y661_CAPAN)	SG	SG	0	0	0	0	0	0
Solyc01g012680	SL4.0ch01	9867652	9867861	+	Endoribonuclease Dicer-like protein 2 (AHRD V3.3 *-* A0A2G3B0Q1_CAPCH)	SG	SG	0	0	0	0	0	0
Solyc01g012690	SL4.0ch01	9900254	9901258	-	receptor-like protein 12 (AHRD V3.3 *-* A0A1U8DTH8_CAPAN)	SG	SG	0	0	0	0	0	0
Solyc01g012700	SL4.0ch01	9909361	9913814	+	Aldehyde dehydrogenase (AHRD V3.3 *** A0A200Q0A3_9MAGN)	SG	SG	0	0	0	0	0	0
Solyc01g012720	SL4.0ch01	9975037	9975231	-	Endoribonuclease Dicer-like protein 2 (AHRD V3.3 *-* A0A2G2VE75_CAPBA)	SG	SG	0	0	0	0	0	0
Solyc01g012730	SL4.0ch01	10005253	10005462	-	Endoribonuclease Dicer-like protein 2 (AHRD V3.3 *-* A0A2G3B0R0_CAPCH)	SG	SG	0	0	0	0	0	0
Solyc01g012740	SL4.0ch01	10047974	10048841	-	Endoribonuclease Dicer-like protein 2 (AHRD V3.3 *-* A0A2G2Y661_CAPAN)	SG	SG	0	0	0	0	0	0
Solyc01g012750	SL4.0ch01	10101037	10101342	+	Aldehyde dehydrogenase (AHRD V3.3 *-* A0A1Q3AVW5_CEPFO)	SG	SG	0	0	0	0	0	0
Solyc01g012760	SL4.0ch01	10106292	10109848	+	Aldehyde dehydrogenase (AHRD V3.3 *-* A0A200Q0A3_9MAGN)	SG	SG	0	0	0	0	0	0
Solyc01g013760	SL4.0ch01	10177661	10178030	-	Endoribonuclease Dicer-like protein 2 (AHRD V3.3 *-* A0A2G2Y661_CAPAN)	SG	SG	0	0	0	0	0	0
Solyc01g013780	SL4.0ch01	10189076	10189363	-	Endoribonuclease Dicer-like protein 2 (AHRD V3.3 *-* A0A2G2Y661_CAPAN)	SG	SG	0	0	0	0	0	0
Solyc01g013790	SL4.0ch01	10190609	10190878	+	Endoribonuclease Dicer-like protein 2 (AHRD V3.3 *-* A0A2G3B0Q1_CAPCH)	SG	SG	0	0	0	0	0	0
Solyc01g013810	SL4.0ch01	10214481	10214690	+	Endoribonuclease Dicer-like protein 2 (AHRD V3.3 *-* A0A2G3B0Q1_CAPCH)	SG	SG	0	0	0	0	0	0
Solyc01g013820	SL4.0ch01	10237765	10238091	+	endoribonuclease Dicer homolog 2 (AHRD V3.3 --* XP_006428678.1)	SG	SG	0	0	0	0	0	0
Solyc01g013840	SL4.0ch01	10246992	10247339	-	Endoribonuclease Dicer-like protein 2 (AHRD V3.3 *-* A0A2G2Y661_CAPAN)	SG	SG	0	0	0	0	0	0
Solyc01g013850	SL4.0ch01	10289512	10290368	-	Endoribonuclease Dicer-like protein 2 (AHRD V3.3 *-* A0A2G3B0R0_CAPCH)	SG	SG	0	0	0	0	0	0
Solyc01g013860	SL4.0ch01	10290707	10290976	+	Endoribonuclease Dicer-like protein 2 (AHRD V3.3 *-* A0A2G2VE65_CAPBA)	SG	SG	0	0	0	0	0	0
Solyc01g013870	SL4.0ch01	10322027	10322263	-	receptor-like protein 12 (AHRD V3.3 *-* A0A1U7XMD6_NICSY)	SG	SG	0	0	0	0	0	0
Solyc01g013880	SL4.0ch01	10322437	10323141	-	receptor-like protein 12 (AHRD V3.3 *-* A0A1U8DTH8_CAPAN)	SG	SG	0	0	1	0	0	0
Solyc01g013883	SL4.0ch01	10340665	10348944	+	Aldehyde dehydrogenase (AHRD V3.3 *-* A0A218WKY9_PUNGR)	SG	SG	0	0	0	0	0	0
Solyc01g013887	SL4.0ch01	10380556	10381475	+	Unknown protein	SG	SG	0	1	0	0	0	0
Solyc01g013890	SL4.0ch01	10384515	10395910	+	Aldehyde dehydrogenase (AHRD V3.3 *** A0A200Q0A3_9MAGN)	SG	SG	0	1	0	1	0	0
Solyc01g013910	SL4.0ch01	10417326	10419212	-	Endoribonuclease Dicer 2b (AHRD V3.3 *-* A0A164W6J8_SOLLC)	SG	SG	0	0	0	0	0	0
Solyc01g013920	SL4.0ch01	10465915	10466754	-	Endoribonuclease Dicer-like protein 2 (AHRD V3.3 *-* A0A2G2Y661_CAPAN)	SG	SG	0	0	0	0	0	0
Solyc01g013930	SL4.0ch01	10468018	10468215	+	Endoribonuclease Dicer-like protein 2 (AHRD V3.3 *-* A0A2G3B0Q1_CAPCH)	SG	SG	0	0	0	0	0	0
Solyc01g013950	SL4.0ch01	10535538	10536607	-	Endoribonuclease Dicer-like protein 2 (AHRD V3.3 *-* A0A2G2Y661_CAPAN)	SG	SG	0	0	0	0	0	0
Solyc01g013970	SL4.0ch01	10635971	10636228	-	Plastid transcriptionally active 3 (AHRD V3.3 *-* F4J3M2_ARATH)	SG	SG	0	0	0	0	0	0
Solyc01g013975	SL4.0ch01	10657321	10666787	-	Unknown protein	SG	SG	0	0	2	0	1	2
Solyc01g013980	SL4.0ch01	10751237	10751448	+	Vacuolar protein-sorting-associated protein 33-like protein (AHRD V3.3 *-* A0A2G3CIT9_CAPCH)	SG	SG	0	0	0	0	0	0
Solyc01g013985	SL4.0ch01	10806500	10807298	+	Unknown protein	SG	SG	0	0	0	0	0	1
Solyc01g013990	SL4.0ch01	10818199	10819130	+	Unknown protein	SG	SG	0	0	0	0	0	0
Solyc01g013995	SL4.0ch01	10838026	10839540	+	B3 domain-containing transcription factor VRN1-like isoform X1 (AHRD V3.3 --* A0A2I4FEY9_9ROSI)	SG	SG	0	0	0	0	0	0
Solyc01g014000	SL4.0ch01	10944935	10945445	+	Plastid transcriptionally active 3 (AHRD V3.3 *-* F4J3M2_ARATH)	SG	SG	0	0	0	0	0	0
Solyc01g014010	SL4.0ch01	10981185	10981460	+	Unknown protein	SG	SG	0	0	0	0	0	0
Solyc01g014020	SL4.0ch01	11094685	11096062	-	Hcr9-OR2C (AHRD V3.3 *-* Q4VSU3_SOLPI)	SG	SG	0	0	0	0	0	0
Solyc01g014050	SL4.0ch01	11144223	11144551	-	asparagine-rich protein-like (AHRD V3.3 *-* XP_020397117.1)	SG	SG	0	0	0	0	0	0
Solyc01g014055	SL4.0ch01	11148565	11148930	+	Reverse transcriptase (AHRD V3.3 *-* Q8W452_BRANA)	SG	SG	0	0	0	0	0	0
Solyc01g014060	SL4.0ch01	11186914	11187847	-	Plastocyanin-like (AHRD V3.3 *-* A0A200Q508_9MAGN)	SG	SG	0	0	0	0	0	0
Solyc01g150116	SL4.0ch01	11189619	11190115	+	Early nodulin-like protein 1-like (AHRD V3.3 *-* A0A2K3NAJ4_TRIPR)	SG	SG	0	0	0	0	0	0
Solyc01g014070	SL4.0ch01	11193265	11194170	-	Cupredoxin (AHRD V3.3 *-* A0A2U1PP75_ARTAN)	SG	SG	0	0	0	0	0	0
Solyc01g014090	SL4.0ch01	11320678	11321678	+	Synaptotagmin-4 (AHRD V3.3 *-* A0A2G2X4F1_CAPBA)	SG	SG	0	0	0	0	0	0
Solyc01g014100	SL4.0ch01	11619880	11620618	+	CLE protein 1	SG	SG	0	3	1	0	0	0
Solyc01g014105	SL4.0ch01	11686745	11690066	-	IRK-interacting protein (AHRD V3.3 *** A0A2I4FH54_9ROSI)	SG	SG	23	29	18	24	26	29
Solyc01g014130	SL4.0ch01	11716027	11716531	+	receptor-like protein 12 (AHRD V3.3 *-* A0A1U8DTH8_CAPAN)	SG	SG	0	0	0	7	9	4
Solyc01g014140	SL4.0ch01	11734483	11735001	+	receptor-like protein 12 (AHRD V3.3 *-* A0A2G2YW48_CAPAN)	SG	SG	2	1	1	3	4	3
Solyc01g014150	SL4.0ch01	11756149	11757305	+	NL0E (AHRD V3.3 *-* Q9ZS81_SOLLC)	SG	SG	2	0	6	11	32	18
Solyc01g014160	SL4.0ch01	11784041	11786268	+	receptor-like protein 12 (AHRD V3.3 *-* A0A1U8DTH8_CAPAN)	SG	SG	38	53	65	220	314	216
Solyc01g014170	SL4.0ch01	11786322	11786492	+	receptor-like protein 12 (AHRD V3.3 *-* A0A1U7XMD6_NICSY)	SG	SG	0	0	0	3	1	0
Solyc01g014180	SL4.0ch01	11801664	11802639	-	Zinc finger A20 and AN1 domain-containing stress-associated protein 8 (AHRD V3.3 *** A0A2G2UWG6_CAPBA)	SG	SG	5995	6558	5898	7079	6601	7204
Solyc01g014210	SL4.0ch01	11887057	11888459	+	ADP,ATP carrier protein, mitochondrial (AHRD V3.3 *** A0A2G3CB84_CAPCH)	SG	SG	0	0	0	0	0	0
Solyc01g014220	SL4.0ch01	11903329	11906355	+	DUF616 domain-containing protein (AHRD V3.3 *-* A0A1Q3BIE2_CEPFO)	SG	SG	0	0	0	0	0	0
Solyc01g014230	SL4.0ch01	11925479	11928852	-	RING-type E3 ubiquitin transferase (AHRD V3.3 *** A0A2G3CB55_CAPCH)	SG	SG	518	582	547	451	535	555
Solyc01g014240	SL4.0ch01	11960325	11960573	+	TMV resistance protein N (AHRD V3.3 *-* A0A2G2VDZ1_CAPBA)	SG	SG	0	0	0	0	0	0
Solyc01g014250	SL4.0ch01	11972826	11973390	+	Unknown protein	SG	SG	733	850	867	556	616	644
Solyc01g014260	SL4.0ch01	11979219	11979439	+	Unknown protein	SG	SG	1	0	1	0	0	0
Solyc01g014270	SL4.0ch01	11995795	12000307	+	Unknown protein	SG	SG	155	168	159	153	161	161
Solyc01g014275	SL4.0ch01	12017260	12020359	+	glycine-rich cell wall structural protein-like (AHRD V3.3 *-* XP_019067541.1)	SG	SG	1	1	1	1	0	2
Solyc01g014300	SL4.0ch01	12060416	12061027	-	receptor-like protein 12 (AHRD V3.3 *-* A0A2G2YW48_CAPAN)	SG	SG	0	0	0	0	0	1
Solyc01g014310	SL4.0ch01	12072490	12072939	-	receptor-like protein 12 (AHRD V3.3 *-* A0A1U8DTH8_CAPAN)	SG	SG	0	1	0	0	1	0
Solyc01g014315	SL4.0ch01	12080247	12081106	-	Unknown protein	SG	SG	0	0	0	0	0	0
Solyc01g014320	SL4.0ch01	12090267	12091362	+	S-adenosyl-L-methionine-dependent methyltransferases superfamily protein (AHRD V3.3 *** A0A2U1QHF5_ARTAN)	SG	SG	1	0	1	0	0	0
Solyc01g014350	SL4.0ch01	12176595	12176949	+	Protein kinase family protein (AHRD V3.3 *-* F4ISN5_ARATH)	SG	SG	0	0	0	0	0	0
Solyc01g014355	SL4.0ch01	12201170	12221626	-	Unknown protein	SG	SG	0	1	0	0	0	0
Solyc01g014360	SL4.0ch01	12266842	12267765	-	4-hydroxy-4-methyl-2-oxoglutarate aldolase (AHRD V3.3 --* A0A2G3CF74_CAPCH)	SG	SG	0	0	0	0	0	0
Solyc01g014363	SL4.0ch01	12323387	12329113	+	Retrovirus-related Pol polyprotein from transposon TNT 1-94 (AHRD V3.3 *-* POLX_TOBAC)	SG	SG	0	0	0	0	0	0
Solyc01g014367	SL4.0ch01	12408696	12409815	+	Unknown protein	SG	SG	0	0	0	0	0	0
Solyc01g014370	SL4.0ch01	12605153	12606171	-	Synaptotagmin-4 (AHRD V3.3 *-* A0A2G2YVG9_CAPAN)	SG	SG	0	0	0	0	0	0
Solyc01g014373	SL4.0ch01	12752399	12755015	-	IRK-interacting protein (AHRD V3.3 *** A0A2I4FH54_9ROSI)	SG	SG	6	5	7	4	8	4
Solyc01g014377	SL4.0ch01	12955330	12958453	+	Unknown protein	SG	SG	0	0	0	0	0	0
Solyc01g014390	SL4.0ch01	12979104	12981614	+	Unknown protein	SG	SG	5	7	8	2	1	5
Solyc01g014400	SL4.0ch01	13289551	13291458	+	Endoribonuclease Dicer-like protein 2 (AHRD V3.3 *-* A0A2G2Y661_CAPAN)	SG	SG	0	0	0	0	0	0
Solyc01g014410	SL4.0ch01	13554548	13554787	+	Dicer-like protein 2 (AHRD V3.3 *-* F8SXT7_NICAT)	SG	SG	0	0	0	0	0	0
Solyc01g014420	SL4.0ch01	13572829	13573869	+	Endoribonuclease Dicer-like protein 2 (AHRD V3.3 *-* A0A2G2Y661_CAPAN)	SG	SG	0	0	0	0	0	0
Solyc01g014430	SL4.0ch01	13594635	13595016	+	Endoribonuclease Dicer-like protein 2 (AHRD V3.3 *-* A0A2G2Y661_CAPAN)	SG	SG	0	0	0	0	0	0
Solyc01g014440	SL4.0ch01	13621520	13622527	+	Endoribonuclease Dicer-like protein 2 (AHRD V3.3 *-* A0A2G2Y661_CAPAN)	SG	SG	0	0	0	0	0	0
Solyc01g014450	SL4.0ch01	13685165	13685789	-	Dicer-like 2 protein (AHRD V3.3 *-* H9N4C7_NICAT)	SG	SG	0	0	0	0	0	0
Solyc01g014470	SL4.0ch01	13986197	13986628	-	Unknown protein	SG	SG	2	2	4	13	7	10
Solyc01g014480	SL4.0ch01	13994708	13998041	-	ETHYLENE INSENSITIVE 3-like 3 protein (AHRD V3.3 *** A0A2G3AJ97_CAPAN)	EIL	TF	682	657	680	641	626	667
Solyc01g014490	SL4.0ch01	14012120	14028115	-	DNA topoisomerase 6 subunit B (AHRD V3.3 *** A0A2I4GDF3_9ROSI)	SG	SG	640	679	657	564	584	693
Solyc01g014510	SL4.0ch01	14052347	14053210	+	G-type lectin S-receptor-like serine/threonine-protein kinase (AHRD V3.3 *-* A0A2K3NIX6_TRIPR)	SG	SG	0	0	0	0	0	0
Solyc01g014520	SL4.0ch01	14063037	14064323	+	Receptor-like protein kinase (AHRD V3.3 *** A0A2U1PPA0_ARTAN)	RLK-Pelle_SD-2b	PK	0	0	0	0	1	0
Solyc01g014530	SL4.0ch01	14064826	14066118	-	G-type lectin S-receptor-like serine/threonine-protein kinase (AHRD V3.3 *-* A0A2K3PIJ6_TRIPR)	SG	SG	134	126	134	119	115	130
Solyc01g014533	SL4.0ch01	14084608	14085796	-	Retrovirus-related Pol polyprotein from transposon TNT 1-94 (AHRD V3.3 *-* A0A2I0WSF9_9ASPA)	SG	SG	0	0	0	0	0	0
Solyc01g150117	SL4.0ch01	14358609	14360531	-	Retrovirus-related Pol polyprotein from transposon TNT 1-94 (AHRD V3.3 *-* A0A2I0VJ33_9ASPA)	SG	SG	0	0	1	0	0	0
Solyc01g014540	SL4.0ch01	14364827	14365162	+	G-type lectin S-receptor-like serine/threonine-protein kinase (AHRD V3.3 --* A0A2K3NTH2_TRIPR)	SG	SG	0	0	0	0	0	0
Solyc01g014550	SL4.0ch01	14371439	14372799	+	Receptor-like protein kinase (AHRD V3.3 *** A0A2U1PPA0_ARTAN)	RLK-Pelle_SD-2b	PK	9	7	5	7	6	9
Solyc01g014560	SL4.0ch01	14373061	14374397	-	G-type lectin S-receptor-like serine/threonine-protein kinase (AHRD V3.3 *** A0A2K3PIJ6_TRIPR)	SG	SG	259	268	256	163	160	189
Solyc01g014620	SL4.0ch01	14477503	14477877	-	Unknown protein	SG	SG	6	1	2	2	2	0
Solyc01g014640	SL4.0ch01	14511305	14511661	+	G-type lectin S-receptor-like serine/threonine-protein kinase (AHRD V3.3 *-* A0A2K3NIX6_TRIPR)	SG	SG	0	0	0	0	0	0
Solyc01g014650	SL4.0ch01	14517850	14518110	+	Receptor-like protein kinase (AHRD V3.3 *-* A0A2U1PPA0_ARTAN)	RLK-Pelle_SD-2b	PK	0	0	0	0	0	0
Solyc01g014660	SL4.0ch01	14518848	14519629	-	G-type lectin S-receptor-like serine/threonine-protein kinase (AHRD V3.3 *** A0A2K3PIJ6_TRIPR)	SG	SG	0	0	0	0	0	0
Solyc01g014680	SL4.0ch01	14560195	14560374	+	G-type lectin S-receptor-like serine/threonine-protein kinase (AHRD V3.3 *-* A0A2K3PIJ6_TRIPR)	SG	SG	0	0	0	0	0	0
Solyc01g014690	SL4.0ch01	14560950	14561477	+	Receptor-like protein kinase (AHRD V3.3 *-* A0A2U1PPA0_ARTAN)	RLK-Pelle_SD-2b	PK	1	4	2	0	1	0
Solyc01g014700	SL4.0ch01	14561419	14562518	-	G-type lectin S-receptor-like serine/threonine-protein kinase (AHRD V3.3 *-* A0A2K3PJV0_TRIPR)	SG	SG	9	11	8	3	4	3
Solyc01g014710	SL4.0ch01	14600322	14600699	+	DUF1677 family protein (DUF1677) (AHRD V3.3 *** AT1G72510.2)	SG	SG	0	0	0	0	0	1
Solyc01g014720	SL4.0ch01	14631821	14632345	+	Solanum lycopersicum Cytokinin Response Factor 7	AP2/ERF-ERF	TF	0	0	0	0	0	0
Solyc01g014725	SL4.0ch01	14713816	14714745	+	Leucine-rich repeat protein kinase family protein, putative (AHRD V3.3 *-* A0A061F7S3_THECC)	SG	SG	0	0	0	0	2	0
Solyc01g014730	SL4.0ch01	14818605	14820483	-	Unknown protein	SG	SG	0	0	0	0	0	0
Solyc01g014740	SL4.0ch01	14832613	14832879	+	Unknown protein	SG	SG	0	0	0	0	0	0
Solyc01g014745	SL4.0ch01	14893166	14894562	-	Unknown protein	SG	SG	0	0	0	0	0	0
Solyc01g014760	SL4.0ch01	15041349	15041621	-	Unknown protein	SG	SG	0	0	0	0	0	0
Solyc01g014800	SL4.0ch01	15152393	15152680	-	Endoribonuclease Dicer-like protein 2 (AHRD V3.3 *-* A0A2G2Y661_CAPAN)	SG	SG	0	0	0	0	0	0
Solyc01g014820	SL4.0ch01	15500879	15501796	-	Inosine-uridine preferring nucleoside hydrolase family protein (AHRD V3.3 *-* A0A2U1LEG5_ARTAN)	SG	SG	0	0	0	0	0	0
Solyc01g014830	SL4.0ch01	15603775	15604284	-	Extensin-like protein Dif10 (AHRD V3.3 *** Q43504_SOLLC)	SG	SG	0	0	0	0	0	0
Solyc01g014840	SL4.0ch01	15605212	15610957	-	Disease resistance protein (TIR-NBS-LRR class) (AHRD V3.3 *** A0A2U1PW75_ARTAN)	SG	SG	1391	1726	1501	1344	1410	1664
Solyc01g014850	SL4.0ch01	15613794	15614527	-	Zinc finger transcription factor 7	SG	SG	390	397	381	435	390	443
Solyc01g014860	SL4.0ch01	15624560	15624733	-	Unknown protein	SG	SG	158	188	139	195	167	191
Solyc01g014910	SL4.0ch01	15844808	15847343	+	transcription factor bHLH95-like (AHRD V3.3 *** A0A2I4FIQ6_9ROSI)	bHLH	TF	1	1	0	0	0	0
Solyc01g014930	SL4.0ch01	16051341	16053027	-	Hcr9-OR2C (AHRD V3.3 *-* Q4VSU3_SOLPI)	SG	SG	49	33	63	270	481	358
Solyc01g014940	SL4.0ch01	16054506	16055681	-	Hcr9-OR2A (AHRD V3.3 *-* Q4VSU5_SOLPI)	SG	SG	0	1	0	2	2	3
Solyc01g014960	SL4.0ch01	16231906	16234525	+	transcription factor bHLH95-like (AHRD V3.3 *** A0A2I4EEI6_9ROSI)	SG	SG	0	0	0	0	0	0
Solyc01g014963	SL4.0ch01	16327166	16327977	-	Retrovirus-related Pol polyprotein from transposon TNT 1-94 (AHRD V3.3 *-* A0A2K3MX29_TRIPR)	SG	SG	0	0	0	0	0	0
Solyc01g014967	SL4.0ch01	16337562	16338157	-	Retrovirus-related Pol polyprotein from transposon TNT 1-94 (AHRD V3.3 *-* POLX_TOBAC)	SG	SG	0	0	0	0	0	0
Solyc01g014970	SL4.0ch01	16363624	16364986	-	Zinc-finger homeodomain protein 4 (AHRD V3.3 --* ZHD4_ARATH)	zf-HD	TF	0	0	0	0	0	0
Solyc01g014980	SL4.0ch01	16582171	16583011	-	Unknown protein	SG	SG	0	1	0	0	0	0
Solyc01g014990	SL4.0ch01	16586910	16587612	-	Unknown protein	SG	SG	0	0	0	0	0	1
Solyc01g015000	SL4.0ch01	16618915	16622713	+	Nitrogen regulatory protein P-II (AHRD V3.3 *-* A0A2G2Z6U6_CAPAN)	SG	SG	0	0	2	0	2	1
Solyc01g015010	SL4.0ch01	16623768	16623941	+	Unknown protein	SG	SG	0	0	0	0	0	0
Solyc01g015020	SL4.0ch01	16635953	16638319	+	PRLI-interacting factor (AHRD V3.3 *-* AT5G19900.5)	SG	SG	1404	1553	1570	1527	1416	1558
Solyc01g015030	SL4.0ch01	16698456	16701015	-	Unknown protein	SG	SG	0	0	0	0	0	0
Solyc01g015035	SL4.0ch01	16718268	16718967	+	Unknown protein	SG	SG	1	0	0	0	0	0
Solyc01g015050	SL4.0ch01	16762112	16762396	+	factor of DNA methylation 4-like (AHRD V3.3 --* XP_022844165.1)	SG	SG	0	0	0	0	0	0
Solyc01g015060	SL4.0ch01	16762764	16763227	-	XH/XS domain protein (AHRD V3.3 *-* A0A2K3NHW6_TRIPR)	SG	SG	0	0	0	0	2	1
Solyc01g015080	SL4.0ch01	16810368	16812913	-	Peroxidase (AHRD V3.3 *** K4AUE2_SOLLC)	SG	SG	0	0	0	0	0	0
Solyc01g150118	SL4.0ch01	16840165	16845046	+	Peptidyl-prolyl cis-trans isomerase PASTICCINO1 (AHRD V3.3 *-* A0A2G2VE40_CAPBA)	SG	SG	1	10	3	2	3	5
Solyc01g015130	SL4.0ch01	16861921	16862295	-	F-box/LRR-repeat protein (AHRD V3.3 *-* A0A2G2ZYX1_CAPAN)	SG	SG	0	0	0	0	0	0
Solyc01g015133	SL4.0ch01	17162116	17162788	-	Retrovirus-related Pol polyprotein from transposon TNT 1-94 (AHRD V3.3 *-* A0A2I0VJ33_9ASPA)	SG	SG	0	0	0	0	0	0
Solyc01g015137	SL4.0ch01	17313565	17314239	+	Retrovirus-related Pol polyprotein from transposon TNT 1-94 (AHRD V3.3 *-* A0A2I0VJ33_9ASPA)	SG	SG	0	0	0	0	0	0
Solyc01g015180	SL4.0ch01	17485371	17485595	-	F-box/LRR-repeat protein (AHRD V3.3 *-* A0A2G2X6L0_CAPBA)	SG	SG	0	0	0	0	0	0
Solyc01g015185	SL4.0ch01	17538212	17538893	-	Retrovirus-related Pol polyprotein from transposon TNT 1-94 (AHRD V3.3 *-* A0A2I0VJ33_9ASPA)	SG	SG	0	0	0	0	0	0
Solyc01g015200	SL4.0ch01	17894216	17895137	+	Plastid transcriptionally active 3 (AHRD V3.3 *-* F4J3M2_ARATH)	SG	SG	0	0	0	0	0	0
Solyc01g015210	SL4.0ch01	17927885	17929212	+	B3 domain-containing protein (AHRD V3.3 *-* A0A1Q3D9A6_CEPFO)	B3	TF	1	0	0	0	1	1
Solyc01g015230	SL4.0ch01	18039703	18039804	-	Unknown protein	SG	SG	0	0	0	0	0	0
Solyc01g015250	SL4.0ch01	18251898	18252278	-	Unknown protein	SG	SG	251	290	229	148	163	164
Solyc01g015280	SL4.0ch01	18397604	18397753	+	Unknown protein	SG	SG	0	0	0	0	0	0
Solyc01g015290	SL4.0ch01	18436112	18436492	+	cold shock domain protein 1 (AHRD V3.3 --* AT4G36020.3)	SG	SG	0	0	0	0	0	0
Solyc01g015293	SL4.0ch01	18544072	18547311	-	Unknown protein	SG	SG	68	84	70	66	86	95
Solyc01g015297	SL4.0ch01	18582263	18584748	-	Unknown protein	SG	SG	1903	2111	1682	1320	1229	1293
Solyc01g016300	SL4.0ch01	18742215	18743450	-	Unknown protein	SG	SG	0	0	0	0	0	0
Solyc01g016305	SL4.0ch01	18964612	18980538	-	Retrovirus-related Pol polyprotein from transposon TNT 1-94 (AHRD V3.3 *-* A0A2K3NHV2_TRIPR)	SG	SG	0	0	0	0	0	0
Solyc01g016350	SL4.0ch01	19089012	19089905	+	Unknown protein	SG	SG	0	0	0	0	0	0
Solyc01g016355	SL4.0ch01	19125356	19126258	-	receptor-like protein 12 (AHRD V3.3 *-* A0A1U8DTH8_CAPAN)	SG	SG	0	0	0	0	0	0
Solyc01g016380	SL4.0ch01	19521731	19523459	-	protein trichome birefringence-like (AHRD V3.3 *-* A0A2I4E1G4_9ROSI)	SG	SG	0	0	0	0	3	0
Solyc01g016390	SL4.0ch01	19523625	19526028	-	protein trichome birefringence-like (AHRD V3.3 *-* A0A2I4E1G4_9ROSI)	SG	SG	0	0	0	0	0	0
Solyc01g016400	SL4.0ch01	19533951	19536020	-	Unknown protein	SG	SG	13	28	16	10	11	14
Solyc01g016410	SL4.0ch01	19537438	19538389	-	RING/U-box superfamily protein (AHRD V3.3 *-* A0A2U1PQW6_ARTAN)	SG	SG	338	383	324	301	301	318
Solyc01g016412	SL4.0ch01	19557180	19560562	-	Transposase (AHRD V3.3 *-* F8UTT6_SOLDE)	SG	SG	0	0	0	0	0	0
Solyc01g016414	SL4.0ch01	19674228	19680873	+	TCP transcription factor 1 (AHRD V3.3 *** G3BGU2_SOLLC)	TCP	TF	2	1	0	0	3	1
Solyc01g016416	SL4.0ch01	19674703	19677374	-	Transposase, Ptta/En/Spm (AHRD V3.3 *-* A0A2U1MQN8_ARTAN)	SG	SG	4	6	4	2	4	3
Solyc01g016418	SL4.0ch01	19678181	19681767	-	Unknown protein	SG	SG	4	5	3	1	2	3
Solyc01g016430	SL4.0ch01	19775867	19776208	+	Unknown protein	SG	SG	0	0	0	0	0	0
Solyc01g016450	SL4.0ch01	19845281	19845487	-	E3 ubiquitin-protein ligase AIP2 (AHRD V3.3 *-* XP_004228345.1)	SG	SG	0	0	0	0	0	0
Solyc01g016460	SL4.0ch01	20050551	20051861	-	Unknown protein	SG	SG	0	0	0	0	0	0
Solyc01g016470	SL4.0ch01	20172358	20173384	-	60S acidic ribosomal protein P1 (AHRD V3.3 *-* A0A2G2XN91_CAPBA),Pfam:PF00428	SG	SG	323	398	379	373	424	429
Solyc01g016510	SL4.0ch01	20484163	20485380	+	Plant/protein (DUF789) (AHRD V3.3 *-* A0A1P8AV44_ARATH)	SG	SG	1	0	0	0	0	0
Solyc01g016520	SL4.0ch01	20487052	20487201	-	DNA-directed RNA polymerase subunit beta'' (AHRD V3.3 *-* A0A2Z5TZR0_9ASPA)	SG	SG	0	0	0	0	0	0
Solyc01g016530	SL4.0ch01	20488064	20488775	+	hypothetical protein (DUF789) (AHRD V3.3 --* AT1G73210.3)	SG	SG	0	0	0	0	0	0
Solyc01g016540	SL4.0ch01	20490180	20490832	+	Plant/protein (DUF789) (AHRD V3.3 *** Q8LF98_ARATH)	SG	SG	0	0	0	0	0	0
Solyc01g016545	SL4.0ch01	20524085	20524837	-	Retrovirus-related Pol polyprotein from transposon TNT 1-94 (AHRD V3.3 *-* A0A1J3EPT6_NOCCA)	SG	SG	0	0	0	0	0	0
Solyc01g016550	SL4.0ch01	20540153	20540483	-	Unknown protein	SG	SG	0	0	0	0	0	0
Solyc01g016560	SL4.0ch01	20548836	20549279	-	Unknown protein	SG	SG	68	56	56	68	60	65
Solyc01g016565	SL4.0ch01	20577393	20578245	+	Retrovirus-related Pol polyprotein from transposon TNT 1-94 (AHRD V3.3 *-* A0A1J3CN06_NOCCA)	SG	SG	0	0	0	1	1	0
Solyc01g016580	SL4.0ch01	20617164	20617334	+	UPF0496 protein 1 (AHRD V3.3 *-* A0A1U8DXI0_CAPAN)	SG	SG	0	0	0	0	0	0
Solyc01g016590	SL4.0ch01	20640120	20640287	-	Unknown protein	SG	SG	0	0	0	0	0	0
Solyc01g016600	SL4.0ch01	20641402	20641942	+	UPF0496 protein (AHRD V3.3 *-* A0A2K3LR63_TRIPR)	SG	SG	0	0	0	0	0	0
Solyc01g016605	SL4.0ch01	20826788	20827292	-	Unknown protein	SG	SG	0	0	0	0	0	0
Solyc01g016630	SL4.0ch01	20835770	20836369	+	Unknown protein	SG	SG	0	0	0	0	0	0
Solyc01g016640	SL4.0ch01	20895977	20896684	-	2-oxoglutarate (2OG) and Fe(II)-dependent oxygenase superfamily protein (AHRD V3.3 *-* A0A2U1NJZ4_ARTAN)	SG	SG	0	0	0	0	0	0
Solyc01g150119	SL4.0ch01	21009285	21013521	+	Unknown protein	SG	SG	0	0	0	0	0	0
Solyc01g016660	SL4.0ch01	21013524	21013904	+	Starch synthase, chloroplastic/amyloplastic (AHRD V3.3 *-* A0A1J6I800_NICAT)	SG	SG	0	0	0	0	0	0
Solyc01g016665	SL4.0ch01	21031936	21034993	+	protein FAR1-RELATED SEQUENCE 5-like (AHRD V3.3 *** A0A2I4FDV7_9ROSI)	SG	SG	0	0	0	0	0	0
Solyc01g016670	SL4.0ch01	21048119	21048394	-	Unknown protein	SG	SG	0	0	0	0	0	0
Solyc01g016680	SL4.0ch01	21298514	21299581	+	2-oxoglutarate (2OG) and Fe(II)-dependent oxygenase superfamily protein (AHRD V3.3 *-* A0A2U1L2L8_ARTAN)	SG	SG	0	0	0	0	0	0
Solyc01g016685	SL4.0ch01	21336159	21336820	+	Retrovirus-related Pol polyprotein from transposon TNT 1-94 (AHRD V3.3 *-* A0A2I0VNR7_9ASPA)	SG	SG	0	0	0	0	0	0
Solyc01g016690	SL4.0ch01	21362895	21363182	-	Unknown protein	SG	SG	0	0	0	0	0	0
Solyc01g016700	SL4.0ch01	21438297	21438695	-	Unknown protein	SG	SG	0	0	0	2	0	0
Solyc01g016720	SL4.0ch01	21785315	21785593	-	Unknown protein	SG	SG	15	18	31	14	7	3
Solyc01g016725	SL4.0ch01	21953156	21953848	-	Retrovirus-related Pol polyprotein from transposon TNT 1-94 (AHRD V3.3 *-* A0A2K3LWA1_TRIPR)	SG	SG	0	0	0	0	0	0
Solyc01g016760	SL4.0ch01	22063160	22063615	+	F-box/LRR-repeat protein (AHRD V3.3 *-* XP_004234380.1)	SG	SG	0	0	0	0	0	0
Solyc01g016770	SL4.0ch01	22095862	22096029	+	MYB transcription factor (AHRD V3.3 *-* C0PK93_MAIZE)	MYB-related	TF	0	0	0	0	0	0
Solyc01g016780	SL4.0ch01	22096165	22096356	+	transcription factor MYB86-like (AHRD V3.3 *-* XP_004232612.1)	SG	SG	0	0	0	0	0	0
Solyc01g016790	SL4.0ch01	22247754	22250322	+	Unknown protein	SG	SG	0	0	0	0	0	0
Solyc01g016800	SL4.0ch01	22267225	22269133	-	Unknown protein	SG	SG	0	0	0	0	0	1
Solyc01g150120	SL4.0ch01	22282464	22284040	+	Transposon, En/Spm-like, Transposase-associated domain protein (AHRD V3.3 *-* A0A2U1N4P4_ARTAN)	SG	SG	11	6	0	19	25	20
Solyc01g016830	SL4.0ch01	22476883	22477050	-	Unknown protein	SG	SG	0	0	0	0	0	0
Solyc01g016840	SL4.0ch01	22510563	22510955	+	Unknown protein	SG	SG	0	0	0	0	0	0
Solyc01g016850	SL4.0ch01	22598826	22599053	-	Unknown protein	SG	SG	0	0	0	0	0	0
Solyc01g016870	SL4.0ch01	22706570	22706857	+	Plastid transcriptionally active 3 (AHRD V3.3 *-* F4J3M2_ARATH)	SG	SG	0	0	0	0	0	0
Solyc01g016880	SL4.0ch01	22729651	22729962	+	Unknown protein	SG	SG	0	0	0	0	0	0
Solyc01g016890	SL4.0ch01	22784470	22785159	+	Unknown protein	SG	SG	0	0	0	0	0	0
Solyc01g016900	SL4.0ch01	22819371	22820239	+	Vacuolar protein-sorting-associated protein 33-like protein (AHRD V3.3 *-* A0A1J6K8K8_NICAT)	SG	SG	0	0	0	0	0	0
Solyc01g016910	SL4.0ch01	22919993	22920169	+	Unknown protein	SG	SG	0	0	0	0	0	0
Solyc01g016920	SL4.0ch01	22960848	22961024	+	Plastid transcriptionally active 3 (AHRD V3.3 *-* F4J3M2_ARATH)	SG	SG	0	0	0	0	0	0
Solyc01g016930	SL4.0ch01	22975731	22976078	+	Plastid transcriptionally active 3 (AHRD V3.3 *-* F4J3M2_ARATH)	SG	SG	0	0	0	0	0	0
Solyc01g016940	SL4.0ch01	23018314	23018535	+	Unknown protein	SG	SG	0	0	0	0	0	0
Solyc01g016960	SL4.0ch01	23210163	23211292	-	NBS-coding resistance gene analog (AHRD V3.3 *** B3V7S0_TOBAC)	SG	SG	0	0	0	0	0	0
Solyc01g016970	SL4.0ch01	23243916	23244301	+	Unknown protein	SG	SG	47	59	51	92	117	98
Solyc01g016980	SL4.0ch01	23400762	23401478	-	Unknown protein	SG	SG	0	0	0	0	0	0
Solyc01g150121	SL4.0ch01	23529886	23531245	+	ARID/BRIGHT DNA-binding domain (AHRD V3.3 *-* A0A200PS47_9MAGN)	SG	SG	0	0	0	0	0	0
Solyc01g017020	SL4.0ch01	23539123	23539672	-	Unknown protein	SG	SG	0	0	0	0	0	0
Solyc01g017030	SL4.0ch01	23580282	23584587	+	ARID/BRIGHT DNA-binding domain (AHRD V3.3 *-* A0A200PS47_9MAGN)	SG	SG	0	0	0	0	0	0
Solyc01g017040	SL4.0ch01	23819072	23819608	-	Unknown protein	SG	SG	0	0	0	0	0	0
Solyc01g017050	SL4.0ch01	23823679	23823996	+	Carotenoid cleavage dioxygenase 1 (AHRD V3.3 *-* A0A2U1PPW3_ARTAN)	SG	SG	0	0	0	0	0	0
Solyc01g017060	SL4.0ch01	23901681	23902414	-	Protein Ycf2 (AHRD V3.3 *-* A0A167NIB9_9SOLA)	SG	SG	0	0	0	0	0	0
Solyc01g017070	SL4.0ch01	23902553	23903135	-	Protein Ycf2 (AHRD V3.3 *-* A0A1L2JIZ1_MURKO)	SG	SG	0	0	0	0	0	0
Solyc01g017080	SL4.0ch01	23904269	23905192	-	Protein Ycf2 (AHRD V3.3 *-* A0A2G2XPU4_CAPBA)	SG	SG	0	0	0	0	0	0
Solyc01g017085	SL4.0ch01	23905892	23906630	-	30S ribosomal protein S18, chloroplastic (AHRD V3.3 *** A0A1U8QD82_CAPAN)	SG	SG	0	0	0	0	0	0
Solyc01g017090	SL4.0ch01	23908801	23909468	+	NAD(P)H-quinone oxidoreductase subunit 5, chloroplastic (AHRD V3.3 *-* I6N9A4_DATST)	SG	SG	0	0	0	0	0	0
Solyc01g017100	SL4.0ch01	23909556	23910057	+	NAD(P)H-quinone oxidoreductase subunit 5, chloroplastic (AHRD V3.3 *-* Q9MUA4_9SOLN)	SG	SG	0	0	0	0	0	0
Solyc01g017110	SL4.0ch01	23910273	23912554	+	Protein Ycf2 (AHRD V3.3 *-* A0A251UU76_HELAN)	SG	SG	0	0	0	0	0	0
Solyc01g017120	SL4.0ch01	23912881	23913171	+	Protein Ycf2 (AHRD V3.3 *-* A0A2G3BUH1_CAPCH)	SG	SG	0	0	0	0	0	0
Solyc01g017130	SL4.0ch01	23913243	23913473	+	Protein Ycf2 (AHRD V3.3 *-* A0A167NIB9_9SOLA)	SG	SG	0	0	0	0	0	0
Solyc01g017140	SL4.0ch01	23913793	23915906	+	Protein Ycf2 (AHRD V3.3 *-* A0A0F7BHY0_9SOLA)	SG	SG	0	0	0	0	0	0
Solyc01g017145	SL4.0ch01	23916010	23916290	+	Protein Ycf2 (AHRD V3.3 *-* G0YEE9_CLAVI)	SG	SG	0	0	0	0	0	0
Solyc01g017150	SL4.0ch01	23916546	23916710	+	Ycf15 protein (AHRD V3.3 *** J7H9P3_CAPAN)	SG	SG	0	0	0	0	0	0
Solyc01g017160	SL4.0ch01	23917626	23917783	-	NAD(P)H-quinone oxidoreductase subunit 2, chloroplastic (AHRD V3.3 *-* W8CPX8_PANGI)	SG	SG	0	0	0	0	0	0
Solyc01g017170	SL4.0ch01	23918013	23919039	-	NAD(P)H-quinone oxidoreductase subunit 2, chloroplastic (AHRD V3.3 *-* A0A2P1N7K1_9LAMI)	SG	SG	0	0	0	0	0	0
Solyc01g017180	SL4.0ch01	23919087	23919359	-	NAD(P)H-quinone oxidoreductase subunit 2, chloroplastic (AHRD V3.3 *-* A0A0U5ELY8_IONAC)	SG	SG	0	0	0	0	0	0
Solyc01g017200	SL4.0ch01	23921791	23922237	+	Acetyl-coenzyme A carboxylase carboxyl transferase subunit beta, chloroplastic (AHRD V3.3 *-* ACCD_SOLLC)	SG	SG	0	0	0	0	0	0
Solyc01g017210	SL4.0ch01	23923596	23923769	-	NAD(P)H-quinone oxidoreductase subunit 3, chloroplastic (AHRD V3.3 *** A0A1L5JAF5_CHLPO)	SG	SG	0	0	0	0	0	0
Solyc01g017220	SL4.0ch01	23926261	23926552	-	ATP synthase epsilon chain, chloroplastic (AHRD V3.3 *** A0A1U8QCD5_CAPAN)	SG	SG	0	0	0	0	0	0
Solyc01g017230	SL4.0ch01	23926781	23927640	+	NAD(P)H-quinone oxidoreductase subunit 5, chloroplastic (AHRD V3.3 *-* J7H711_CAPAN)	SG	SG	0	0	0	0	0	0
Solyc01g017240	SL4.0ch01	23928068	23928424	-	Protein TIC 214 (AHRD V3.3 *-* J7H3X3_CAPAN)	SG	SG	0	0	0	0	0	0
Solyc01g017250	SL4.0ch01	23928581	23929702	-	Protein TIC 214 (AHRD V3.3 *-* J7H3X3_CAPAN)	SG	SG	0	0	0	0	0	0
Solyc01g017260	SL4.0ch01	23931617	23932228	+	NAD(P)H-quinone oxidoreductase subunit 2, chloroplastic (AHRD V3.3 *-* A0A125RTJ3_9ASTR)	SG	SG	0	0	0	0	0	0
Solyc01g017280	SL4.0ch01	23933647	23934150	-	Protein Ycf2 (AHRD V3.3 *-* A0A2K9RIX1_GALTE)	SG	SG	0	0	0	0	0	0
Solyc01g017290	SL4.0ch01	23934192	23934542	-	Protein Ycf2 (AHRD V3.3 *-* A0A172MBP1_9SOLA)	SG	SG	0	0	0	0	0	0
Solyc01g017300	SL4.0ch01	23967196	23968813	+	Photosystem I P700 chlorophyll a apoprotein A1 (AHRD V3.3 *-* W6CLH8_9LILI)	SG	SG	0	0	0	0	0	0
Solyc01g017320	SL4.0ch01	23969368	23969574	+	Photosystem I P700 chlorophyll a apoprotein A1 (AHRD V3.3 *-* A0A1S6KJ48_POLSI)	SG	SG	0	0	0	0	0	0
Solyc01g017330	SL4.0ch01	23969620	23970126	+	Photosystem I P700 chlorophyll a apoprotein A1 (AHRD V3.3 *-* A0A059P402_9GENT)	SG	SG	0	0	0	0	0	0
Solyc01g017360	SL4.0ch01	23973324	23973598	+	DNA-directed RNA polymerase subunit beta (AHRD V3.3 *-* A0A1U8QD58_CAPAN)	SG	SG	0	0	0	0	0	0
Solyc01g017370	SL4.0ch01	23973872	23975200	+	DNA-directed RNA polymerase subunit beta' (AHRD V3.3 *-* F6I9L3_9LAMI)	SG	SG	0	0	0	0	0	0
Solyc01g017380	SL4.0ch01	23975479	23975736	+	DNA-directed RNA polymerase subunit beta' (AHRD V3.3 *-* G1FB34_SPIPO)	SG	SG	0	0	0	0	0	0
Solyc01g017390	SL4.0ch01	23975849	23976034	+	RNA polymerase C (AHRD V3.3 *-* A0A023U9U5_9LILI)	SG	SG	0	0	0	0	0	0
Solyc01g017410	SL4.0ch01	23978406	23979680	-	Protein Ycf2 (AHRD V3.3 *-* A0A059Q6L0_HYONI)	SG	SG	0	0	0	0	0	0
Solyc01g017420	SL4.0ch01	23980182	23982180	+	DNA-directed RNA polymerase subunit beta'' (AHRD V3.3 *-* A0A2G2ZTM2_CAPAN)	SG	SG	0	0	0	0	0	0
Solyc01g017430	SL4.0ch01	23982427	23982756	+	Cytochrome b6-f complex subunit 4 (AHRD V3.3 *** A0A2G2XBM1_CAPBA)	SG	SG	0	0	0	0	0	0
Solyc01g017440	SL4.0ch01	23983202	23984084	-	DNA-directed RNA polymerase subunit alpha (AHRD V3.3 *** A0A1U8QD90_CAPAN)	SG	SG	0	0	0	0	0	0
Solyc01g017450	SL4.0ch01	23984137	23984604	-	30S ribosomal protein S11, chloroplastic (AHRD V3.3 *** A0A2S1H791_9ROSA)	SG	SG	0	0	0	0	0	0
Solyc01g017460	SL4.0ch01	23984878	23985033	+	DNA-directed RNA polymerase subunit beta' (AHRD V3.3 *-* A0A2D3C2T2_9LAMI)	SG	SG	0	0	0	0	0	0
Solyc01g017470	SL4.0ch01	23985179	23985604	+	DNA-directed RNA polymerase subunit beta' (AHRD V3.3 *-* A0A1U8QCC2_CAPAN)	SG	SG	0	0	0	0	0	0
Solyc01g017480	SL4.0ch01	23985992	23986420	-	Protein TIC 214 (AHRD V3.3 *-* J7H3X3_CAPAN)	SG	SG	0	0	0	0	0	0
Solyc01g017510	SL4.0ch01	23994452	23995793	+	DNA-directed RNA polymerase subunit beta'' (AHRD V3.3 *-* A0A2P1M6S4_9LAMI)	SG	SG	0	0	0	0	0	0
Solyc01g017520	SL4.0ch01	23996872	23997357	-	ATP synthase subunit a, chloroplastic (AHRD V3.3 *** A0A2G2ZQB4_CAPAN)	SG	SG	0	0	0	0	0	0
Solyc01g017530	SL4.0ch01	23997597	23998257	-	30S ribosomal protein S2 (AHRD V3.3 *** H2BC65_MOLVE)	SG	SG	0	0	0	0	0	0
Solyc01g017535	SL4.0ch01	24049674	24050838	-	Unknown protein	SG	SG	0	0	0	0	0	0
Solyc01g017540	SL4.0ch01	24091284	24091565	+	Dirigent protein (AHRD V3.3 *** K4AUT5_SOLLC)	SG	SG	0	0	0	0	0	0
Solyc01g017560	SL4.0ch01	24139337	24139834	+	Unknown protein	SG	SG	0	1	1	0	0	1
Solyc01g017565	SL4.0ch01	24152982	24153776	+	Retrovirus-related Pol polyprotein from transposon TNT 1-94 (AHRD V3.3 *-* A0A2K3NZR4_TRIPR)	SG	SG	0	0	0	0	0	0
Solyc01g017600	SL4.0ch01	24369664	24371691	-	transmembrane protein 45B-like (AHRD V3.3 *** A0A2I4DQK0_9ROSI)	SG	SG	44	63	45	8	4	4
Solyc01g017610	SL4.0ch01	24468360	24470579	+	Tryptophan aminotransferase-related protein 2 (AHRD V3.3 *** A0A2G3ANV2_CAPAN)	SG	SG	0	0	0	0	0	0
Solyc01g017620	SL4.0ch01	24481508	24481741	-	Tryptophan aminotransferase-related protein 1 (AHRD V3.3 *-* A0A2G2VMW5_CAPBA)	SG	SG	0	0	0	0	0	0
Solyc01g017640	SL4.0ch01	24680711	24682296	+	Unknown protein	SG	SG	0	0	0	0	0	0
Solyc01g017670	SL4.0ch01	24762418	24764128	-	Unknown protein	SG	SG	0	0	0	0	0	0
Solyc01g017675	SL4.0ch01	24875576	24876514	+	Retrovirus-related Pol polyprotein from transposon TNT 1-94 (AHRD V3.3 *-* A0A2K3MW90_TRIPR)	SG	SG	0	0	0	0	0	0
Solyc01g017690	SL4.0ch01	24896205	24896498	+	NBS-coding resistance gene analog (AHRD V3.3 *-* B3V7R7_TOBAC)	SG	SG	0	0	0	0	0	0
Solyc01g017700	SL4.0ch01	24896721	24896945	+	NBS-LRR protein (AHRD V3.3 --* Q9SM52_SOLAC)	SG	SG	0	0	0	0	0	0
Solyc01g017720	SL4.0ch01	24949497	24950542	+	Unknown protein	SG	SG	7	4	2	0	2	4
Solyc01g017725	SL4.0ch01	25060993	25063730	+	Unknown protein	SG	SG	0	0	0	0	0	0
Solyc01g017740	SL4.0ch01	25160707	25160994	-	Cytochrome b6 (AHRD V3.3 *-* A0A1U8QCH4_CAPAN)	SG	SG	0	0	0	0	0	0
Solyc01g017750	SL4.0ch01	25377669	25380958	+	Unknown protein	SG	SG	0	0	0	0	0	0
Solyc01g017790	SL4.0ch01	25454940	25459570	-	ARID/BRIGHT DNA-binding domain-containing protein (AHRD V3.3 *-* F4I2F0_ARATH)	SG	SG	0	0	0	0	0	0
Solyc01g150122	SL4.0ch01	25459923	25463456	-	Unknown protein	SG	SG	0	0	0	0	0	0
Solyc01g017795	SL4.0ch01	25483138	25501504	+	Unknown protein	SG	SG	1	2	0	0	0	0
Solyc01g150123	SL4.0ch01	25581250	25582867	+	F-box/LRR-repeat protein (AHRD V3.3 *-* A0A2G2ZYX1_CAPAN)	SG	SG	0	0	0	0	0	0
Solyc01g017820	SL4.0ch01	25585160	25585321	+	F-box/LRR-repeat protein (AHRD V3.3 *-* A0A1U8G7I8_CAPAN)	SG	SG	0	0	0	0	0	0
Solyc01g017825	SL4.0ch01	25794345	25795408	+	Replication protein A 70 kDa DNA-binding subunit B (AHRD V3.3 --* RFA1B_ORYSJ)	SG	SG	0	0	0	0	0	0
Solyc01g017860	SL4.0ch01	25817385	25820979	+	Unknown protein	SG	SG	266	260	289	207	215	255
Solyc01g017870	SL4.0ch01	25858750	25859739	-	Unknown protein	SG	SG	2	3	2	0	1	0
Solyc01g017873	SL4.0ch01	25978918	25980996	+	Unknown protein	SG	SG	0	0	0	0	0	0
Solyc01g017877	SL4.0ch01	26140689	26141351	-	Ty3/gypsy retrotransposon protein (AHRD V3.3 *-* A0A2K3NTW1_TRIPR)	SG	SG	0	0	0	0	0	0
Solyc01g017950	SL4.0ch01	26580798	26581988	+	Unknown protein	SG	SG	0	0	0	0	0	0
Solyc01g017960	SL4.0ch01	26593668	26596227	+	Unknown protein	SG	SG	0	0	0	0	0	0
Solyc01g017970	SL4.0ch01	26618985	26621561	+	Unknown protein	SG	SG	0	0	0	0	0	0
Solyc01g018010	SL4.0ch01	26775534	26775953	-	Unknown protein	SG	SG	31	31	22	28	24	31
Solyc01g018015	SL4.0ch01	26849652	26852445	-	acidic leucine-rich nuclear phosphoprotein 32 family member E-like (AHRD V3.3 --* XP_010327604.1)	SG	SG	0	0	0	0	0	0
Solyc01g018020	SL4.0ch01	26863550	26869573	+	Transketolase (AHRD V3.3 *** A0A200R5S8_9MAGN)	SG	SG	1	5	3	320	400	222
Solyc01g018040	SL4.0ch01	26889747	26890313	+	protein FAR1-RELATED SEQUENCE 5-like (AHRD V3.3 *-* A0A2I4FDV7_9ROSI)	SG	SG	0	0	0	0	0	0
Solyc01g018045	SL4.0ch01	27092246	27092979	+	Retrovirus-related Pol polyprotein from transposon TNT 1-94 (AHRD V3.3 *-* A0A2I0X1H4_9ASPA)	SG	SG	0	0	0	0	0	0
Solyc01g018070	SL4.0ch01	27407603	27411916	-	ARID/BRIGHT DNA-binding domain (AHRD V3.3 *-* A0A200PS47_9MAGN)	SG	SG	0	0	0	0	0	0
Solyc01g018100	SL4.0ch01	27552926	27553123	-	Unknown protein	SG	SG	0	0	0	0	0	0
Solyc01g019100	SL4.0ch01	27572671	27572886	-	Unknown protein	SG	SG	0	0	0	0	0	0
Solyc01g020100	SL4.0ch01	27756693	27756968	+	Unknown protein	SG	SG	0	0	0	0	0	0
Solyc01g020110	SL4.0ch01	27759148	27760342	-	E3 ubiquitin protein ligase DRIP2 (AHRD V3.3 *-* A0A2G2X5V3_CAPBA)	SG	SG	0	0	0	0	0	0
Solyc01g020113	SL4.0ch01	27761026	27764502	-	DREB2A-interacting protein 1 (AHRD V3.3 --* AT1G06770.1)	SG	SG	0	0	0	0	0	0
Solyc01g020117	SL4.0ch01	27786250	27786933	+	2-alkenal reductase (NADP(+)-dependent)-like (AHRD V3.3 *-* A0A2I4GX13_9ROSI)	SG	SG	0	0	1	0	1	1
Solyc01g020120	SL4.0ch01	27826363	27827053	+	DNA helicase (AHRD V3.3 *-* A0A2G3A9H6_CAPAN)	SG	SG	0	0	0	0	0	0
Solyc01g020130	SL4.0ch01	27831655	27832963	+	Glycosyltransferases (AHRD V3.3 *-* K4D5Z0_SOLLC)	SG	SG	3	4	8	6	5	6
Solyc01g020150	SL4.0ch01	27833016	27833255	+	Glycosyltransferases (AHRD V3.3 *-* K4D5Z0_SOLLC)	SG	SG	0	0	0	0	0	0
Solyc01g020160	SL4.0ch01	27837613	27840245	+	transcription factor bHLH95-like (AHRD V3.3 *-* XP_019067769.1)	SG	SG	0	0	0	0	0	0
Solyc01g020170	SL4.0ch01	27861272	27863229	+	bHLH transcription factor 074	bHLH	TF	0	1	0	0	0	0
Solyc01g020180	SL4.0ch01	27873766	27875074	+	transcription factor bHLH95-like (AHRD V3.3 *-* A0A2I4FIQ6_9ROSI)	SG	SG	0	0	0	0	0	0
Solyc01g020190	SL4.0ch01	27884938	27885479	+	RING/FYVE/PHD zinc finger superfamily protein (AHRD V3.3 *-* F4JV39_ARATH)	SG	SG	5	3	6	7	8	9
Solyc01g020220	SL4.0ch01	27960608	27969779	+	Replication factor C subunit 3 (AHRD V3.3 *** A0A1U8E9Y1_CAPAN),Pfam:PF13177	SG	SG	64	72	47	34	50	51
Solyc01g020240	SL4.0ch01	27989786	27999397	+	hypothetical protein (AHRD V3.3 *** AT1G09290.1)	SG	SG	372	445	417	433	365	459
Solyc01g020245	SL4.0ch01	28429468	28429999	-	Unknown protein	SG	SG	0	0	0	0	0	0
Solyc01g020280	SL4.0ch01	28653917	28654209	+	Unknown protein	SG	SG	0	0	0	0	0	0
Solyc01g150124	SL4.0ch01	28796926	28797821	-	Unknown protein	SG	SG	0	0	0	0	0	0
Solyc01g020290	SL4.0ch01	28960869	28961033	+	60S ribosomal protein L7a (AHRD V3.3 *-* A0A2G2XPX1_CAPBA)	SG	SG	0	0	0	0	0	0
Solyc01g020300	SL4.0ch01	29028576	29028856	+	Unknown protein	SG	SG	0	0	0	0	0	0
Solyc01g020320	SL4.0ch01	29303780	29304561	-	hypothetical protein (AHRD V3.3 *** AT2G20480.1)	SG	SG	58	70	57	37	30	39
Solyc01g020323	SL4.0ch01	29355440	29356992	-	Glucan endo-1,3-beta-glucosidase 6 (AHRD V3.3 *-* A0A2G2XC72_CAPBA)	SG	SG	5	3	1	1	1	2
Solyc01g020327	SL4.0ch01	29357012	29358572	-	Pectate lyase (AHRD V3.3 *-* A0A2G3B368_CAPCH)	SG	SG	1	1	3	0	1	0
Solyc01g020340	SL4.0ch01	29359976	29363833	+	Pentatricopeptide repeat-containing protein (AHRD V3.3 *-* A0A2U1MY66_ARTAN)	SG	SG	26	25	34	19	34	17
Solyc01g020343	SL4.0ch01	29363848	29364232	+	Unknown protein	SG	SG	8	7	11	6	6	11
Solyc01g020347	SL4.0ch01	29364708	29365319	+	Unknown protein	SG	SG	13	16	10	16	20	17
Solyc01g020350	SL4.0ch01	29369046	29369201	+	pentatricopeptide repeat-containing protein At5g66520-like (AHRD V3.3 *-* A0A2I4FSH7_9ROSI)	SG	SG	0	1	1	0	4	1
Solyc01g020353	SL4.0ch01	29372093	29372912	+	Retrovirus-related Pol polyprotein from transposon TNT 1-94 (AHRD V3.3 *-* A0A2K3MQ97_TRIPR)	SG	SG	24	19	34	39	24	24
Solyc01g020357	SL4.0ch01	29374948	29378160	+	Unknown protein	SG	SG	21	20	13	6	8	13
Solyc01g020360	SL4.0ch01	29454043	29454222	-	Unknown protein	SG	SG	0	0	0	0	0	0
Solyc01g020370	SL4.0ch01	29460567	29471454	-	Unknown protein	SG	SG	0	0	0	0	0	0
Solyc01g020372	SL4.0ch01	29474914	29478848	-	Transposase (AHRD V3.3 *-* A0A0B4ULM0_ORYSJ)	SG	SG	0	1	0	0	1	1
Solyc01g150125	SL4.0ch01	29572960	29574871	-	Unknown protein	SG	SG	0	0	0	0	0	0
Solyc01g150126	SL4.0ch01	30000406	30004585	-	Calcium-binding EF-hand (AHRD V3.3 *-* A0A2U1P7H3_ARTAN)	SG	SG	0	0	1	0	0	0
Solyc01g150127	SL4.0ch01	30430774	30431925	+	Unknown protein	SG	SG	0	0	1	0	0	0
Solyc01g020430	SL4.0ch01	30480233	30481072	+	Unknown protein	SG	SG	0	0	0	0	0	0
Solyc01g020440	SL4.0ch01	30869720	30883746	-	Replication factor C subunit 3 (AHRD V3.3 *** A0A1U8E9Y1_CAPAN)	SG	SG	158	171	178	198	237	210
Solyc01g150128	SL4.0ch01	30888196	30889943	+	ubiquitin-like-specific protease ESD4 (AHRD V3.3 --* XP_021814887.1)	SG	SG	0	0	0	0	0	0
Solyc01g020450	SL4.0ch01	30940724	30940939	-	Unknown protein	SG	SG	0	0	0	0	0	0
Solyc01g020460	SL4.0ch01	30941422	30944796	-	orf82 (chloroplast) (AHRD V3.3 *-* YP_008994037.1)	SG	SG	0	0	0	0	0	0
Solyc01g020470	SL4.0ch01	30945677	30946107	+	NADH dehydrogenase subunit 9 (AHRD V3.3 *** A0A290WKX8_SOLLC)	SG	SG	0	0	0	0	0	0
Solyc01g020480	SL4.0ch01	31016320	31018048	+	DUF659 domain-containing protein (AHRD V3.3 *-* A0A1Q3DB12_CEPFO)	SG	SG	0	0	0	0	0	0
Solyc01g020490	SL4.0ch01	31018144	31018875	+	HAT transposon superfamily (AHRD V3.3 --* A0A2U1MJ98_ARTAN)	SG	SG	0	0	0	0	0	0
Solyc01g020495	SL4.0ch01	31060201	31064994	+	Unknown protein	SG	SG	128	154	130	60	57	65
Solyc01g020500	SL4.0ch01	31065532	31067092	+	Unknown protein	SG	SG	43	60	42	14	16	21
Solyc01g020510	SL4.0ch01	31132992	31133252	-	Protein Ycf2 (AHRD V3.3 *-* A0A2G2Z199_CAPAN)	SG	SG	0	0	0	0	0	0
Solyc01g020520	SL4.0ch01	31154520	31175782	+	Membrane-bound transcription factor site-2 protease (AHRD V3.3 *** A0A200QAL7_9MAGN)	SG	SG	89	78	91	74	63	87
Solyc01g020521	SL4.0ch01	31634221	31635429	+	Unknown protein	SG	SG	0	0	0	1	2	3
Solyc01g020522	SL4.0ch01	31710537	31713923	+	Unknown protein	SG	SG	0	0	0	0	1	1
Solyc01g020524	SL4.0ch01	31769263	31770715	+	4-hydroxy-3-methylbut-2-enyl diphosphate reductase, chloroplastic (AHRD V3.3 *-* A0A2G2W0B0_CAPBA)	SG	SG	0	0	0	0	0	0
Solyc01g020526	SL4.0ch01	31771382	31772291	+	Pectate lyase (AHRD V3.3 *-* A0A2G3B368_CAPCH)	SG	SG	0	0	0	0	0	0
Solyc01g020528	SL4.0ch01	31772490	31773100	+	4-hydroxy-3-methylbut-2-enyl diphosphate reductase, chloroplastic (AHRD V3.3 *-* A0A2G3CTC6_CAPCH)	SG	SG	1	0	0	0	0	0
Solyc01g020570	SL4.0ch01	31774562	31774966	-	Calcium-transporting ATPase (AHRD V3.3 *-* A0A2G2VW56_CAPBA)	SG	SG	0	0	0	0	0	0
Solyc01g020575	SL4.0ch01	31861856	31862187	+	Unknown protein	SG	SG	0	0	0	0	1	0
Solyc01g021600	SL4.0ch01	32101896	32102663	+	Dirigent protein (AHRD V3.3 *** K4AV41_SOLLC)	SG	SG	1	1	0	1	0	0
Solyc01g021610	SL4.0ch01	32108742	32109626	-	Unknown protein	SG	SG	0	0	0	0	0	0
Solyc01g021620	SL4.0ch01	32149987	32150318	+	Dirigent protein (AHRD V3.3 *** H8ZXA8_SOLTU)	SG	SG	0	0	0	0	1	0
Solyc01g021640	SL4.0ch01	32491794	32518376	+	Transducin/WD40 repeat-like superfamily protein (AHRD V3.3 *** AT5G17370.1)	SG	SG	455	505	481	408	447	455
Solyc01g021680	SL4.0ch01	32546037	32546234	-	DUF4371 domain-containing protein (AHRD V3.3 *-* A0A1Q3C0Y0_CEPFO)	SG	SG	1	0	0	1	0	1
Solyc01g021685	SL4.0ch01	32602932	32604004	+	E3 ubiquitin protein ligase DRIP2 (AHRD V3.3 *-* A0A2G2X5V3_CAPBA)	SG	SG	0	0	0	1	5	0
Solyc01g021690	SL4.0ch01	32604849	32605247	+	E3 ubiquitin protein ligase DRIP1-like (AHRD V3.3 *-* XP_025888788.1)	SG	SG	0	0	0	1	0	0
Solyc01g021695	SL4.0ch01	32605249	32605609	+	Unknown protein	SG	SG	0	0	0	0	1	0
Solyc01g021700	SL4.0ch01	32625286	32627233	+	Photosystem II CP43 reaction center protein (AHRD V3.3 *-* A0A2G2WUM4_CAPBA)	SG	SG	0	0	0	0	0	0
Solyc01g021720	SL4.0ch01	32681349	32681609	+	Unknown protein	SG	SG	11	4	5	4	6	5
Solyc01g021730	SL4.0ch01	32779350	32780415	-	NAC domain-containing protein (AHRD V3.3 *-* A0A2U1NIJ0_ARTAN)	NAC	TF	105	125	98	33	19	26
Solyc01g021740	SL4.0ch01	32803176	32803529	+	Mitochondrial carrier domain-containing protein (AHRD V3.3 *-* A0A2U1LMU6_ARTAN)	SG	SG	0	1	1	0	0	0
Solyc01g021745	SL4.0ch01	32814459	32816623	-	Unknown protein	SG	SG	0	0	0	0	0	0
Solyc01g022740	SL4.0ch01	32857627	32863274	-	F-box/kelch-repeat protein (AHRD V3.3 *** A0A2G3DG30_CAPCH)	SG	SG	135	134	170	153	142	139
Solyc01g022745	SL4.0ch01	32895640	32896294	+	Retrovirus-related Pol polyprotein from transposon TNT 1-94 (AHRD V3.3 *-* A0A2I0VJ33_9ASPA)	SG	SG	0	0	0	0	0	0
Solyc01g022750	SL4.0ch01	32950355	32956796	-	NADH dehydrogenase [ubiquinone] 1 alpha subcomplex subunit 6 (AHRD V3.3 *** A0A1U8GJI0_CAPAN)	SG	SG	864	983	974	867	834	1051
Solyc01g022760	SL4.0ch01	32957637	32958427	-	Unknown protein	SG	SG	0	0	0	0	0	0
Solyc01g022780	SL4.0ch01	32978805	32979534	+	fibril-forming collagen alpha chain-like (AHRD V3.3 *-* XP_022866881.1)	SG	SG	0	0	0	0	0	0
Solyc01g022785	SL4.0ch01	33010744	33029248	-	Unknown protein	SG	SG	0	0	0	0	0	0
Solyc01g033990	SL4.0ch01	33074084	33074640	+	inositol-1%2C4%2C5-trisphosphate 5-phosphatase (AHRD V3.3 *-* AT5G54870.1)	SG	SG	0	0	1	0	0	0
Solyc01g033995	SL4.0ch01	33081083	33084723	-	Flavin-containing monooxygenase (AHRD V3.3 *-* A0A2G2V7T6_CAPBA)	SG	SG	0	0	0	0	8	7
Solyc01g034010	SL4.0ch01	33084813	33086248	-	Serine/threonine-protein phosphatase 7 long form-like protein (AHRD V3.3 *-* A0A1J3IZ43_NOCCA)	SG	SG	0	0	0	1	2	8
Solyc01g034020	SL4.0ch01	33122620	33134664	-	Serine/threonine-protein phosphatase (AHRD V3.3 *** A0A2G3DEI1_CAPCH)	SG	SG	1260	1422	1302	1018	1058	1297
Solyc01g034040	SL4.0ch01	33348655	33352080	+	Transposase, Ptta/En/Spm (AHRD V3.3 *-* A0A2U1KQG6_ARTAN)	SG	SG	12	13	3	11	13	12
Solyc01g034050	SL4.0ch01	33352457	33353205	-	Histone-lysine N-methyltransferase ASHR1 (AHRD V3.3 *-* A0A2G2WJX2_CAPBA)	SG	SG	0	0	0	0	0	0
Solyc01g034070	SL4.0ch01	33508545	33509080	+	replication factor-A carboxy-terminal domain protein (AHRD V3.3 *** AT2G28105.2)	SG	SG	0	0	0	0	0	0
Solyc01g034075	SL4.0ch01	33539464	33544967	-	Retrovirus-related Pol polyprotein from transposon TNT 1-94 (AHRD V3.3 *-* POLX_TOBAC)	SG	SG	0	0	0	0	0	0
Solyc01g034080	SL4.0ch01	33621254	33622666	+	Amino acid/polyamine transporter I (AHRD V3.3 *** A0A200RCI7_9MAGN)	SG	SG	0	4	3	0	2	1
Solyc01g034140	SL4.0ch01	33954391	33954726	-	Unknown protein	SG	SG	0	0	0	0	0	0
Solyc01g034145	SL4.0ch01	33974594	33975094	-	Retrovirus-related Pol polyprotein from transposon TNT 1-94 (AHRD V3.3 *-* A0A2I0VJ33_9ASPA)	SG	SG	0	0	0	0	1	0
Solyc01g034150	SL4.0ch01	34033554	34051546	-	DNA polymerase eta (AHRD V3.3 *** A0A2G3AIQ2_CAPAN)	SG	SG	294	284	303	344	372	341
Solyc01g150129	SL4.0ch01	34359379	34360168	-	B3 domain-containing protein At1g49475-like (AHRD V3.3 --* XP_025886111.1)	SG	SG	1	2	1	0	0	0
Solyc01g034190	SL4.0ch01	34369380	34369673	-	B3 DNA binding domain (AHRD V3.3 *-* A0A200PVN0_9MAGN)	SG	SG	0	0	0	0	0	0
Solyc01g034210	SL4.0ch01	34404179	34405484	-	Retrovirus-related Pol polyprotein from transposon TNT 1-94 (AHRD V3.3 *-* A0A2K3MPB2_TRIPR),Pfam:PF14223	SG	SG	0	0	0	0	0	0
Solyc01g034213	SL4.0ch01	34718833	34729693	-	Unknown protein	SG	SG	0	0	0	0	0	0
Solyc01g034217	SL4.0ch01	34791134	34796783	-	Unknown protein	SG	SG	0	0	0	0	0	0
Solyc01g038230	SL4.0ch01	34837696	34838130	+	Unknown protein	SG	SG	0	0	0	0	0	0
Solyc01g038231	SL4.0ch01	34848876	34860460	-	Unknown protein	SG	SG	0	0	0	0	0	0
Solyc01g038232	SL4.0ch01	34864356	34874855	+	Unknown protein	SG	SG	0	0	0	0	0	0
Solyc01g038233	SL4.0ch01	34902416	34904183	+	Unknown protein	SG	SG	0	0	0	0	0	0
Solyc01g038234	SL4.0ch01	34911038	34912672	+	Unknown protein	SG	SG	0	0	0	0	0	0
Solyc01g038236	SL4.0ch01	34916508	34939195	+	Unknown protein	SG	SG	0	0	0	0	0	0
Solyc01g038238	SL4.0ch01	34917334	34940357	-	Unknown protein	SG	SG	0	0	0	0	0	0
Solyc01g028980	SL4.0ch01	34948970	34950478	+	Unknown protein	SG	SG	0	0	0	0	0	0
Solyc01g028985	SL4.0ch01	35128952	35129620	-	Retrovirus-related Pol polyprotein from transposon TNT 1-94 (AHRD V3.3 *-* A0A2I0VJ33_9ASPA)	SG	SG	0	0	0	0	0	0
Solyc01g028960	SL4.0ch01	35284020	35285118	-	Unknown protein	SG	SG	0	0	0	0	0	0
Solyc01g028965	SL4.0ch01	35601373	35601769	+	DEAD-box ATP-dependent RNA helicase (AHRD V3.3 *-* A0A1Y1II36_KLENI)	SG	SG	0	0	0	0	0	0
Solyc01g028930	SL4.0ch01	35741986	35753055	-	TATA-box-binding protein (AHRD V3.3 *** A0A1U8HIY4_CAPAN)	SG	SG	498	586	505	446	440	522
Solyc01g028910	SL4.0ch01	36197085	36197285	+	Protein kinase-like protein (AHRD V3.3 *-* B6ZA83_HELAN)	SG	SG	0	0	0	0	0	0
Solyc01g028900	SL4.0ch01	36653829	36663649	+	2-oxoisovalerate dehydrogenase subunit beta, mitochondrial (AHRD V3.3 *** A0A2G3DFR9_CAPCH)	SG	SG	2279	2630	2246	2525	2378	2746
Solyc01g028870	SL4.0ch01	36873261	36881858	-	Antitermination NusB domain-containing protein (AHRD V3.3 *** Q93XY7_ARATH)	SG	SG	660	748	660	749	732	877
Solyc01g028875	SL4.0ch01	36908605	36909312	-	Retrovirus-related Pol polyprotein from transposon TNT 1-94 (AHRD V3.3 *-* A0A2K3MN99_TRIPR)	SG	SG	0	0	0	0	0	0
Solyc01g028860	SL4.0ch01	36926731	36931286	+	Evolutionarily conserved C-terminal region 2 (AHRD V3.3 *** F4JDC2_ARATH)	SG	SG	8534	9596	9022	9203	9425	10185
Solyc01g028865	SL4.0ch01	36939478	36940010	+	Unknown protein	SG	SG	0	0	0	0	0	0
Solyc01g028830	SL4.0ch01	37046394	37050190	+	Protein kinase domain (AHRD V3.3 *** A0A200R109_9MAGN)	RLK-Pelle_RLCK-VIIa-2	PK	431	479	464	507	532	514
Solyc01g028810	SL4.0ch01	37223342	37228486	+	Beta chaperonin 60 (AHRD V3.3 *** Q0W9E2_SOLCO)	SG	SG	17689	19835	18228	20655	20026	23815
Solyc01g028800	SL4.0ch01	37326197	37330501	+	Pumilio-like protein 11 (AHRD V3.3 *** A0A2G2XPL6_CAPBA)	SG	SG	109	109	96	49	58	51
Solyc01g028803	SL4.0ch01	37868787	37871625	+	Cytochrome P450 (AHRD V3.3 *** A0A200R9G0_9MAGN)	SG	SG	112	131	131	174	203	238
Solyc01g028807	SL4.0ch01	37890190	37894827	+	Unknown protein	SG	SG	514	577	579	1198	1070	1301
Solyc01g044270	SL4.0ch01	38456389	38459592	+	DnaJ domain (AHRD V3.3 *** A0A200QGM0_9MAGN)	SG	SG	695	814	692	712	770	803
Solyc01g044275	SL4.0ch01	38513492	38517266	-	Unknown protein	SG	SG	0	0	0	0	0	0
Solyc01g044300	SL4.0ch01	38525830	38526193	-	Unknown protein	SG	SG	0	0	0	0	0	0
Solyc01g044340	SL4.0ch01	38612521	38613226	+	RBR-type E3 ubiquitin transferase (AHRD V3.3 *-* A0A2G3AIF0_CAPAN)	SG	SG	162	182	145	164	179	195
Solyc01g044350	SL4.0ch01	38613937	38617619	+	RBR-type E3 ubiquitin transferase (AHRD V3.3 *** A0A2G2XPJ0_CAPBA)	SG	SG	471	584	493	557	582	567
Solyc01g044360	SL4.0ch01	38653742	38665478	+	importin-5-like (AHRD V3.3 *** A0A2I4FSB4_9ROSI)	SG	SG	4148	4488	4096	4003	4135	4449
Solyc01g044365	SL4.0ch01	38668009	38671325	+	Alg9-like mannosyltransferase family (AHRD V3.3 --* AT5G14850.2)	SG	SG	1	1	0	3	5	6
Solyc01g044370	SL4.0ch01	38691553	38693589	-	Molybdenum cofactor sulfurase family protein (AHRD V3.3 *** A0A2U1MM41_ARTAN)	SG	SG	28	39	32	21	30	21
Solyc01g044375	SL4.0ch01	38693731	38696466	-	Molybdenum cofactor sulfurase (AHRD V3.3 *-* A0A200QQK0_9MAGN)	SG	SG	20	16	17	10	9	13
Solyc01g044420	SL4.0ch01	39273620	39276317	+	Calmodulin binding protein (AHRD V3.3 *** A0A2K3N563_TRIPR)	SG	SG	2	3	0	0	2	1
Solyc01g044490	SL4.0ch01	39472790	39497281	+	Elongation factor P (AHRD V3.3 *** B6TVD2_MAIZE)	SG	SG	711	735	689	535	526	616
Solyc01g044500	SL4.0ch01	39500114	39500645	+	Unknown protein	SG	SG	0	0	0	0	0	0
Solyc01g044520	SL4.0ch01	39542455	39544437	+	LOB domain-containing protein (AHRD V3.3 *** A0A2U1QNF0_ARTAN)	LOB	TF	8	11	4	0	0	0
Solyc01g044523	SL4.0ch01	39839754	39844184	+	Unknown protein	SG	SG	0	0	0	0	0	0
Solyc01g044527	SL4.0ch01	39845314	39845955	-	Retrovirus-related Pol polyprotein from transposon TNT 1-94 (AHRD V3.3 *-* A0A2K3LF16_TRIPR)	SG	SG	0	0	0	0	0	0
Solyc01g044550	SL4.0ch01	40019447	40020002	+	2-oxoglutarate (2OG) and Fe(II)-dependent oxygenase superfamily protein (AHRD V3.3 *-* A0A2U1N5S2_ARTAN)	SG	SG	0	0	0	0	0	0
Solyc01g044551	SL4.0ch01	40030519	40034449	+	Cytochrome P450 (AHRD V3.3 *-* A0A200Q4B5_9MAGN)	SG	SG	0	0	0	26	64	55
Solyc01g044552	SL4.0ch01	40086828	40087182	-	Unknown protein	SG	SG	0	0	0	0	0	0
Solyc01g044554	SL4.0ch01	40115934	40117181	+	2-oxoglutarate (2OG) and Fe(II)-dependent oxygenase superfamily protein (AHRD V3.3 *** A0A2U1P7E5_ARTAN)	SG	SG	0	0	0	2	1	0
Solyc01g044556	SL4.0ch01	40151209	40154048	-	TPX2 (targeting protein for Xklp2) protein family (AHRD V3.3 --* AT4G32330.4)	SG	SG	127	133	131	65	58	59
Solyc01g044558	SL4.0ch01	40154240	40156947	-	Cyclin-A1-1 (AHRD V3.3 *-* A0A1U8GEH4_CAPAN)	SG	SG	429	480	452	255	230	257
Solyc01g047580	SL4.0ch01	40337942	40338995	-	Signal recognition particle subunit SRP72 (AHRD V3.3 *-* A0A2G2YL73_CAPAN)	SG	SG	0	0	0	0	0	0
Solyc01g049650	SL4.0ch01	41009643	41011950	+	Pyruvate kinase (AHRD V3.3 *** A0A2G2XPN6_CAPBA)	SG	SG	582	573	525	537	557	520
Solyc01g049660	SL4.0ch01	41179068	41180144	-	S2-locus F-box protein (AHRD V3.3 *** Q6JE34_PETIN)	SG	SG	0	0	0	0	0	0
Solyc01g049680	SL4.0ch01	41222213	41223516	-	Transcription factor Pur-alpha 1 (AHRD V3.3 *** A0A2G2W459_CAPBA)	SG	SG	1083	1319	1196	1200	1150	1384
Solyc01g049690	SL4.0ch01	41237076	41238072	-	transcription factor Pur-alpha 1 (AHRD V3.3 *-* A0A2I4G155_9ROSI)	SG	SG	828	1023	844	884	873	945
Solyc01g049720	SL4.0ch01	41485779	41486222	-	Unknown protein	SG	SG	0	0	0	0	0	0
Solyc01g049740	SL4.0ch01	41628339	41629619	-	SNF2 domain-containing protein CLASSY 4 (AHRD V3.3 *-* A0A1J3JCP1_NOCCA)	SG	SG	0	0	0	0	0	0
Solyc01g049750	SL4.0ch01	41715379	41715540	+	Unknown protein	SG	SG	0	0	0	0	0	0
Solyc01g049760	SL4.0ch01	41716683	41716955	+	Glycosyltransferase (AHRD V3.3 *-* A0A2I4GXB6_9ROSI)	SG	SG	0	0	0	0	0	0
Solyc01g049770	SL4.0ch01	41736715	41737202	+	Unknown protein	SG	SG	52	70	82	18	23	25
Solyc01g049790	SL4.0ch01	41909567	41909803	-	Glycosyltransferase (AHRD V3.3 *-* I1WYF2_PAELC)	SG	SG	0	0	0	0	0	0
Solyc01g049810	SL4.0ch01	42011192	42013073	+	Pentatricopeptide repeat (AHRD V3.3 *** A0A200RCJ8_9MAGN)	SG	SG	21	20	19	25	23	23
Solyc01g049820	SL4.0ch01	42016457	42017880	-	kinesin-like protein KIF3A isoform X3 (AHRD V3.3 *** A0A2I4G0Z7_9ROSI)	SG	SG	0	1	1	0	0	0
Solyc01g049830	SL4.0ch01	42019325	42021408	-	Kinesin (AHRD V3.3 *-* A0A200Q0B0_9MAGN)	SG	SG	0	0	0	0	0	0
Solyc01g049840	SL4.0ch01	42022208	42023484	-	Kinesin (AHRD V3.3 *-* A0A200Q0B0_9MAGN)	SG	SG	0	2	0	1	0	0
Solyc01g150130	SL4.0ch01	42028729	42030921	+	Retrovirus-related Pol polyprotein from transposon TNT 1-94 (AHRD V3.3 *-* A0A2G3CWT8_CAPCH)	SG	SG	0	0	0	0	0	0
Solyc01g049880	SL4.0ch01	42088159	42090408	-	Unknown protein	SG	SG	5	18	22	16	22	18
Solyc01g049890	SL4.0ch01	42198838	42206937	-	2-C-methyl-D-erythritol 4-phosphate cytidylyltransferase (AHRD V3.3 *** Q93WB8_ARATH)	SG	SG	4510	5019	4485	4760	4467	5088
Solyc01g049910	SL4.0ch01	42498057	42520944	-	Membrane-bound transcription factor site-2 protease (AHRD V3.3 *** A0A200QAL7_9MAGN)	SG	SG	69	76	79	65	66	72
Solyc01g049920	SL4.0ch01	42712223	42712438	+	Unknown protein	SG	SG	16	9	19	6	9	6
Solyc01g150131	SL4.0ch01	42859394	42861578	-	Unknown protein	SG	SG	22	25	19	34	33	15
Solyc01g049950	SL4.0ch01	43055803	43055982	+	Ribosomal protein L5 (AHRD V3.3 *-* A0A290WL59_SOLLC)	SG	SG	0	0	0	0	0	0
Solyc01g049960	SL4.0ch01	43058918	43077190	-	chromosome-associated kinesin (AHRD V3.3 *** AT4G26410.1)	SG	SG	679	721	670	661	726	892
Solyc01g050010	SL4.0ch01	43143640	43145300	+	Zinc finger BED domain-containing protein DAYSLEEPER (AHRD V3.3 *** A0A1J3I687_NOCCA)	SG	SG	156	152	144	115	136	145
Solyc01g050040	SL4.0ch01	43509587	43511024	-	RING/U-box superfamily protein (AHRD V3.3 *-* Q9FM98_ARATH)	SG	SG	314	376	317	273	277	305
Solyc01g050045	SL4.0ch01	43511036	43511918	-	Unknown protein	SG	SG	22	11	19	15	8	12
Solyc01g050070	SL4.0ch01	43728900	43751674	-	Transmembrane protein (AHRD V3.3 *** A0A1P8AMQ6_ARATH)	SG	SG	129	182	166	160	159	173
Solyc01g050050	SL4.0ch01	43734581	43734793	+	Unknown protein	SG	SG	0	1	2	3	4	3
Solyc01g055160	SL4.0ch01	44135549	44136718	+	S3-locus SLFlike1 protein (AHRD V3.3 *** A0A076YJN5_PETIN)	SG	SG	0	0	0	0	0	0
Solyc01g055165	SL4.0ch01	44159157	44159765	-	Retrovirus-related Pol polyprotein from transposon TNT 1-94 (AHRD V3.3 *-* A0A2I0VJ33_9ASPA)	SG	SG	0	0	0	0	0	0
Solyc01g055200	SL4.0ch01	44944259	44945021	-	S10-ribonuclease (AHRD V3.3 *** Q00591_PETHY)	SG	SG	1	0	0	0	0	0
Solyc01g056200	SL4.0ch01	45674052	45675912	-	cyclin-dependent kinase F-4 isoform X1 (AHRD V3.3 --* XP_019070805.1)	SG	SG	0	0	0	0	0	0
Solyc01g056220	SL4.0ch01	45819041	45819872	-	S2-locus F-box type-11 protein (AHRD V3.3 *** A0A076YEX4_PETIN)	SG	SG	0	0	0	0	0	0
Solyc01g056240	SL4.0ch01	45876698	45877183	+	S-locus F-box-like protein a (AHRD V3.3 *-* B0F0G2_PETIN)	SG	SG	0	0	0	0	0	0
Solyc01g056250	SL4.0ch01	45943106	45943720	-	S2-locus F-box protein (AHRD V3.3 *-* Q6JE34_PETIN)	SG	SG	0	0	0	0	0	0
Solyc01g056260	SL4.0ch01	46016079	46016291	-	Unknown protein	SG	SG	0	0	0	0	0	0
Solyc01g056280	SL4.0ch01	46023235	46024433	-	S2-locus F-box protein (AHRD V3.3 *** Q6JE34_PETIN)	SG	SG	0	1	1	0	0	0
Solyc01g056285	SL4.0ch01	46039857	46041841	-	S3-locus F-box type-4 protein (AHRD V3.3 *** A0A076YGV2_PETIN)	SG	SG	0	0	0	0	0	0
Solyc01g056290	SL4.0ch01	46063868	46064447	-	mediator of RNA polymerase II transcription subunit 3-like (AHRD V3.3 --* XP_010321536.1)	SG	SG	0	0	0	0	0	0
Solyc01g056310	SL4.0ch01	46551478	46553499	+	anther-specific LAT51	SG	SG	0	0	0	0	0	0
Solyc01g056320	SL4.0ch01	46608549	46608719	+	Unknown protein	SG	SG	31	31	22	23	29	30
Solyc01g056330	SL4.0ch01	46649872	46650240	-	DNA-directed RNA polymerase subunit beta (AHRD V3.3 *-* A0A2G2V8P8_CAPBA)	SG	SG	0	0	0	0	0	0
Solyc01g056340	SL4.0ch01	46851339	46871997	+	de-etiolated 1	SG	SG	354	364	354	265	313	325
Solyc01g056360	SL4.0ch01	46993650	46994072	+	Unknown protein	SG	SG	0	0	1	0	0	1
Solyc01g056370	SL4.0ch01	47136144	47138543	-	Unknown protein	SG	SG	0	0	0	0	8	6
Solyc01g056380	SL4.0ch01	47336120	47336365	+	Nodulin/glutamine synthase-like protein (AHRD V3.3 *-* F4J9A0_ARATH)	SG	SG	0	0	0	0	0	0
Solyc01g056390	SL4.0ch01	47345417	47346984	+	nodulin/glutamine synthase-like protein (AHRD V3.3 *-* AT3G53180.1)	SG	SG	0	0	0	0	0	0
Solyc01g056400	SL4.0ch01	47347156	47347582	+	Glutamine synthetase (AHRD V3.3 *-* I6WUR4_CAMSI)	SG	SG	0	0	0	0	0	0
Solyc01g056410	SL4.0ch01	47353069	47353326	+	Nodulin/glutamine synthase-like protein (AHRD V3.3 *-* F4J9A0_ARATH)	SG	SG	0	0	0	0	0	0
Solyc01g056420	SL4.0ch01	47370812	47371721	-	Ribonuclease H domain (AHRD V3.3 *** A0A200RDX4_9MAGN)	SG	SG	0	0	0	0	0	0
Solyc01g056430	SL4.0ch01	47408575	47412509	+	Glutamine synthetase (AHRD V3.3 *-* I6WUR4_CAMSI)	SG	SG	0	0	0	0	0	0
Solyc01g056440	SL4.0ch01	47416692	47419820	+	Nodulin/glutamine synthase-like protein (AHRD V3.3 *-* F4J9A0_ARATH)	SG	SG	0	0	0	0	0	0
Solyc01g056450	SL4.0ch01	47430373	47433324	+	Glutamine synthetase (AHRD V3.3 *-* I6WUR4_CAMSI)	SG	SG	0	0	0	0	0	0
Solyc01g056460	SL4.0ch01	47567714	47568510	+	Protein Ycf2 (AHRD V3.3 *-* A0A1B0VVX8_9LAMI)	SG	SG	0	0	0	0	0	0
Solyc01g056470	SL4.0ch01	47572606	47573374	+	Photosystem II CP43 reaction center protein (AHRD V3.3 *-* A0A2S0SUS0_9FABA)	SG	SG	0	0	0	0	0	0
Solyc01g056480	SL4.0ch01	47667405	47667987	-	Unknown protein	SG	SG	36	40	50	41	36	54
Solyc01g150132	SL4.0ch01	47798971	47801717	+	Unknown protein	SG	SG	22	29	19	15	22	17
Solyc01g056520	SL4.0ch01	47804229	47844871	-	ARM repeat superfamily protein (AHRD V3.3 *** AT5G06120.9)	SG	SG	637	814	723	998	1029	1191
Solyc01g056530	SL4.0ch01	47859625	47861604	+	Oligopeptide transporter (AHRD V3.3 *-* A0A200RAW0_9MAGN)	SG	SG	0	1	0	5	20	15
Solyc01g056570	SL4.0ch01	47964669	47974740	-	Regulator of chromosome condensation (AHRD V3.3 *** A0A200PRS6_9MAGN)	SG	SG	1417	1543	1451	1322	1355	1454
Solyc01g056575	SL4.0ch01	47991924	47992264	+	Reverse transcriptase (AHRD V3.3 *-* Q8W452_BRANA)	SG	SG	0	0	0	0	0	0
Solyc01g056580	SL4.0ch01	48151111	48154904	+	L-aspartate oxidase (AHRD V3.3 *-* A0A2G3CUJ1_CAPCH)	SG	SG	1	0	2	0	0	1
Solyc01g056590	SL4.0ch01	48157008	48158293	-	transcription initiation factor TFIID subunit (AHRD V3.3 *-* AT5G65540.1)	SG	SG	0	0	0	0	0	0
Solyc01g056600	SL4.0ch01	48263385	48264150	+	Double-stranded RNA-binding protein 1 (AHRD V3.3 *-* A0A2G2XPY3_CAPBA)	SG	SG	43	52	45	50	44	57
Solyc01g056610	SL4.0ch01	48273843	48274070	+	Unknown protein	SG	SG	17	11	11	16	10	10
Solyc01g056620	SL4.0ch01	48287694	48295507	+	Double-stranded RNA-binding protein 1 (AHRD V3.3 *** A0A2G2XPY3_CAPBA)	SG	SG	145	168	146	164	144	169
Solyc01g056640	SL4.0ch01	48401970	48402306	+	Unknown protein	SG	SG	0	0	0	0	0	0
Solyc01g056650	SL4.0ch01	48612685	48613132	+	Starch synthase, chloroplastic/amyloplastic (AHRD V3.3 *-* A0A2G2XJF0_CAPBA)	SG	SG	0	0	0	0	0	0
Solyc01g056653	SL4.0ch01	48618601	48619805	+	Unknown protein	SG	SG	0	0	0	0	1	3
Solyc01g150133	SL4.0ch01	48619845	48620075	+	Unknown protein	SG	SG	0	0	0	1	2	0
Solyc01g056657	SL4.0ch01	48620131	48621663	+	Unknown protein	SG	SG	0	0	0	0	0	4
Solyc01g056660	SL4.0ch01	48790887	48791738	-	S3 putative F-box protein SLF-S3B (AHRD V3.3 *** Q64HD2_PETHY)	SG	SG	0	0	0	1	0	0
Solyc01g056665	SL4.0ch01	49139411	49158353	-	Unknown protein	SG	SG	0	0	0	0	0	0
Solyc01g056690	SL4.0ch01	49184801	49200084	-	Protein kinase and PP2C-like domain-containing protein (AHRD V3.3 *** A0A2G3AJ12_CAPAN)	TKL-Pl-3	PK	479	528	520	389	379	453
Solyc01g056695	SL4.0ch01	49248293	49253227	+	Ty3/gypsy retrotransposon protein (AHRD V3.3 *-* A0A2K3MZI3_TRIPR)	SG	SG	0	0	0	0	0	0
Solyc01g056720	SL4.0ch01	49540917	49550964	-	small basic intrinsic protein 2.1	SG	SG	486	504	484	624	578	686
Solyc01g056730	SL4.0ch01	49709497	49710450	+	Unknown protein	SG	SG	43	42	49	47	53	41
Solyc01g056750	SL4.0ch01	49723119	49725361	+	Zinc finger, CCHC-type (AHRD V3.3 *-* A0A2U1PD96_ARTAN)	SG	SG	40	29	30	44	31	34
Solyc01g056760	SL4.0ch01	49731025	49737152	+	Zinc finger, CCHC-type (AHRD V3.3 *-* A0A2U1MSA1_ARTAN)	SG	SG	53	37	33	55	43	48
Solyc01g056770	SL4.0ch01	49743859	49744065	+	Unknown protein	SG	SG	9	7	9	12	18	17
Solyc01g056780	SL4.0ch01	49802386	49803609	+	50S ribosomal protein L34 (AHRD V3.3 *** A0A1U8FLP5_CAPAN)	SG	SG	134	168	168	153	149	181
Solyc01g056790	SL4.0ch01	49805170	49807532	+	Exostosin-like protein (AHRD V3.3 *-* A0A2U1QBT5_ARTAN)	SG	SG	7	12	12	2	2	4
Solyc01g056800	SL4.0ch01	49815373	49815864	+	Exostosin-like protein (AHRD V3.3 *-* Q2HVN7_MEDTR)	SG	SG	4	7	10	1	0	2
Solyc01g056810	SL4.0ch01	50003125	50013425	-	Syntaxin (AHRD V3.3 *** A0F0A7_NICBE)	SG	SG	87	105	126	59	58	71
Solyc01g056830	SL4.0ch01	50025872	50028584	-	Syntaxin (AHRD V3.3 *-* A0F0A7_NICBE)	SG	SG	31	36	23	20	24	9
Solyc01g056840	SL4.0ch01	50116563	50116838	+	DNA-directed RNA polymerase subunit beta'' (AHRD V3.3 *-* A0A2L1ZQP9_9LAMI)	SG	SG	0	0	0	0	0	0
Solyc01g056850	SL4.0ch01	50241563	50248332	-	CTP synthase (AHRD V3.3 *** A0A2G2XFG8_CAPBA)	SG	SG	447	659	460	468	376	354
Solyc01g056880	SL4.0ch01	50635061	50635807	+	Heme-binding-like protein, chloroplastic (AHRD V3.3 *-* A0A2G2VV44_CAPBA)	SG	SG	0	0	0	0	0	0
Solyc01g150134	SL4.0ch01	50637302	50649459	-	Unknown protein	SG	SG	0	0	0	5	5	13
Solyc01g056890	SL4.0ch01	50653711	50654226	+	protein CURVATURE THYLAKOID 1A, chloroplastic-like (AHRD V3.3 *-* XP_004248070.1)	SG	SG	1	3	2	3	1	0
Solyc01g056900	SL4.0ch01	50660073	50660276	+	Protein CURVATURE THYLAKOID 1A, chloroplastic (AHRD V3.3 --* A0A2G3BDI0_CAPCH)	SG	SG	0	0	0	0	0	0
Solyc01g056910	SL4.0ch01	50660399	50660617	+	Protease Do-like 7 (AHRD V3.3 *-* A0A2G3AAM6_CAPAN)	SG	SG	0	0	0	0	0	0
Solyc01g056940	SL4.0ch01	50859088	50859841	+	Ubiquitin (AHRD V3.3 *** B1P770_LOLTE)	SG	SG	29	37	60	18	61	63
Solyc01g056950	SL4.0ch01	50897704	50898388	-	4-hydroxy-4-methyl-2-oxoglutarate aldolase (AHRD V3.3 *-* A0A2G3CF74_CAPCH)	SG	SG	0	0	0	0	0	0
Solyc01g056960	SL4.0ch01	51073662	51074559	+	ABC transporter C family member 8 (AHRD V3.3 *-* A0A2G3CNG8_CAPCH)	SG	SG	0	0	0	0	0	0
Solyc01g056970	SL4.0ch01	51110812	51111012	-	protein PELPK2-like (AHRD V3.3 *** XP_004229132.1)	SG	SG	0	0	0	0	0	0
Solyc01g056990	SL4.0ch01	51123228	51136228	+	hypothetical protein (AHRD V3.3 *** AT5G06590.1)	SG	SG	7	13	8	4	5	1
Solyc01g057000	SL4.0ch01	51153163	51155590	+	Universal stress protein	SG	SG	23294	26261	22988	15642	15206	16912
Solyc01g057003	SL4.0ch01	51164947	51170992	+	binding protein (AHRD V3.3 *-* AT2G25570.3)	SG	SG	0	1	0	0	1	2
Solyc01g057007	SL4.0ch01	51174730	51175247	-	RNA-directed DNA polymerase (AHRD V3.3 *-* A0A2I0W3D4_9ASPA)	SG	SG	0	0	0	0	0	0
Solyc01g057010	SL4.0ch01	51188156	51189328	+	S3-locus F-box type-14 protein (AHRD V3.3 *** A0A076YJL9_PETIN)	SG	SG	0	0	0	0	0	0
Solyc01g057020	SL4.0ch01	51203861	51204997	+	protein TRIGALACTOSYLDIACYLGLYCEROL 4, chloroplastic-like (AHRD V3.3 *-* A0A2I4DQN1_9ROSI)	SG	SG	227	243	229	184	215	271
Solyc01g057060	SL4.0ch01	51350724	51351303	+	Methyltransferase (AHRD V3.3 *-* A0A2U1QFS7_ARTAN),Pfam:PF03602	SG	SG	0	0	0	0	0	0
Solyc01g057080	SL4.0ch01	51546552	51546893	-	Ethylene-responsive transcription factor (AHRD V3.3 *-* A0A2G2X462_CAPBA)	AP2/ERF-ERF	TF	1	5	1	0	1	0
Solyc01g057090	SL4.0ch01	51601463	51623953	-	DUF2215 domain-containing protein (AHRD V3.3 *** A0A1Q3D866_CEPFO)	SG	SG	706	774	692	563	567	646
Solyc01g057110	SL4.0ch01	52024045	52024200	+	Unknown protein	SG	SG	0	0	0	0	0	0
Solyc01g057113	SL4.0ch01	52056463	52057144	-	Retrovirus-related Pol polyprotein from transposon TNT 1-94 (AHRD V3.3 *-* A0A2I0XIZ1_9ASPA)	SG	SG	0	0	0	0	0	0
Solyc01g057117	SL4.0ch01	52083403	52086285	+	Unknown protein	SG	SG	0	0	0	0	0	0
Solyc01g057120	SL4.0ch01	52305360	52305440	-	Unknown protein	SG	SG	0	2	1	0	0	1
Solyc01g057130	SL4.0ch01	52315823	52315981	+	Unknown protein	SG	SG	4	0	2	0	2	1
Solyc01g057133	SL4.0ch01	52357870	52358679	+	Retrovirus-related Pol polyprotein from transposon TNT 1-94 (AHRD V3.3 *-* A0A2K3NZR4_TRIPR)	SG	SG	0	0	0	0	0	0
Solyc01g057137	SL4.0ch01	52360743	52364763	-	Carboxypeptidase (AHRD V3.3 *-* A0A1U8HG02_CAPAN)	SG	SG	0	0	2	2	1	0
Solyc01g057140	SL4.0ch01	52558599	52559036	+	Unknown protein	SG	SG	0	0	0	0	0	0
Solyc01g057150	SL4.0ch01	52609646	52609924	-	Unknown protein	SG	SG	7	10	5	1	1	0
Solyc01g057160	SL4.0ch01	52610980	52611180	+	Unknown protein	SG	SG	12	9	20	5	1	5
Solyc01g057165	SL4.0ch01	52685398	52688980	+	Unknown protein	SG	SG	49	61	59	230	369	185
Solyc01g057180	SL4.0ch01	52696991	52697627	-	Unknown protein	SG	SG	0	0	0	0	0	0
Solyc01g057185	SL4.0ch01	52703632	52704726	-	Eukaryotic translation initiation factor 3 subunit A (AHRD V3.3 *-* A0A2G3AVW5_CAPCH)	SG	SG	0	1	0	0	0	0
Solyc01g057190	SL4.0ch01	52945873	52947036	-	S-locus F-box-like protein d (AHRD V3.3 *** B0F0G0_PETIN)	SG	SG	0	0	0	0	0	0
Solyc01g057200	SL4.0ch01	52956115	52958191	-	Pentatricopeptide repeat-containing protein (AHRD V3.3 *** A0A2U1QJ39_ARTAN)	SG	SG	170	154	163	135	130	153
Solyc01g057210	SL4.0ch01	53079911	53083865	+	Mitochondrial pyruvate dehydrogenase kinase (AHRD V3.3 *** E5GC37_CUCME)	SG	SG	791	813	758	452	496	437
Solyc01g057220	SL4.0ch01	53095323	53097466	+	Pectinesterase (AHRD V3.3 *** A0A1Q3CE67_CEPFO)	SG	SG	0	0	0	0	0	0
Solyc01g057250	SL4.0ch01	53195294	53195967	-	50S ribosomal protein L3 (AHRD V3.3 *-* A0A2G3A2L4_CAPAN)	SG	SG	0	0	0	0	0	0
Solyc01g057255	SL4.0ch01	53389592	53389909	-	DEAD-box ATP-dependent RNA helicase 8-like (AHRD V3.3 --* XP_021838650.1)	SG	SG	0	0	0	0	0	0
Solyc01g057260	SL4.0ch01	53500340	53503555	+	Transmembrane protein, putative (DUF247) (AHRD V3.3 *** F4IZB4_ARATH)	SG	SG	3	2	5	3	3	5
Solyc01g057270	SL4.0ch01	53533919	53544661	+	Calmodulin-binding transcription factor SR4 (AHRD V3.3 *** H8ZRY5_SOLLC)	CAMTA	TF	55	44	65	46	38	50
Solyc01g057300	SL4.0ch01	53696500	53699268	-	bHLH transcription factor 002	bHLH	TF	3	0	0	1	2	3
Solyc01g057310	SL4.0ch01	53724843	53732486	-	Phragmoplast orienting kinesin 2 (AHRD V3.3 *** A0A2G2XPE0_CAPBA)	SG	SG	36	40	38	68	70	68
Solyc01g057320	SL4.0ch01	53735214	53743004	-	Kinesin (AHRD V3.3 *-* A0A200QSU4_9MAGN)	SG	SG	5	9	9	10	11	13
Solyc01g057330	SL4.0ch01	53759228	53759614	+	Metal-nicotianamine transporter YSL1 (AHRD V3.3 *-* A0A2G3CXV2_CAPCH)	SG	SG	0	0	0	0	0	0
Solyc01g057340	SL4.0ch01	53765609	53774733	-	Unknown protein	SG	SG	125	132	135	114	126	105
Solyc01g057350	SL4.0ch01	53828184	53830975	-	Unknown protein	SG	SG	0	0	0	0	0	0
Solyc01g150135	SL4.0ch01	54071673	54073014	-	Retrovirus-related Pol polyprotein from transposon TNT 1-94 (AHRD V3.3 *-* A0A2I0VJ33_9ASPA)	SG	SG	0	0	0	0	0	0
Solyc01g057390	SL4.0ch01	54079687	54081139	-	ATP-dependent DNA helicase (AHRD V3.3 *-* A0A2G3C774_CAPCH)	SG	SG	0	0	0	0	1	0
Solyc01g057395	SL4.0ch01	54081422	54081696	-	Unknown protein	SG	SG	0	0	0	0	1	1
Solyc01g057410	SL4.0ch01	54124735	54124887	-	Unknown protein	SG	SG	0	0	0	0	0	0
Solyc01g057420	SL4.0ch01	54148980	54149769	-	Unknown protein	SG	SG	0	0	0	0	0	0
Solyc01g057430	SL4.0ch01	54164378	54165061	-	Acetyl-coenzyme A carboxylase carboxyl transferase subunit alpha, chloroplastic (AHRD V3.3 *-* A0A2G2W5S4_CAPBA)	SG	SG	13	9	22	9	14	10
Solyc01g057435	SL4.0ch01	54183274	54183896	-	Retrovirus-related Pol polyprotein from transposon TNT 1-94 (AHRD V3.3 *-* A0A2K3N4Z1_TRIPR)	SG	SG	0	0	0	0	0	0
Solyc01g057440	SL4.0ch01	54195690	54197742	-	Unknown protein	SG	SG	30	48	25	20	35	40
Solyc01g057445	SL4.0ch01	54262204	54263229	+	Mediator of RNA polymerase II transcription subunit 15a (AHRD V3.3 *-* A0A2G2ZG46_CAPAN)	SG	SG	220	204	210	250	306	297
Solyc01g057470	SL4.0ch01	54302477	54302701	-	Unknown protein	SG	SG	0	1	0	0	0	0
Solyc01g057510	SL4.0ch01	54511547	54513780	+	Bax inhibitor 1 (AHRD V3.3 *** A0A2G2XLQ4_CAPBA)	SG	SG	0	0	0	0	0	0
Solyc01g057520	SL4.0ch01	54532365	54543276	+	ARM repeat superfamily protein (AHRD V3.3 *** F4J550_ARATH)	SG	SG	398	496	436	427	504	478
Solyc01g057523	SL4.0ch01	54661116	54661745	+	Retrovirus-related Pol polyprotein from transposon TNT 1-94 (AHRD V3.3 *** A0A2I0VNR7_9ASPA)	SG	SG	0	0	0	0	0	0
Solyc01g057527	SL4.0ch01	54692197	54694671	+	Unknown protein	SG	SG	8	10	10	0	0	0
Solyc01g057530	SL4.0ch01	54695580	54695891	-	COBRA-like protein 1 (AHRD V3.3 *-* A0A2G2X9E0_CAPBA)	SG	SG	4	4	4	0	0	0
Solyc01g150136	SL4.0ch01	54821667	54821936	+	Unknown protein	SG	SG	0	0	1	0	1	0
Solyc01g057570	SL4.0ch01	55157414	55164842	+	alpha-ketoglutarate-dependent dioxygenase alkB homolog 6-like (AHRD V3.3 *** A0A2I4HR29_9ROSI)	SG	SG	265	321	300	260	264	272
Solyc01g057580	SL4.0ch01	55222432	55225527	+	Protein kinase superfamily protein (AHRD V3.3 *-* A0A2U1PBH2_ARTAN)	SG	SG	0	0	0	0	0	0
Solyc01g057585	SL4.0ch01	55673290	55674789	-	Unknown protein	SG	SG	0	0	0	0	0	0
Solyc01g057590	SL4.0ch01	56019187	56019813	+	Unknown protein	SG	SG	1	0	0	0	0	0
Solyc01g057600	SL4.0ch01	56045719	56047570	-	Unknown protein	SG	SG	4	4	7	2	0	1
Solyc01g057610	SL4.0ch01	56081605	56081769	+	Unknown protein	SG	SG	0	0	0	0	0	0
Solyc01g057640	SL4.0ch01	56275793	56275963	+	Unknown protein	SG	SG	1	0	0	1	0	1
Solyc01g057660	SL4.0ch01	56625383	56625622	+	LOW QUALITY PROTEIN: uncharacterized protein LOC112191941 (AHRD V3.3 --* XP_024187199.1)	SG	SG	0	0	0	0	0	0
Solyc01g057670	SL4.0ch01	56625766	56626188	+	DnaJ heat shock n-terminal domain-containing protein (AHRD V3.3 *** A0A2K3NVM9_TRIPR)	SG	SG	0	0	0	0	0	0
Solyc01g057675	SL4.0ch01	56645883	56648973	-	Unknown protein	SG	SG	0	0	0	0	0	1
Solyc01g057680	SL4.0ch01	56695443	56702293	+	Unknown protein	SG	SG	3	8	11	56	54	57
Solyc01g057690	SL4.0ch01	56703996	56706545	-	Cell division cycle protein 48-like protein (AHRD V3.3 *-* A0A2G2WIS5_CAPBA)	SG	SG	0	0	0	0	0	0
Solyc01g057700	SL4.0ch01	56709483	56710593	-	Calcium-dependent protein kinase (AHRD V3.3 *** E5GCJ4_CUCME)	SG	SG	0	0	0	0	0	0
Solyc01g057703	SL4.0ch01	56714826	56718241	-	ATP-dependent DNA helicase (AHRD V3.3 *-* A0A2K3NWY8_TRIPR)	SG	SG	0	0	0	0	0	0
Solyc01g057705	SL4.0ch01	56718310	56721512	-	histidine--tRNA ligase, chloroplastic/mitochondrial (AHRD V3.3 *-* A0A2I4EMG2_9ROSI)	SG	SG	0	1	0	0	0	0
Solyc01g057707	SL4.0ch01	56733238	56741562	-	Pentatricopeptide repeat-containing protein (AHRD V3.3 *-* A0A2G3BR55_CAPCH)	SG	SG	30	29	33	35	34	41
Solyc01g057740	SL4.0ch01	56780600	56781448	-	Ribonuclease H protein (AHRD V3.3 *-* A0A2I0V757_9ASPA)	SG	SG	0	0	0	0	0	0
Solyc01g057760	SL4.0ch01	56844804	56853371	+	RNA helicase DEAD2	SG	SG	1871	2095	1992	1621	1688	1855
Solyc01g057770	SL4.0ch01	56906637	56910569	+	HCO3-transporter family (AHRD V3.3 *** A0A2U1KUW6_ARTAN)	SG	SG	9794	11948	9312	7490	6666	7070
Solyc01g057780	SL4.0ch01	57092396	57098269	-	Zinc finger protein VAR3, chloroplastic (AHRD V3.3 *** A0A2G3BZA0_CAPCH)	SG	SG	659	791	680	594	571	668
Solyc01g057785	SL4.0ch01	57151570	57152178	-	Unknown protein	SG	SG	44	37	43	15	19	12
Solyc01g057830	SL4.0ch01	57264027	57268863	+	30S ribosomal protein S1 protein (AHRD V3.3 *** A0A2U1PM45_ARTAN)	SG	SG	1433	1595	1460	2493	2301	2787
Solyc01g057840	SL4.0ch01	57278768	57285079	-	Nuclear export mediator factor Nemf (AHRD V3.3 *** A0A1J3J1R1_NOCCA)	SG	SG	440	455	483	446	441	509
Solyc01g057850	SL4.0ch01	57299889	57313024	-	nuclear export mediator factor NEMF-like (AHRD V3.3 *** A0A2I4F1S6_9ROSI),Pfam:PF05833	SG	SG	460	506	423	460	464	429
Solyc01g057853	SL4.0ch01	57324349	57325561	+	Unknown protein	SG	SG	62	54	62	41	43	43
Solyc01g057855	SL4.0ch01	57349308	57350828	+	Unknown protein	SG	SG	0	0	0	0	1	0
Solyc01g057857	SL4.0ch01	57352131	57352819	+	Peptidyl-prolyl cis-trans isomerase PASTICCINO1 (AHRD V3.3 *-* A0A2G2Y582_CAPAN)	SG	SG	0	0	0	0	1	0
Solyc01g057900	SL4.0ch01	57370600	57407985	-	E3 ubiquitin-protein ligase UPL6 (AHRD V3.3 *** A0A2G3DDX0_CAPCH)	SG	SG	1954	2302	2197	1736	1735	1969
Solyc01g057903	SL4.0ch01	57451779	57452680	+	Unknown protein	SG	SG	0	0	0	0	0	0
Solyc01g057907	SL4.0ch01	57453440	57454121	+	PttA' (AHRD V3.3 *-* O22369_PETHY)	SG	SG	0	0	0	0	1	1
Solyc01g057910	SL4.0ch01	57551769	57553470	+	R2R3MYB transcription factor 2	MYB	TF	36	38	39	34	40	40
Solyc01g057920	SL4.0ch01	57736565	57736759	-	Unknown protein	SG	SG	0	0	0	0	0	0
Solyc01g057940	SL4.0ch01	57862966	57864265	-	Protein TRIGALACTOSYLDIACYLGLYCEROL 1, chloroplastic (AHRD V3.3 *-* A0A2G3D103_CAPCH)	SG	SG	0	0	0	1	0	0
Solyc01g057960	SL4.0ch01	57866091	57867537	+	Homeobox leucine-zipper protein (AHRD V3.3 *-* Q8H963_ZINVI)	SG	SG	0	1	1	0	0	0
Solyc01g057990	SL4.0ch01	57893679	57893843	+	Unknown protein	SG	SG	0	0	0	0	0	0
Solyc01g058000	SL4.0ch01	57907745	57908450	-	DNA-directed RNA polymerase subunit beta (AHRD V3.3 *-* A0A2G2XEV3_CAPBA)	SG	SG	0	0	0	0	0	0
Solyc01g058003	SL4.0ch01	57990922	57991320	-	Reverse transcriptase (AHRD V3.3 *-* Q8W452_BRANA)	SG	SG	0	0	0	0	0	0
Solyc01g058007	SL4.0ch01	58184135	58184953	+	Retrovirus-related Pol polyprotein from transposon TNT 1-94 (AHRD V3.3 *-* A0A2K3NZR4_TRIPR)	SG	SG	0	0	0	0	0	0
Solyc01g058010	SL4.0ch01	58186183	58190958	+	Neutral/alkaline invertase (AHRD V3.3 *** G5DC09_MANES)	SG	SG	351	396	339	247	257	289
Solyc01g058020	SL4.0ch01	58191031	58191982	+	Neutral/alkaline invertase (AHRD V3.3 *-* H6V7I6_MANES)	SG	SG	117	121	104	75	93	84
Solyc01g058030	SL4.0ch01	58192346	58193576	-	Gibberellin 2-oxidase (AHRD V3.3 *** A4GVL5_SOLLC)	SG	SG	0	0	0	11	14	14
Solyc01g058040	SL4.0ch01	58197934	58198301	-	gibberellin 2-beta-dioxygenase 2-like (AHRD V3.3 *-* A0A2I4DNY4_9ROSI)	SG	SG	0	0	0	2	7	5
Solyc01g058050	SL4.0ch01	58221336	58221512	-	Unknown protein	SG	SG	0	0	0	0	0	0
Solyc01g058060	SL4.0ch01	58233581	58233793	+	40S ribosomal protein S15-like (AHRD V3.3 --* NP_001274973.1)	SG	SG	0	0	0	0	0	0
Solyc01g058070	SL4.0ch01	58235068	58235325	-	nucleosome assembly protein 1-4 (AHRD V3.3 --* XP_004241880.1)	SG	SG	0	1	0	0	0	0
Solyc01g058080	SL4.0ch01	58241965	58242177	-	LOW QUALITY PROTEIN: probable helicase CHR10 (AHRD V3.3 --* XP_010325463.2)	SG	SG	0	0	0	0	0	0
Solyc01g058100	SL4.0ch01	58373983	58374587	-	Unknown protein	SG	SG	0	1	0	0	0	1
Solyc01g058120	SL4.0ch01	58423971	58425041	-	Glycerate dehydrogenase HPR, peroxisomal (AHRD V3.3 *-* A0A2G2WJW2_CAPBA)	SG	SG	0	0	0	0	0	0
Solyc01g058130	SL4.0ch01	58491229	58491720	-	C2H2-type zinc finger protein (AHRD V3.3 --* NP_001241325.1)	C2H2	TF	0	0	0	0	0	0
Solyc01g058140	SL4.0ch01	58657043	58673754	+	beta-glycosidase 2	SG	SG	940	1011	979	1004	981	983
Solyc01g058160	SL4.0ch01	58722899	58725240	+	Duf724 domain-containing protein 3 (AHRD V3.3 *** A0A314KQ04_NICAT)	SG	SG	45	49	57	33	29	32
Solyc01g058170	SL4.0ch01	58725432	58726767	+	Agenet domain containing protein (AHRD V3.3 *** A0A2P5F5R4_TREOI)	SG	SG	55	46	67	34	46	29
Solyc01g058175	SL4.0ch01	58763545	58767800	-	Unknown protein	SG	SG	0	0	0	0	0	0
Solyc01g058190	SL4.0ch01	58768857	58771548	+	30S ribosomal protein S6 (AHRD V3.3 *-* A0A1J3K846_NOCCA)	SG	SG	583	689	563	832	722	920
Solyc01g058200	SL4.0ch01	58771180	58771572	-	Unknown protein	SG	SG	0	0	0	0	0	0
Solyc01g058205	SL4.0ch01	58773243	58775654	-	Pentatricopeptide repeat-containing protein (AHRD V3.3 *** A0A2G2XPG9_CAPBA)	SG	SG	216	234	193	211	183	195
Solyc01g058210	SL4.0ch01	58788696	58790587	-	Villin (AHRD V3.3 *-* A0A2P5EN25_TREOI)	SG	SG	133	126	124	135	120	110
Solyc01g058220	SL4.0ch01	58828549	58829848	-	Rhodanese-like domain-containing protein chloroplastic-like (AHRD V3.3 *-* A0A2K3P8I3_TRIPR)	SG	SG	0	0	0	0	0	0
Solyc01g058225	SL4.0ch01	58841195	58843590	+	myosin 1 (AHRD V3.3 --* NP_001104925.1)	SG	SG	1	1	0	1	0	1
Solyc01g058240	SL4.0ch01	58934730	58934906	+	Unknown protein	SG	SG	0	1	1	3	2	0
Solyc01g058245	SL4.0ch01	58943239	58948129	+	Retrovirus-related Pol polyprotein from transposon TNT 1-94 (AHRD V3.3 *-* A0A2K3NZR4_TRIPR)	SG	SG	0	0	0	0	0	0
Solyc01g058250	SL4.0ch01	59079507	59080719	+	2-oxoglutarate (2OG) and Fe(II)-dependent oxygenase superfamily protein (AHRD V3.3 *** Q9SYM7_ARATH)	SG	SG	0	0	0	0	0	0
Solyc01g058260	SL4.0ch01	59095702	59100497	-	Nuclear poly(A) polymerase 3 (AHRD V3.3 *** A0A2G3B5G8_CAPCH)	SG	SG	6354	7095	6200	4673	4566	4595
Solyc01g058270	SL4.0ch01	59106138	59112905	+	O-acetyltransferase family protein (AHRD V3.3 *** A0A2U1M4H7_ARTAN)	SG	SG	47	65	58	35	33	22
Solyc01g058280	SL4.0ch01	59113171	59117002	-	ER membrane protein complex subunit 6-like (AHRD V3.3 *** A0A2I4GTM2_9ROSI)	SG	SG	646	697	666	586	594	643
Solyc01g058320	SL4.0ch01	59260951	59263054	+	transmembrane protein (AHRD V3.3 *-* AT3G17120.5)	SG	SG	391	479	354	414	435	309
Solyc01g058325	SL4.0ch01	59340057	59342821	+	Unknown protein	SG	SG	0	0	0	0	0	0
Solyc01g058340	SL4.0ch01	59424214	59427483	+	Unknown protein	SG	SG	0	0	0	0	0	0
Solyc01g058350	SL4.0ch01	59514010	59514291	-	Unknown protein	SG	SG	24	31	17	15	21	20
Solyc01g058360	SL4.0ch01	59557750	59562409	+	protein ZINC INDUCED FACILITATOR-LIKE 1-like (AHRD V3.3 *** A0A2I4H204_9ROSI)	SG	SG	0	0	0	1	0	0
Solyc01g150137	SL4.0ch01	59563736	59564666	+	Helicase-like protein (AHRD V3.3 *-* A0A2K3M0A3_TRIPR)	SG	SG	0	0	0	0	0	0
Solyc01g150138	SL4.0ch01	59565168	59568017	+	ATP-dependent DNA helicase (AHRD V3.3 *-* K3YXY4_SETIT)	SG	SG	0	0	0	0	0	0
Solyc01g058380	SL4.0ch01	59569682	59571294	+	Coatomer subunit gamma (AHRD V3.3 *-* A0A2G3BVT4_CAPCH)	SG	SG	0	0	1	0	0	1
Solyc01g058385	SL4.0ch01	59572390	59573099	-	Unknown protein	SG	SG	0	0	0	0	0	0
Solyc01g058390	SL4.0ch01	59577480	59583521	-	Galactokinase (AHRD V3.3 *** A0A2G3AJ57_CAPAN)	SG	SG	403	436	377	620	759	631
Solyc01g058400	SL4.0ch01	59587700	59590366	+	Transcription factor (AHRD V3.3 *-* A0A1U8FBH1_CAPAN)	SG	SG	1	0	0	3	8	2
Solyc01g058450	SL4.0ch01	59718730	59737106	+	Flowering time control protein FCA (AHRD V3.3 *** A0A2G2XPK6_CAPBA)	SG	SG	793	871	807	702	741	799
Solyc01g058470	SL4.0ch01	59934253	59934447	-	Unknown protein	SG	SG	108	128	143	74	107	107
Solyc01g058520	SL4.0ch01	60041417	60043048	-	Peroxidase (AHRD V3.3 *** K4AW60_SOLLC)	SG	SG	7	11	8	4	5	3
Solyc01g058530	SL4.0ch01	60043593	60044269	-	Ribosomal protein S18 (AHRD V3.3 *-* A0A2Z5UCK0_CUSJA)	SG	SG	35	48	28	23	21	33
Solyc01g058535	SL4.0ch01	60046097	60046285	-	Unknown protein	SG	SG	2	6	12	6	6	3
Solyc01g058540	SL4.0ch01	60052506	60054037	-	WRKY transcription factor 47	WRKY	TF	2	3	2	6	1	3
Solyc01g058550	SL4.0ch01	60181721	60182026	-	DDT domain-containing protein PTM (AHRD V3.3 *-* XP_010313253.1)	SG	SG	0	0	0	0	0	0
Solyc01g058590	SL4.0ch01	60320448	60321838	-	Ubiquitin-like domain-containing CTD phosphatase (AHRD V3.3 *-* A0A2G2W8N6_CAPBA)	SG	SG	0	0	0	0	0	0
Solyc01g058593	SL4.0ch01	60386189	60387487	+	Zinc finger BED domain-containing protein RICESLEEPER 2 (AHRD V3.3 *-* A0A2U1KM29_ARTAN)	SG	SG	0	0	0	0	0	0
Solyc01g058597	SL4.0ch01	60568561	60574518	-	Prefoldin subunit 3 (AHRD V3.3 *-* A0A2G2ZJK0_CAPAN)	SG	SG	1	0	0	1	0	2
Solyc01g058660	SL4.0ch01	60584960	60585387	-	Unknown protein	SG	SG	5	5	4	3	1	1
Solyc01g058665	SL4.0ch01	60640918	60642519	+	Unknown protein	SG	SG	0	0	1	0	0	1
Solyc01g058670	SL4.0ch01	60700769	60702324	-	Transcription factor (AHRD V3.3 *** A0A2G3DG53_CAPCH)	SG	SG	977	1109	1033	721	683	830
Solyc01g058673	SL4.0ch01	60765815	60766864	-	Unknown protein	SG	SG	0	0	0	0	0	0
Solyc01g058677	SL4.0ch01	60779738	60780284	+	Unknown protein	SG	SG	0	0	0	0	0	0
Solyc01g058680	SL4.0ch01	60805428	60806138	-	Sister chromatid cohesion 1 protein 4 (AHRD V3.3 *-* A0A2G3DGK5_CAPCH)	SG	SG	0	0	0	0	0	0
Solyc01g058685	SL4.0ch01	60819392	60820049	-	Retrovirus-related Pol polyprotein from transposon TNT 1-94 (AHRD V3.3 *** A0A2I0VVU6_9ASPA)	SG	SG	0	0	0	0	0	0
Solyc01g058690	SL4.0ch01	60877109	60877632	-	zinc finger CCCH domain-containing protein 41-like (AHRD V3.3 *-* A0A2I4HUT1_9ROSI)	SG	SG	0	0	0	0	0	0
Solyc01g058700	SL4.0ch01	60894435	60895802	-	Sister chromatid cohesion 1 protein 4 (AHRD V3.3 *-* A0A2G3DGK5_CAPCH)	SG	SG	0	0	0	0	0	0
Solyc01g058705	SL4.0ch01	61140013	61142601	-	SNF2 domain-containing protein CLASSY 4-like (AHRD V3.3 *-* XP_010319906.1)	SG	SG	0	0	0	0	0	0
Solyc01g058720	SL4.0ch01	61158289	61159119	-	Calcium-binding EF-hand (AHRD V3.3 *** A0A2U1NQC6_ARTAN)	SG	SG	233	160	257	61	60	74
Solyc01g058730	SL4.0ch01	61179538	61188774	-	Transmembrane protein (AHRD V3.3 *** F4JLQ2_ARATH)	SG	SG	2157	2440	2189	2101	2088	2225
Solyc01g058740	SL4.0ch01	61407446	61416311	+	ninja-family protein AFP3-like (AHRD V3.3 *-* XP_010315661.1)	SG	SG	0	0	0	0	0	0
Solyc01g059740	SL4.0ch01	61457949	61458696	-	ninja-family protein AFP3-like (AHRD V3.3 *** XP_019067583.1)	SG	SG	0	0	0	0	0	0
Solyc01g059750	SL4.0ch01	61496179	61497520	-	RRM_1 domain-containing protein/NTF2 domain-containing protein (AHRD V3.3 --* A0A1Q3C3M0_CEPFO)	SG	SG	0	0	0	0	0	0
Solyc01g059760	SL4.0ch01	61534236	61534960	+	sentrin-specific protease 2-like isoform X1 (AHRD V3.3 --* XP_024160256.1)	SG	SG	0	0	0	1	0	1
Solyc01g059765	SL4.0ch01	61539533	61558072	-	Unknown protein	SG	SG	8	4	5	1	3	1
Solyc01g059780	SL4.0ch01	61596618	61596872	-	ninja-family protein AFP3-like (AHRD V3.3 *-* XP_019067583.1)	SG	SG	0	0	0	0	0	0
Solyc01g059800	SL4.0ch01	61662255	61662413	+	Unknown protein	SG	SG	0	0	0	0	0	0
Solyc01g059810	SL4.0ch01	61717438	61717773	+	Unknown protein	SG	SG	0	0	0	0	0	0
Solyc01g059820	SL4.0ch01	61806616	61807123	-	Unknown protein	SG	SG	0	0	0	0	0	0
Solyc01g059830	SL4.0ch01	61829190	61833092	-	Enoyl-CoA hydratase (AHRD V3.3 *** A0A1Y1IHV1_KLENI)	SG	SG	1387	1445	1338	1233	1198	1394
Solyc01g059840	SL4.0ch01	61860935	61862326	-	GDSL esterase/lipase (AHRD V3.3 *** A0A2U1MC12_ARTAN)	SG	SG	0	0	0	0	0	0
Solyc01g059850	SL4.0ch01	62014945	62015218	+	Vacuolar-processing enzyme (AHRD V3.3 *-* A0A1U8GC96_CAPAN)	SG	SG	0	0	0	0	1	0
Solyc01g059860	SL4.0ch01	62089254	62098031	-	MAP kinase kinase kinase 3	TKL_CTR1-DRK-2	PK	468	512	445	265	292	276
Solyc01g059870	SL4.0ch01	62126869	62134376	-	phytochrome B1	SG	SG	521	487	477	451	495	530
Solyc01g059880	SL4.0ch01	62136814	62142996	-	Citrate synthase-like (AHRD V3.3 *** A0A200R252_9MAGN)	SG	SG	800	891	891	892	881	996
Solyc01g059885	SL4.0ch01	62155478	62156028	-	Transposase, MuDR, plant (AHRD V3.3 *-* A0A1R3JVA4_COCAP)	SG	SG	0	0	0	0	0	0
Solyc01g059900	SL4.0ch01	62412383	62412957	+	Dirigent protein (AHRD V3.3 *** K4AW97_SOLLC)	SG	SG	0	0	0	0	0	0
Solyc01g059910	SL4.0ch01	62498258	62500916	+	Receptor-like protein kinase FERONIA (AHRD V3.3 *** A0A2G3C1K8_CAPCH)	RLK-Pelle_CrRLK1L-1	PK	0	0	0	1	0	0
Solyc01g059920	SL4.0ch01	62516811	62527178	+	Nucleic acid-binding, OB-fold (AHRD V3.3 *** A0A2U1P485_ARTAN)	SG	SG	86	112	95	77	98	85
Solyc01g059930	SL4.0ch01	62531840	62534492	+	Adenine nucleotide alpha hydrolases-like superfamily protein (AHRD V3.3 *** Q9M9P5_ARATH)	SG	SG	708	728	607	1247	1255	1210
Solyc01g059940	SL4.0ch01	62535507	62536575	+	Plant invertase/pectin methylesterase inhibitor superfamily protein (AHRD V3.3 *-* F4JC28_ARATH)	SG	SG	0	0	0	15	30	10
Solyc01g059950	SL4.0ch01	62540347	62543423	+	Transcription factor GRAS (AHRD V3.3 *-* A0A200PWC4_9MAGN)	GRAS	TF	7	7	3	2	0	3
Solyc01g059960	SL4.0ch01	62551268	62552995	+	Transcription factor GRAS (AHRD V3.3 *** A0A200PWC4_9MAGN)	GRAS	TF	0	0	0	0	0	0
Solyc01g059965	SL4.0ch01	62572531	62574567	+	Glucan endo-1,3-beta-glucosidase B (AHRD V3.3 *** E13B_SOLLC)	SG	SG	160	160	179	115	274	204
Solyc01g060010	SL4.0ch01	62590318	62591157	-	Glucan endo-1,3-beta-glucosidase (AHRD V3.3 *** A0A2G3BH97_CAPCH)	SG	SG	0	1	1	7	3	3
Solyc01g060015	SL4.0ch01	62591176	62594344	-	Glucan endo-1,3-beta-glucosidase (AHRD V3.3 *-* A0A2I0XDS5_9ASPA)	SG	SG	0	0	0	1	1	0
Solyc01g060020	SL4.0ch01	62594996	62597083	-	beta-1,3-glucanase TOMB13GLUB	SG	SG	150	131	266	117	368	261
Solyc01g060030	SL4.0ch01	62629628	62631550	+	Zinc finger CCHC domain-containing protein 10 (AHRD V3.3 *** A0A2G3ART8_CAPCH)	SG	SG	1085	1163	1066	1161	1074	1187
Solyc01g060040	SL4.0ch01	62636171	62641106	-	WD40 domain-containing protein/Bromodomain domain-containing protein (AHRD V3.3 *** A0A1Q3BSD0_CEPFO)	SG	SG	470	501	456	473	523	520
Solyc01g060050	SL4.0ch01	62641414	62651420	-	WD40 domain-containing protein (AHRD V3.3 *** A0A2K3NUT6_TRIPR)	SG	SG	177	214	222	201	227	228
Solyc01g060053	SL4.0ch01	62692540	62694665	+	PttA' (AHRD V3.3 *-* O22369_PETHY)	SG	SG	0	1	0	0	1	1
Solyc01g060055	SL4.0ch01	62695082	62695195	+	Unknown protein	SG	SG	0	0	0	0	0	0
Solyc01g060057	SL4.0ch01	62695573	62696251	+	Unknown protein	SG	SG	0	0	0	0	0	0
Solyc01g060070	SL4.0ch01	62712265	62715267	-	Outer envelope pore protein 16-2, chloroplastic (AHRD V3.3 *** A0A2G2XR36_CAPBA),Pfam:PF02466	SG	SG	25	55	33	330	396	200
Solyc01g060080	SL4.0ch01	62728282	62730078	-	serine/threonine-protein phosphatase 4 regulatory subunit 3-like (AHRD V3.3 *-* A0A2I4F1X2_9ROSI)	SG	SG	620	714	632	582	561	686
Solyc01g060090	SL4.0ch01	62744693	62759707	-	serine/threonine-protein phosphatase 4 regulatory subunit 3-like (AHRD V3.3 *-* A0A2I4F1X2_9ROSI)	SG	SG	287	290	282	272	271	298
Solyc01g060100	SL4.0ch01	62773675	62776060	-	serine/threonine-protein phosphatase 4 regulatory subunit 3-like (AHRD V3.3 --* XP_004229001.1)	SG	SG	39	44	62	35	40	39
Solyc01g060130	SL4.0ch01	62871162	62873230	+	TOMGTPASE Mill. GTPase	SG	SG	629	741	676	326	324	353
Solyc01g060140	SL4.0ch01	62874632	62878950	-	Calmodulin-binding transcription activator 5 (AHRD V3.3 *-* A0A2G2XR50_CAPBA)	SG	SG	2172	2348	2256	1825	1779	2101
Solyc01g060160	SL4.0ch01	62893015	62894028	+	Mitochondrial-processing peptidase subunit beta (AHRD V3.3 *-* A0A2G3B7D4_CAPCH)	SG	SG	1	1	2	1	3	0
Solyc01g060170	SL4.0ch01	62902430	62908051	-	Calmodulin-binding transcription activator (AHRD V3.3 *-* A0A1I9LRY6_ARATH)	SG	SG	656	729	721	487	564	587
Solyc01g060180	SL4.0ch01	62939450	62943701	-	AMP-dependent synthetase/ligase (AHRD V3.3 *** A0A200R265_9MAGN)	SG	SG	250	230	306	422	408	527
Solyc01g060183	SL4.0ch01	62950849	62951756	+	Zinc finger, GRF-type (AHRD V3.3 *** A0A2U1QJI6_ARTAN)	SG	SG	0	0	0	0	0	0
Solyc01g060187	SL4.0ch01	62951810	62956134	-	Unknown protein	SG	SG	0	0	0	0	3	1
Solyc01g060200	SL4.0ch01	62977663	62983750	-	3'-5' exonuclease domain (AHRD V3.3 *** A0A200QLJ1_9MAGN)	SG	SG	4	1	5	1	3	1
Solyc01g060210	SL4.0ch01	62994467	62995978	-	XH/XS domain-containing protein (AHRD V3.3 *-* Q9M150_ARATH)	SG	SG	20	17	12	26	20	28
Solyc01g150139	SL4.0ch01	62995994	62996431	-	Unknown protein	SG	SG	1	0	2	2	0	1
Solyc01g060220	SL4.0ch01	62999709	62999993	-	Unknown protein	SG	SG	0	2	0	0	0	0
Solyc01g060240	SL4.0ch01	63110194	63112657	+	Unknown protein	SG	SG	178	158	153	224	217	221
Solyc01g060250	SL4.0ch01	63163643	63165861	+	Unknown protein	SG	SG	53	57	42	53	44	40
Solyc01g060260	SL4.0ch01	63172110	63173605	+	Glycine-rich protein family (AHRD V3.3 *-* AT5G49350.2)	SG	SG	0	1	6	5	5	1
Solyc01g060270	SL4.0ch01	63173925	63175726	+	Protein trichome birefringence (AHRD V3.3 *** A0A2G3BHS7_CAPCH)	SG	SG	0	0	0	1	0	0
Solyc01g060280	SL4.0ch01	63178605	63191303	+	AMSH-like ubiquitin thioesterase 1 (AHRD V3.3 *** A0A2G2XPY5_CAPBA)	SG	SG	729	876	845	843	886	970
Solyc01g060310	SL4.0ch01	63340925	63343622	+	MADS-box transcription factor (AHRD V3.3 *-* A0A2K3MRY7_TRIPR)	MADS-M-type	TF	0	0	0	0	0	0
Solyc01g060340	SL4.0ch01	63474284	63474592	-	Endoglucanase (AHRD V3.3 *-* A0A328DEK8_9ASTE)	SG	SG	0	0	1	0	0	0
Solyc01g060350	SL4.0ch01	63519683	63519970	+	Unknown protein	SG	SG	7	14	6	11	15	13
Solyc01g150140	SL4.0ch01	63659270	63666012	-	B3 domain-containing protein (AHRD V3.3 *** B6SN49_MAIZE)	B3	TF	0	0	0	0	0	0
Solyc01g060370	SL4.0ch01	63987954	63988246	-	DNA-binding pseudobarrel domain-containing protein (AHRD V3.3 *** A0A2U1N862_ARTAN)	SG	SG	0	0	0	0	0	0
Solyc01g060375	SL4.0ch01	64011694	64013201	-	Unknown protein	SG	SG	96	109	92	116	145	140
Solyc01g060390	SL4.0ch01	64062346	64062726	-	UQ_con domain-containing protein (AHRD V3.3 *-* A0A1Q3CAP2_CEPFO)	SG	SG	0	0	0	2	6	1
Solyc01g060395	SL4.0ch01	64080456	64082814	+	Unknown protein	SG	SG	0	0	0	1	0	0
Solyc01g060410	SL4.0ch01	64082821	64086576	+	GPI-anchored adhesin-like protein (AHRD V3.3 *** Q9M2F2_ARATH)	SG	SG	0	5	3	0	1	5
Solyc01g060420	SL4.0ch01	64086981	64087543	-	Zinc finger protein 8 (AHRD V3.3 *** A0A2G2XR52_CAPBA)	SG	SG	0	0	0	0	0	0
Solyc01g060430	SL4.0ch01	64204707	64205000	-	B-cell receptor-associated protein 31-like protein (AHRD V3.3 --* AT5G48660.1)	SG	SG	0	0	0	0	0	0
Solyc01g060450	SL4.0ch01	64212827	64214458	+	transmembrane protein%2C putative (DUF1218) (AHRD V3.3 *** AT5G49320.1)	SG	SG	0	1	2	0	0	0
Solyc01g060460	SL4.0ch01	64215430	64219564	-	SNF2-related (AHRD V3.3 *** A0A200QQJ8_9MAGN)	SNF2	TR	13	7	8	5	4	5
Solyc01g060470	SL4.0ch01	64238804	64244237	+	Importin subunit alpha (AHRD V3.3 *** A0A2G3DFJ0_CAPCH)	SG	SG	4148	4682	4069	4794	4699	5498
Solyc01g060490	SL4.0ch01	64458532	64459317	+	GATA transcription factor 23 (AHRD V3.3 *** A0A2G2VJP8_CAPBA)	C2C2-GATA	TF	0	0	0	0	0	0
Solyc01g065490	SL4.0ch01	64503793	64507127	+	NAD(P)-linked oxidoreductase, aldo/keto reductase family protein (AHRD V3.3 *** A0A1Y1HY98_KLENI)	SG	SG	259	283	269	180	168	191
Solyc01g065500	SL4.0ch01	64511731	64515144	-	C2 calcium/lipid-binding plant phosphoribosyltransferase family protein (AHRD V3.3 *** A0A061EZM2_THECC)	SG	SG	64	59	62	47	38	58
Solyc01g065510	SL4.0ch01	64545264	64546203	-	leucine-rich repeat extensin-like protein 6 (AHRD V3.3 *-* XP_010321602.1)	SG	SG	30	26	22	8	2	2
Solyc01g065530	SL4.0ch01	64574212	64577693	+	COBRA-like protein (AHRD V3.3 *** A0A2G3AIT3_CAPAN)	SG	SG	18369	21960	17115	11643	9313	12505
Solyc01g065540	SL4.0ch01	64577785	64582437	-	Two-component response regulator (AHRD V3.3 *** A0A2G3DGB4_CAPCH)	GARP-ARR-B	TF	278	305	284	315	312	273
Solyc01g065545	SL4.0ch01	64625001	64625765	-	Retrovirus-related Pol polyprotein from transposon TNT 1-94 (AHRD V3.3 *-* A0A2K3NBQ9_TRIPR)	SG	SG	0	0	0	0	0	0
Solyc01g065550	SL4.0ch01	64655468	64660851	+	Dehydration-induced 19-like protein (AHRD V3.3 *** E3T7S4_GOSHI)	SG	SG	327	441	392	365	291	344
Solyc01g065560	SL4.0ch01	64660915	64665045	-	DUF789 domain-containing protein (AHRD V3.3 *** A0A1Q3DF52_CEPFO)	SG	SG	288	330	335	282	270	315
Solyc01g065570	SL4.0ch01	64698801	64700274	+	DnaJ domain-containing protein (AHRD V3.3 *** A0A1Q3B8J9_CEPFO)	SG	SG	0	3	1	0	1	1
Solyc01g065580	SL4.0ch01	64700188	64705312	-	Pumilio-like protein 24 (AHRD V3.3 *** A0A2G2XR42_CAPBA)	SG	SG	512	554	606	653	665	728
Solyc01g065585	SL4.0ch01	64732532	64733194	+	NAD(P)H-quinone oxidoreductase chain 4, chloroplastic (AHRD V3.3 *-* A0A1U8QCJ1_CAPAN)	SG	SG	0	0	0	0	0	0
Solyc01g065610	SL4.0ch01	64753105	64753431	+	NAD(P)H-quinone oxidoreductase chain 4, chloroplastic (AHRD V3.3 *-* A0A1U8QCJ1_CAPAN)	SG	SG	0	0	0	0	0	0
Solyc01g065620	SL4.0ch01	64788387	64788752	+	NAD(P)H-quinone oxidoreductase chain 4, chloroplastic (AHRD V3.3 *-* A0A1U8QCJ1_CAPAN)	SG	SG	0	0	0	0	0	0
Solyc01g065625	SL4.0ch01	64791066	64791434	-	Retrovirus-related Pol polyprotein from transposon TNT 1-94 (AHRD V3.3 *-* A0A2K3MQM8_TRIPR)	SG	SG	0	0	0	0	0	0
Solyc01g065630	SL4.0ch01	64900934	64901122	+	NAD(P)H-quinone oxidoreductase chain 4, chloroplastic (AHRD V3.3 *-* U6EJ31_LINPH)	SG	SG	0	0	0	0	0	0
Solyc01g065640	SL4.0ch01	64901232	64901459	+	NAD(P)H-quinone oxidoreductase chain 4, chloroplastic (AHRD V3.3 *-* A0A1U8QCJ1_CAPAN)	SG	SG	0	0	0	0	0	0
Solyc01g065643	SL4.0ch01	64908634	64926680	+	WD repeat-containing protein 43 (AHRD V3.3 --* XP_004231570.1)	SG	SG	6	4	11	1	1	1
Solyc01g065647	SL4.0ch01	64995470	65002359	+	WD repeat-containing protein 43 (AHRD V3.3 *-* XP_004231570.1)	SG	SG	0	0	0	0	0	0
Solyc01g065650	SL4.0ch01	65004120	65004353	-	Transducin/WD40 repeat-like superfamily protein (AHRD V3.3 *-* F4K6D8_ARATH)	SG	SG	0	0	0	0	0	0
Solyc01g065660	SL4.0ch01	65004455	65004751	-	Transducin/WD40 repeat-like superfamily protein (AHRD V3.3 --* AT3G13340.3)	SG	SG	0	0	0	0	0	0
Solyc01g065670	SL4.0ch01	65006348	65006551	+	Transducin/WD40 repeat-like superfamily protein (AHRD V3.3 *-* A0A1P8BF16_ARATH)	SG	SG	0	0	0	0	0	0
Solyc01g065680	SL4.0ch01	65009995	65010447	+	Unknown protein	SG	SG	5	5	6	4	9	1
Solyc01g065690	SL4.0ch01	65048560	65050164	-	Heavy metal-associated isoprenylated plant protein (AHRD V3.3 *-* A0A2R6PJM0_ACTCH)	SG	SG	103	112	162	178	207	191
Solyc01g065700	SL4.0ch01	65056062	65059956	-	Protein phosphatase 2C family protein (AHRD V3.3 *** A0A2U1N538_ARTAN)	SG	SG	1	3	1	1	0	3
Solyc01g065710	SL4.0ch01	65062790	65065661	-	CST complex subunit TEN1 (AHRD V3.3 *** A0A2G3AIU0_CAPAN)	SG	SG	26	28	36	14	18	29
Solyc01g065720	SL4.0ch01	65078959	65099137	-	Phospholipase (AHRD V3.3 *** A0A2I4F1X9_9ROSI)	SG	SG	2676	3084	2798	2150	2259	2620
Solyc01g065725	SL4.0ch01	65105822	65110165	+	Unknown protein	SG	SG	32	38	26	0	0	1
Solyc01g065740	SL4.0ch01	65116377	65120749	+	F-box/RNI-like superfamily protein (AHRD V3.3 *** F4KDV0_ARATH)	SG	SG	67	76	63	77	68	86
Solyc01g065750	SL4.0ch01	65127233	65127710	+	Unknown protein	SG	SG	76	62	86	41	40	41
Solyc01g065810	SL4.0ch01	65175284	65175670	+	NADH dehydrogenase subunit 7 (AHRD V3.3 *-* A0A1B3IYY1_9LILI)	SG	SG	0	0	0	1	0	0
Solyc01g065840	SL4.0ch01	65197757	65201263	+	F-box/RNI-like superfamily protein (AHRD V3.3 *** A0A178U7Y7_ARATH)	SG	SG	402	417	425	336	329	413
Solyc01g065845	SL4.0ch01	65276934	65280735	-	Unknown protein	SG	SG	0	0	0	0	0	0
Solyc01g065900	SL4.0ch01	65291578	65292504	-	trihelix transcription factor ASR3-like (AHRD V3.3 *** A0A2I4FCD1_9ROSI)	SG	SG	0	0	0	0	0	0
Solyc01g065903	SL4.0ch01	65336519	65338651	+	protein PELPK1-like (AHRD V3.3 *-* XP_019068397.1)	SG	SG	0	0	0	0	0	0
Solyc01g065907	SL4.0ch01	65338744	65341213	+	protein PELPK1-like (AHRD V3.3 *** XP_019068397.1)	SG	SG	0	0	0	0	0	0
Solyc01g065910	SL4.0ch01	65342542	65345377	+	Nucleoporin autopeptidase (AHRD V3.3 *-* AT1G10390.3)	SG	SG	0	0	0	0	0	0
Solyc01g065930	SL4.0ch01	65428952	65442397	-	Unknown protein	SG	SG	4	2	3	4	3	9
Solyc01g065960	SL4.0ch01	65478367	65478790	-	gamma-interferon-responsive lysosomal thiol protein (AHRD V3.3 *-* XP_004240418.1)	SG	SG	0	0	0	0	0	0
Solyc01g065970	SL4.0ch01	65496020	65496268	-	Unknown protein	SG	SG	0	0	0	0	0	0
Solyc01g065980	SL4.0ch01	65548504	65550913	-	Ethylene Response Factor E.4	AP2/ERF-ERF	TF	12903	14215	14015	9723	9543	10705
Solyc01g065983	SL4.0ch01	65628953	65629661	-	Zinc finger CCCH domain-containing protein 53-like (AHRD V3.3 *-* A0A2K3PKI8_TRIPR)	SG	SG	0	0	1	1	1	1
Solyc01g150141	SL4.0ch01	65645246	65645958	+	Retrovirus-related Pol polyprotein from transposon TNT 1-94 (AHRD V3.3 *-* A0A2K3MN99_TRIPR)	SG	SG	0	0	0	0	0	0
Solyc01g065987	SL4.0ch01	65646956	65647765	-	Retrovirus-related Pol polyprotein from transposon TNT 1-94 (AHRD V3.3 *-* A0A2K3MN99_TRIPR)	SG	SG	0	0	0	0	0	0
Solyc01g066020	SL4.0ch01	65651517	65654963	-	Disease resistance protein (TIR-NBS-LRR class) (AHRD V3.3 *** A0A2U1PW75_ARTAN)	SG	SG	0	0	0	0	0	1
Solyc01g066040	SL4.0ch01	65717891	65718339	+	Unknown protein	SG	SG	9	7	2	16	9	7
Solyc01g066050	SL4.0ch01	65750977	65755182	-	Tetratricopeptide repeat-containing domain (AHRD V3.3 *** A0A200PWL4_9MAGN)	SG	SG	2624	2923	2637	2616	2546	2803
Solyc01g066055	SL4.0ch01	65761224	65761613	+	Polyprotein (AHRD V3.3 *-* Q9ZS84_SOLLC)	SG	SG	0	0	0	0	0	0
Solyc01g066060	SL4.0ch01	65768298	65772666	-	Multiple organellar RNA editing factor 3, mitochondrial (AHRD V3.3 *** A0A2G3AIV4_CAPAN)	SG	SG	333	353	277	330	285	362
Solyc01g066065	SL4.0ch01	65796119	65796896	-	Retrovirus-related Pol polyprotein from transposon TNT 1-94 (AHRD V3.3 *-* A0A2K3MQ97_TRIPR)	SG	SG	0	0	0	0	0	0
Solyc01g066070	SL4.0ch01	65804922	65807498	-	Pectin lyase-like superfamily protein (AHRD V3.3 *** F4JQS2_ARATH)	SG	SG	0	1	1	1	1	0
Solyc01g066080	SL4.0ch01	65826330	65827121	-	Glycosyltransferase (AHRD V3.3 *-* A0A2I4GJH4_9ROSI)	SG	SG	0	0	0	0	0	0
Solyc01g066090	SL4.0ch01	65839007	65840094	-	Glycosyltransferase (AHRD V3.3 *-* A0A2I4DPZ1_9ROSI)	SG	SG	0	0	0	0	0	0
Solyc01g066100	SL4.0ch01	65858163	65859584	-	Glycosyltransferase (AHRD V3.3 *** A0A2I4GJH4_9ROSI)	SG	SG	0	0	0	0	0	0
Solyc01g066110	SL4.0ch01	65876623	65878041	-	Glycosyltransferase (AHRD V3.3 *** A0A2I4GJH4_9ROSI)	SG	SG	0	0	0	0	0	0
Solyc01g066115	SL4.0ch01	65881859	65882110	-	Glycosyltransferase (AHRD V3.3 *-* A0A218XG81_PUNGR)	SG	SG	0	0	0	0	0	0
Solyc01g066120	SL4.0ch01	65917630	65918401	-	Glycosyltransferase (AHRD V3.3 *-* A0A2I4GJH4_9ROSI)	SG	SG	0	0	0	0	0	0
Solyc01g066130	SL4.0ch01	65928375	65928542	-	crocetin glucosyltransferase, chloroplastic-like (AHRD V3.3 *-* XP_004229323.3)	SG	SG	0	0	0	0	0	0
Solyc01g066140	SL4.0ch01	65928591	65929454	-	Glycosyltransferase (AHRD V3.3 *** A0A1Q3BPF3_CEPFO)	SG	SG	0	0	0	0	0	0
Solyc01g066145	SL4.0ch01	65932522	65933158	-	Glycosyltransferase (AHRD V3.3 *-* A0A2I4GJH4_9ROSI)	SG	SG	0	0	0	0	0	0
Solyc01g066150	SL4.0ch01	65933165	65933675	-	Glycosyltransferase (AHRD V3.3 *-* A0A2I4GJH4_9ROSI)	SG	SG	0	0	0	0	0	0
Solyc01g066160	SL4.0ch01	65984492	65984779	-	Unknown protein	SG	SG	0	1	0	3	0	2
Solyc01g066190	SL4.0ch01	66058035	66058349	-	Unknown protein	SG	SG	0	4	1	10	4	7
Solyc01g066200	SL4.0ch01	66097822	66098091	-	Unknown protein	SG	SG	2	3	4	5	4	4
Solyc01g150142	SL4.0ch01	66144961	66146485	+	Retrovirus-related Pol polyprotein from transposon TNT 1-94 (AHRD V3.3 *-* A0A2U1PV21_ARTAN)	SG	SG	0	0	0	0	3	2
Solyc01g066205	SL4.0ch01	66170085	66170902	-	Retrovirus-related Pol polyprotein from transposon TNT 1-94 (AHRD V3.3 *-* A0A2K3NZR4_TRIPR)	SG	SG	0	0	0	0	0	0
Solyc01g150143	SL4.0ch01	66354104	66354648	-	Unknown protein	SG	SG	0	0	0	0	0	0
Solyc01g066210	SL4.0ch01	66355758	66357713	-	Unknown protein	SG	SG	0	0	0	0	0	0
Solyc01g066230	SL4.0ch01	66401955	66405117	-	Unknown protein	SG	SG	4	6	1	0	0	0
Solyc01g066235	SL4.0ch01	66436196	66438967	-	Unknown protein	SG	SG	0	0	1	0	0	0
Solyc01g066260	SL4.0ch01	66471030	66471571	-	Unknown protein	SG	SG	1	3	6	10	10	5
Solyc01g066270	SL4.0ch01	66552916	66553462	-	Unknown protein	SG	SG	1	0	0	4	3	1
Solyc01g066280	SL4.0ch01	66575862	66576179	-	Unknown protein	SG	SG	0	0	0	0	0	0
Solyc01g066290	SL4.0ch01	66678108	66678707	-	Unknown protein	SG	SG	16	14	31	52	48	46
Solyc01g066293	SL4.0ch01	66691059	66691171	+	Unknown protein	SG	SG	0	0	0	0	0	0
Solyc01g066297	SL4.0ch01	66692959	66696100	+	zinc finger BED domain-containing protein RICESLEEPER 4-like (AHRD V3.3 *-* XP_010319895.2)	SG	SG	0	0	0	0	0	0
Solyc01g066310	SL4.0ch01	66718612	66727222	+	Acyl-CoA dehydrogenase family member 10 (AHRD V3.3 *** A0A1J3CLI6_NOCCA)	SG	SG	1771	2086	1818	2171	2061	2288
Solyc01g066320	SL4.0ch01	66822179	66823383	+	Unknown protein	SG	SG	0	0	0	0	0	0
Solyc01g066330	SL4.0ch01	66879640	66880849	+	Unknown protein	SG	SG	0	0	0	0	0	0
Solyc01g066340	SL4.0ch01	66896709	66897005	-	Unknown protein	SG	SG	91	128	135	94	101	95
Solyc01g066345	SL4.0ch01	66914315	66914990	-	Retrovirus-related Pol polyprotein from transposon TNT 1-94 (AHRD V3.3 *-* A0A2I0VNR7_9ASPA)	SG	SG	0	0	0	0	0	0
Solyc01g066350	SL4.0ch01	66920443	66920832	+	Unknown protein	SG	SG	0	0	0	0	0	0
Solyc01g066360	SL4.0ch01	66997142	66999503	+	Pectinesterase (AHRD V3.3 *** A0A2G3DFT1_CAPCH)	SG	SG	0	0	0	0	1	0
Solyc01g066420	SL4.0ch01	67010423	67012398	-	Pectinesterase (AHRD V3.3 *** A0A2G2XPD2_CAPBA)	SG	SG	0	0	0	0	0	0
Solyc01g066425	SL4.0ch01	67043486	67047724	-	Pectinesterase (AHRD V3.3 *-* A0A2G3DFP5_CAPCH)	SG	SG	0	0	0	0	0	0
Solyc01g066410	SL4.0ch01	67048611	67049898	-	Pectinesterase (AHRD V3.3 *-* A0A2G3DFP5_CAPCH)	SG	SG	0	0	0	0	0	0
Solyc01g066380	SL4.0ch01	67055260	67057152	+	Unknown protein	SG	SG	0	0	0	0	0	0
Solyc01g066390	SL4.0ch01	67056232	67057143	-	Pectinesterase (AHRD V3.3 *-* A0A2G3DFP5_CAPCH)	SG	SG	0	0	0	0	0	0
Solyc01g066430	SL4.0ch01	67083236	67084536	-	RING-H2 finger protein ATL2-like (AHRD V3.3 *** A0A2I4E8K9_9ROSI)	SG	SG	2239	2452	2163	1208	1134	1490
Solyc01g066440	SL4.0ch01	67106420	67107572	+	hypothetical protein (AHRD V3.3 *** AT3G06840.1)	SG	SG	43	58	35	5	2	4
Solyc01g066445	SL4.0ch01	67155521	67156070	-	Retrovirus-related Pol polyprotein from transposon TNT 1-94 (AHRD V3.3 *-* A0A2K3MN99_TRIPR)	SG	SG	0	0	0	0	0	0
Solyc01g066450	SL4.0ch01	67179656	67182375	+	Alpha/beta-Hydrolases superfamily protein (AHRD V3.3 *** A0A2U1Q133_ARTAN)	SG	SG	0	1	0	15	6	6
Solyc01g150144	SL4.0ch01	67183075	67184562	+	Alpha/beta-Hydrolases superfamily protein (AHRD V3.3 *** A0A2U1MWY4_ARTAN)	SG	SG	67	75	78	26	18	37
Solyc01g066455	SL4.0ch01	67185052	67186054	-	Fumarylacetoacetate (FAA) hydrolase family (AHRD V3.3 --* AT3G16700.1)	SG	SG	0	0	0	0	0	0
Solyc01g066457	SL4.0ch01	67243680	67245178	+	Alpha/beta-Hydrolases superfamily protein (AHRD V3.3 *** A0A2U1MWY4_ARTAN)	SG	SG	19	7	12	8	19	9
Solyc01g066480	SL4.0ch01	67245451	67252485	-	Fumarylacetoacetate hydrolase family (AHRD V3.3 *** A0A1Y1HN88_KLENI)	SG	SG	467	574	542	537	495	552
Solyc01g066490	SL4.0ch01	67255548	67255950	+	Unknown protein	SG	SG	1	0	2	2	3	1
Solyc01g066500	SL4.0ch01	67257541	67258470	-	Transcription factor, MADS-box (AHRD V3.3 *-* A0A2U1QC70_ARTAN)	MADS-M-type	TF	1	1	1	0	0	0
Solyc01g066510	SL4.0ch01	67260266	67269599	-	Protein GAMETE EXPRESSED 2 (AHRD V3.3 *** A0A2G3AJS1_CAPAN)	SG	SG	0	0	0	0	0	0
Solyc01g066520	SL4.0ch01	67289469	67295875	-	Dihydrolipoamide acetyltransferase component of pyruvate dehydrogenase complex (AHRD V3.3 *** A0A024B875_SOLTU)	SG	SG	782	967	871	929	830	946
Solyc01g066560	SL4.0ch01	67377321	67381571	+	Protein DETOXIFICATION (AHRD V3.3 *** A0A2G3DGJ0_CAPCH)	SG	SG	32	51	47	42	32	36
Solyc01g066570	SL4.0ch01	67406271	67407301	+	FCS-Like Zinc finger 15 (AHRD V3.3 *-* FLZ15_ARATH)	SG	SG	597	714	734	358	328	429
Solyc01g066575	SL4.0ch01	67414780	67415373	-	Retrovirus-related Pol polyprotein from transposon TNT 1-94 (AHRD V3.3 *-* A0A2K3MQ97_TRIPR)	SG	SG	0	0	0	0	0	0
Solyc01g066590	SL4.0ch01	67457389	67461040	-	Dynein light chain (AHRD V3.3 *** A0A2G3DI71_CAPCH)	SG	SG	290	302	279	222	265	277
Solyc01g066610	SL4.0ch01	67464296	67471418	-	Fanconi anemia group I protein (AHRD V3.3 *** A0A2I4F1R6_9ROSI)	SG	SG	22	29	22	24	31	22
Solyc01g066612	SL4.0ch01	67492586	67493960	+	ATP-dependent DNA helicase (AHRD V3.3 *-* A0A2G3C774_CAPCH)	SG	SG	4	3	3	3	6	3
Solyc01g066614	SL4.0ch01	67497664	67499032	+	Guanylate-binding family protein (AHRD V3.3 *-* A0A2U1PP48_ARTAN)	SG	SG	16	13	14	15	7	12
Solyc01g066616	SL4.0ch01	67501775	67502445	+	replication protein A 70 kDa DNA-binding subunit B-like (AHRD V3.3 *** A0A2I4FHD9_9ROSI)	SG	SG	2	2	1	0	0	2
Solyc01g066618	SL4.0ch01	67503595	67507123	-	Unknown protein	SG	SG	0	0	0	1	1	1
Solyc01g066620	SL4.0ch01	67529517	67534673	+	Glyoxysomal fatty acid beta-oxidation multifunctional protein MFP-a (AHRD V3.3 *** A0A2G3AJZ7_CAPAN)	SG	SG	44	53	60	52	44	39
Solyc01g066625	SL4.0ch01	67539201	67542234	+	protein FAR1-RELATED SEQUENCE 5-like (AHRD V3.3 *** A0A2I4FDV7_9ROSI)	FAR1	TF	0	0	0	0	0	0
Solyc01g066630	SL4.0ch01	67578006	67578158	-	Unknown protein	SG	SG	0	0	0	0	0	0
Solyc01g066640	SL4.0ch01	67603276	67604826	+	Vitellogenin-like protein (AHRD V3.3 *-* Q9FH24_ARATH)	SG	SG	27	36	32	5	13	4
Solyc01g066650	SL4.0ch01	67613192	67613551	-	protein FAR1-RELATED SEQUENCE 5-like (AHRD V3.3 *-* A0A2I4GCM5_9ROSI)	SG	SG	0	0	0	0	0	0
Solyc01g066660	SL4.0ch01	67614483	67614719	-	protein FAR1-RELATED SEQUENCE 5-like (AHRD V3.3 *-* A0A2I4FDV7_9ROSI)	SG	SG	0	0	0	0	0	0
Solyc01g066670	SL4.0ch01	67614842	67615012	-	protein FAR1-RELATED SEQUENCE 5-like (AHRD V3.3 *-* A0A2I4FDV7_9ROSI)	SG	SG	0	0	0	0	0	0
Solyc01g066680	SL4.0ch01	67615765	67616921	-	Pollen Ole e 1 allergen and extensin family protein (AHRD V3.3 *** A0A2U1NI15_ARTAN)	SG	SG	0	1	1	1	0	0
Solyc01g066690	SL4.0ch01	67621326	67637123	+	Eukaryotic translation initiation factor 2 subunit 3 (AHRD V3.3 *** A0A1U8HGG1_CAPAN)	SG	SG	1000	1119	1053	1079	1063	1260
Solyc01g066700	SL4.0ch01	67637988	67640785	-	UDP-glucuronic acid decarboxylase (AHRD V3.3 *** G5DXR5_SILLA)	SG	SG	38	36	46	48	33	43
Solyc01g066710	SL4.0ch01	67640922	67641553	-	UDP-glucuronic acid decarboxylase 4 (AHRD V3.3 *-* A0A2G2VJP5_CAPBA)	SG	SG	23	26	22	29	17	28
Solyc01g066720	SL4.0ch01	67642028	67644404	-	Hypoxia-responsive family protein (AHRD V3.3 *** S8D7L7_9LAMI)	SG	SG	5707	6274	6038	3825	3597	4149
Solyc01g066730	SL4.0ch01	67662385	67663723	+	Transcription factor, MADS-box (AHRD V3.3 *-* A0A2U1LSQ9_ARTAN)	MADS-M-type	TF	20	18	20	13	10	13
Solyc01g066740	SL4.0ch01	67663517	67671845	-	Transducin/WD40 repeat-like superfamily protein (AHRD V3.3 *-* A0A2U1LEC3_ARTAN)	SG	SG	233	209	222	118	131	97
Solyc01g066750	SL4.0ch01	67690361	67690510	+	Unknown protein	SG	SG	0	0	0	0	0	0
Solyc01g066760	SL4.0ch01	67712111	67712636	-	Unknown protein	SG	SG	2	2	3	0	1	0
Solyc01g066770	SL4.0ch01	67719278	67722794	-	Chaperone protein dnaJ 49 (AHRD V3.3 *** A0A2G3B5J1_CAPCH)	SG	SG	264	293	288	158	159	161
Solyc01g066775	SL4.0ch01	67729908	67730925	-	Histone-lysine N-methyltransferase ATXR2 (AHRD V3.3 *-* A0A2G2Z378_CAPAN)	SG	SG	0	0	0	0	0	0
Solyc01g066790	SL4.0ch01	67745151	67745345	-	Unknown protein	SG	SG	14	3	21	6	20	19
Solyc01g066800	SL4.0ch01	67754818	67755241	-	Actin (AHRD V3.3 *-* B1NJ25_OPUST)	SG	SG	0	0	0	0	0	0
Solyc01g066810	SL4.0ch01	67758507	67760277	-	Adenine nucleotide alpha hydrolases-like superfamily protein (AHRD V3.3 *** O82240_ARATH)	SG	SG	0	0	0	0	0	0
Solyc01g066820	SL4.0ch01	67766454	67774950	+	Kinesin-like protein (AHRD V3.3 *** A0A2G3CJ78_CAPCH)	SG	SG	84	124	101	87	103	89
Solyc01g066830	SL4.0ch01	67775552	67789661	-	Ubiquitin-like-specific protease ESD4 (AHRD V3.3 *** A0A1U8EF37_CAPAN)	SG	SG	331	382	312	377	362	409
Solyc01g066840	SL4.0ch01	67824716	67826632	+	40S ribosomal protein S21 (AHRD V3.3 *** A0A1U8E7W4_CAPAN)	SG	SG	1347	1574	1443	1315	1206	1406
Solyc01g066850	SL4.0ch01	67830806	67833112	+	WAT1-related protein (AHRD V3.3 *** K4AWT5_SOLLC)	SG	SG	0	0	1	1	2	1
Solyc01g066860	SL4.0ch01	67833162	67833967	-	hypothetical protein (AHRD V3.3 *** AT1G63310.1)	SG	SG	18	35	24	0	1	0
Solyc01g150145	SL4.0ch01	67856623	67859702	-	protein FAR1-RELATED SEQUENCE 5-like (AHRD V3.3 *** A0A2I4FDV7_9ROSI)	FAR1	TF	0	0	0	0	0	0
Solyc01g066870	SL4.0ch01	67861758	67865698	+	Protein phosphatase 2C (AHRD V3.3 *** A0A2U1QFI0_ARTAN)	SG	SG	110	120	133	100	89	142
Solyc01g066880	SL4.0ch01	67890780	67892209	-	heavy metal-associated isoprenylated plant protein 3-like (AHRD V3.3 *** A0A2G3ALM1_CAPAN)	SG	SG	85	79	101	152	209	156
[truncated: 32,076 more rows]

## Sheet: tpm
Locus	Chr	Start	End	Strand	Note	Family	Class	CR2-1	CR2-2	CR2-3	WT-1	WT-2	WT-3
Solyc00g500001	SL4.0ch00	93750	94430	+	Retrovirus-related Pol polyprotein from transposon TNT 1-94 (AHRD V3.3 *-* A0A2I0VJ33_9ASPA)	SG	SG	0	0	0	0	0	0
Solyc00g500002	SL4.0ch00	305442	306257	-	Retrovirus-related Pol polyprotein from transposon TNT 1-94 (AHRD V3.3 *-* A0A2I0VBY8_9ASPA)	SG	SG	0	0	0	0	0	0
Solyc00g500003	SL4.0ch00	311496	382066	-	MP domain-containing protein (AHRD V3.3 *-* A0A1Q3D0H5_CEPFO)	SG	SG	0	0.037	0.04	0.045	0.044	0.04
Solyc00g500004	SL4.0ch00	417592	418482	+	Unknown protein	SG	SG	0	0	0	0	0	0
Solyc00g500005	SL4.0ch00	478389	478640	+	Unknown protein	SG	SG	0	0	0	0	0	0
Solyc00g500006	SL4.0ch00	481288	483182	-	Unknown protein	SG	SG	0	0	0	0	0	0
Solyc00g500007	SL4.0ch00	497941	498614	+	Unknown protein	SG	SG	0	0	0	0	0	0
Solyc00g500008	SL4.0ch00	531008	531682	+	Unknown protein	SG	SG	0	0	0	0	0	0
Solyc00g500009	SL4.0ch00	531761	537711	+	Unknown protein	SG	SG	0	0	0	0	0	0
Solyc00g500010	SL4.0ch00	544694	545489	+	Unknown protein	SG	SG	0	0	0	0	0	0
Solyc00g500011	SL4.0ch00	549361	586470	+	Unknown protein	SG	SG	0	0.007	0	0	0	0
Solyc00g500012	SL4.0ch00	584354	596916	-	Unknown protein	SG	SG	0	0	0	0	0	0
Solyc00g500013	SL4.0ch00	589339	596916	+	Unknown protein	SG	SG	0	0	0	0	0	0
Solyc00g500014	SL4.0ch00	628120	644283	+	Unknown protein	SG	SG	0	0	0	0	0	0
Solyc00g500015	SL4.0ch00	701546	719208	+	Unknown protein	SG	SG	0	0	0	0	0	0
Solyc00g500016	SL4.0ch00	914971	916182	-	Unknown protein	SG	SG	0	0	0	0	0	0
Solyc00g500017	SL4.0ch00	994894	998273	+	Unknown protein	SG	SG	0	0	0	0	0	0
Solyc00g500018	SL4.0ch00	1000060	1003182	-	Unknown protein	SG	SG	0	0	0	0	0	0
Solyc00g014290	SL4.0ch00	1037013	1037559	-	Unknown protein	SG	SG	0	0	0	0	0	0
Solyc00g005280	SL4.0ch00	1075280	1075782	-	Unknown protein	SG	SG	0	0	0	0	0	0
Solyc00g500019	SL4.0ch00	1361849	1365340	+	Photosystem I assembly protein Ycf4 (AHRD V3.3 *** K4EQH2_DATST)	SG	SG	0.183	0	0	0.2	0.199	0
Solyc00g500020	SL4.0ch00	1366069	1367940	+	Cytochrome f (AHRD V3.3 *** A0A2G3ALJ3_CAPAN)	SG	SG	0.104	0	0	0	0	0
Solyc00g500021	SL4.0ch00	1369394	1369774	-	Cytochrome b559 subunit alpha (AHRD V3.3 *** S8D1L1_9LAMI)	SG	SG	0	0	0	0.23	0	0.204
Solyc00g500022	SL4.0ch00	1372575	1373384	+	30S ribosomal protein S18, chloroplastic (AHRD V3.3 *** A0A1U8QD82_CAPAN)	SG	SG	0.084	0	0	0	0.365	0.163
Solyc00g180440	SL4.0ch00	1373658	1373909	-	50S ribosomal protein L20, chloroplastic (AHRD V3.3 *** A0A1Z2RRT5_9ERIC)	SG	SG	0	0	0	0	0	0
Solyc00g500023	SL4.0ch00	1374595	1377031	-	ATP-dependent Clp protease proteolytic subunit (AHRD V3.3 *** CLPP_SOLTU)	SG	SG	0	0.06	0.065	0.145	0.072	0.065
Solyc00g500024	SL4.0ch00	1377421	1378947	+	Photosystem II CP47 reaction center protein (AHRD V3.3 *** A0A1U8QCF6_CAPAN)	SG	SG	0	0.04	0	0.049	0.048	0.087
Solyc00g500025	SL4.0ch00	1379543	1381059	-	Unknown protein	SG	SG	0	0	0	0	0.379	0
Solyc00g500026	SL4.0ch00	1379574	1380279	+	Photosystem II reaction center protein H (AHRD V3.3 *** I6N985_DATST)	SG	SG	0	0	0	0	0	0
Solyc00g500027	SL4.0ch00	1380618	1381319	+	Cytochrome b6 (AHRD V3.3 *** A0A125RTD6_9ASTR)	SG	SG	0	0	0	0	0.105	0.472
Solyc00g500028	SL4.0ch00	1382210	1382734	+	Cytochrome b6-f complex subunit 4 (AHRD V3.3 *** A0A2G2XBM1_CAPBA)	SG	SG	0	0	0	0	0	0
Solyc00g500029	SL4.0ch00	1383462	1383939	-	30S ribosomal protein S2, chloroplastic (AHRD V3.3 *** I6N946_DATST)	SG	SG	0	0	0	0	0	0
Solyc00g500030	SL4.0ch00	1384005	1384421	-	30S ribosomal protein S11, chloroplastic (AHRD V3.3 *** G9FCH9_9LAMI)	SG	SG	0	0	0	0	0.177	0
Solyc00g500031	SL4.0ch00	1384961	1385901	-	50S ribosomal protein L14, chloroplastic (AHRD V3.3 *** I6N992_DATST)	SG	SG	0	0	0	0	0	0
Solyc00g500032	SL4.0ch00	1386027	1386383	-	50S ribosomal protein L16, chloroplastic (AHRD V3.3 *-* A0A2G3BL23_CAPCH)	SG	SG	0	0	0	0	0	0
Solyc00g500033	SL4.0ch00	1386985	1389637	+	Ribosomal protein L2, plastid (AHRD V3.3 *-* A0A2U1PJW3_ARTAN)	SG	SG	0	0	0	0	0	0
Solyc00g500034	SL4.0ch00	1387611	1388719	-	30S ribosomal protein S3, chloroplastic (AHRD V3.3 *** I6N994_DATST)	SG	SG	0	0	0	0.281	0.279	0.188
Solyc00g500035	SL4.0ch00	1389118	1389546	-	50S ribosomal protein L2 (AHRD V3.3 *** H6T990_9CARY)	SG	SG	0	0	0	0	0	0
Solyc00g500036	SL4.0ch00	1390207	1390608	-	Ycf15 (AHRD V3.3 *-* A0A346JLD3_9ASTE)	SG	SG	0	0	0	0	0.184	0
Solyc00g500037	SL4.0ch00	1391276	1398112	+	Protein Ycf2 (AHRD V3.3 *** A0A1Z1GA65_LITCN)	SG	SG	0.01	0	0	0	0	0
Solyc00g500038	SL4.0ch00	1398302	1399583	+	Ycf15 protein (AHRD V3.3 *-* J7H9P3_CAPAN)	SG	SG	0	0	0	0	0	0
Solyc00g500039	SL4.0ch00	1404089	1405507	-	Ycf15 (AHRD V3.3 *-* A0A346JLD3_9ASTE)	SG	SG	0.68	0.122	0.264	0.148	0.443	2.115
Solyc00g500040	SL4.0ch00	1413493	1414591	+	Protein TIC 214 (AHRD V3.3 *-* K4EQH9_DATST)	SG	SG	0	0	0	0	0	0
Solyc00g500041	SL4.0ch00	1424193	1426417	-	NAD(P)H-quinone oxidoreductase subunit 1, chloroplastic (AHRD V3.3 *** A0A2G2XBN0_CAPBA)	SG	SG	0	0	0	0	0	0
Solyc00g500042	SL4.0ch00	1428175	1431271	-	Protein TIC 214 (AHRD V3.3 *** TI214_SOLTU)	SG	SG	0	0.02	0.043	0.096	0	0.064
Solyc00g500043	SL4.0ch00	1432066	1434052	-	Protein TIC 214 (AHRD V3.3 *-* TI214_SOLTU)	SG	SG	0	0	0	0.04	0.04	0
Solyc00g500044	SL4.0ch00	1441997	1443415	+	30S ribosomal protein S2, chloroplastic (AHRD V3.3 *** I6N946_DATST)	SG	SG	0	0.244	0.264	0.297	0.443	0.661
Solyc00g500045	SL4.0ch00	1447921	1449202	-	Ycf15 protein (AHRD V3.3 *-* J7H9P3_CAPAN)	SG	SG	0	0	0	0	0	0
Solyc00g500046	SL4.0ch00	1449392	1456228	-	Protein Ycf2 (AHRD V3.3 *** A0A1Z1GA65_LITCN)	SG	SG	0	0.009	0	0.011	0	0.01
Solyc00g500047	SL4.0ch00	1456896	1458386	+	50S ribosomal protein L2, chloroplastic (AHRD V3.3 *** A0A1C8V6E3_9ROSI)	SG	SG	0	0	0	0.168	0	0
Solyc00g277510	SL4.0ch00	1459942	1460142	-	Photosystem II protein D1 (AHRD V3.3 *-* A0A1U8QBZ9_CAPAN)	SG	SG	0	0	0	0	0	0
Solyc00g500048	SL4.0ch00	1460668	1462197	-	Maturase K (AHRD V3.3 *** A0A2G3DGH8_CAPCH)	SG	SG	0	0	0	0	0	0
Solyc00g500049	SL4.0ch00	1466128	1466785	+	Photosystem II reaction center protein K (AHRD V3.3 *** A0A1U8QD48_CAPAN)	SG	SG	0	0	0	0	0	0
Solyc00g500050	SL4.0ch00	1468765	1470288	-	ATP synthase subunit alpha, chloroplastic (AHRD V3.3 *** I6N942_DATST)	SG	SG	0	0	0	0	0	0
Solyc00g500051	SL4.0ch00	1473386	1475037	-	30S ribosomal protein S2, chloroplastic (AHRD V3.3 *** I6N946_DATST)	SG	SG	0	0	0	0.068	0	0
Solyc00g500052	SL4.0ch00	1475301	1482402	-	DNA-directed RNA polymerase subunit beta'' (AHRD V3.3 *-* A0A1U8QCC7_CAPAN)	SG	SG	0	0	0	0	0	0
Solyc00g500053	SL4.0ch00	1482429	1483103	-	DNA-directed RNA polymerase subunit beta (AHRD V3.3 *-* I6N949_DATST)	SG	SG	0	0	0	0	0	0
Solyc00g500054	SL4.0ch00	1492125	1494555	+	Photosystem II CP43 reaction center protein (AHRD V3.3 *** A0A078EKT7_BRANA)	SG	SG	0.029	0	0.028	0.064	0	0
Solyc00g500055	SL4.0ch00	1496023	1496540	-	30S ribosomal protein S14, chloroplastic (AHRD V3.3 *-* A0A2G2X601_CAPBA)	SG	SG	0	0	0	0	0	0
Solyc00g500056	SL4.0ch00	1496632	1498836	-	DNA-directed RNA polymerase subunit alpha (AHRD V3.3 *-* A0A1U8QD90_CAPAN)	SG	SG	0	0	0	0	0	0
Solyc00g500057	SL4.0ch00	1498862	1501114	-	Photosystem I P700 chlorophyll a apoprotein A1 (AHRD V3.3 *** K4EPK3_DATST)	SG	SG	0	0	0	0	0	0
Solyc00g500058	SL4.0ch00	1501873	1503003	-	Photosystem I assembly protein Ycf3 (AHRD V3.3 *** A0A140F954_9LAMI)	SG	SG	0	0	0	0	0	0
Solyc00g500059	SL4.0ch00	1503415	1503858	-	Photosystem I assembly protein Ycf3 (AHRD V3.3 *-* A0A1S5SJS5_ORYVI)	SG	SG	0	0	0	0	0	0
Solyc00g500060	SL4.0ch00	1504953	1506082	-	30S ribosomal protein S4, chloroplastic (AHRD V3.3 *** I6N958_DATST)	SG	SG	0	0	0	0	0.065	0
Solyc00g500061	SL4.0ch00	1508614	1509090	-	Photosystem I assembly protein Ycf4 (AHRD V3.3 *** K4EQH2_DATST)	SG	SG	0	0.128	0	0.312	0	0.278
Solyc00g500062	SL4.0ch00	1509196	1509960	-	NAD(P)H-quinone oxidoreductase subunit K, chloroplastic (AHRD V3.3 *** A0A1U8QCE3_CAPAN)	SG	SG	1.603	0.8	0.865	3.402	4.156	4.414
Solyc00g500063	SL4.0ch00	1512451	1516659	+	Ribulose bisphosphate carboxylase large chain (AHRD V3.3 *** A0A2G2Z7Q2_CAPAN)	SG	SG	5.057	3.01	2.855	12.743	13.615	23.46
Solyc00g500064	SL4.0ch00	1512915	1514411	-	Ycf15 (AHRD V3.3 *-* A0A346JLD3_9ASTE)	SG	SG	0	0	0	0	0	0
Solyc00g500065	SL4.0ch00	1517470	1519799	+	Acetyl-coenzyme A carboxylase carboxyl transferase subunit beta, chloroplastic (AHRD V3.3 *** ACCD_SOLLC)	SG	SG	1.216	1.145	1.126	11.192	12.637	13.513
Solyc00g500066	SL4.0ch00	1520244	1520798	+	Photosystem I assembly protein Ycf4 (AHRD V3.3 *** K4EQH2_DATST)	SG	SG	0	0.704	0.571	5.983	7.224	5.898
Solyc00g500067	SL4.0ch00	1521528	1523399	+	NAD(P)H-quinone oxidoreductase subunit K, chloroplastic (AHRD V3.3 *** A0A1U8QCE3_CAPAN)	SG	SG	0	0.047	0	0.171	0.283	0.152
Solyc00g500068	SL4.0ch00	1524854	1525234	-	Cytochrome b559 subunit alpha (AHRD V3.3 *** S8D1L1_9LAMI)	SG	SG	1.051	0.756	2.86	0.689	0.913	1.022
Solyc00g500069	SL4.0ch00	1529733	1530292	-	30S ribosomal protein S12, chloroplastic (AHRD V3.3 *** A0A2S1JZH6_9APIA)	SG	SG	0	0.324	0	0.787	0	0.701
Solyc00g500070	SL4.0ch00	1530401	1531488	-	ATP-dependent Clp protease proteolytic subunit (AHRD V3.3 *** CLPP_SOLTU)	SG	SG	0.169	0.152	0	0.185	0.184	0.165
Solyc00g500071	SL4.0ch00	1532881	1534407	+	Photosystem II CP43 reaction center protein (AHRD V3.3 *** A0A078EKT7_BRANA)	SG	SG	0.089	0.04	0.087	0	0.097	0.173
Solyc00g500072	SL4.0ch00	1535034	1535739	+	Ycf15 (AHRD V3.3 *-* A0A346JLD3_9ASTE)	SG	SG	0	0	0	0	0.714	0.32
Solyc00g500073	SL4.0ch00	1536348	1538194	+	Cytochrome b559 subunit alpha (AHRD V3.3 *** S8D1L1_9LAMI)	SG	SG	0	0	0	0	0.097	0.087
Solyc00g500074	SL4.0ch00	1538922	1539399	-	DNA-directed RNA polymerase subunit alpha (AHRD V3.3 *-* A0A1U8QD90_CAPAN)	SG	SG	0	0.224	0	0	0.812	0.97
Solyc00g500075	SL4.0ch00	1539465	1539881	-	30S ribosomal protein S11, chloroplastic (AHRD V3.3 *** G9FCH9_9LAMI)	SG	SG	0	0	0	0.178	0	0.318
Solyc00g500076	SL4.0ch00	1540421	1541361	-	50S ribosomal protein L14, chloroplastic (AHRD V3.3 *** I6N992_DATST)	SG	SG	0	0.079	0	0.096	0.288	0.086
Solyc00g500077	SL4.0ch00	1541487	1541843	-	50S ribosomal protein L16, chloroplastic (AHRD V3.3 *-* A0A2G3BL23_CAPCH)	SG	SG	0	0	0	0	0	0.185
Solyc00g500078	SL4.0ch00	1542445	1545097	+	Ribosomal protein L2, plastid (AHRD V3.3 *-* A0A2U1PJW3_ARTAN)	SG	SG	0	0	0	0.44	0.583	0.131
Solyc00g500079	SL4.0ch00	1544578	1545006	-	50S ribosomal protein L2 (AHRD V3.3 *** H6T990_9CARY)	SG	SG	0	0	0	0	0	0.154
Solyc00g500080	SL4.0ch00	1545667	1546068	-	Photosystem I assembly protein Ycf4 (AHRD V3.3 *** K4EQH2_DATST)	SG	SG	0	0	0	0	0	0.329
Solyc00g500081	SL4.0ch00	1546736	1553572	+	Protein Ycf2 (AHRD V3.3 *** A0A1Z1GA65_LITCN)	SG	SG	0.01	0	0	0	0.011	0
Solyc00g500082	SL4.0ch00	1553762	1555043	+	30S ribosomal protein S11, chloroplastic (AHRD V3.3 *** G9FCH9_9LAMI)	SG	SG	0	0	0	0.344	0	0
Solyc00g500083	SL4.0ch00	1559549	1560967	-	Ycf15 (AHRD V3.3 *-* A0A346JLD3_9ASTE)	SG	SG	0.816	0.611	0.661	1.633	2.066	2.247
Solyc00g500084	SL4.0ch00	1568873	1570091	+	Protein TIC 214 (AHRD V3.3 *** K4EQH9_DATST)	SG	SG	0	0.05	0	0	0.121	0.109
Solyc00g500085	SL4.0ch00	1574311	1574847	+	Cytochrome c biogenesis protein CcsA (AHRD V3.3 *** A0A1U8QCK2_CAPAN)	SG	SG	0	0.114	0	0	0	0.123
Solyc00g500086	SL4.0ch00	1579653	1581877	-	Photosystem I assembly protein Ycf3 (AHRD V3.3 *** A0A140F954_9LAMI)	SG	SG	0	0	0	0.069	0.069	0.062
Solyc00g500087	SL4.0ch00	1581879	1583504	-	NAD(P)H-quinone oxidoreductase subunit H, chloroplastic (AHRD V3.3 *** A0A1U8QCJ3_CAPAN)	SG	SG	0	0	0.081	0.046	0.091	0.285
Solyc00g500088	SL4.0ch00	1585979	1588983	-	Protein TIC 214 (AHRD V3.3 *** TI214_SOLTU)	SG	SG	0	0	0	0.049	0.025	0.066
Solyc00g500089	SL4.0ch00	1594779	1641496	+	Unknown protein	SG	SG	0	0	0	0	0	0
Solyc00g500090	SL4.0ch00	1658262	1678276	+	MP domain-containing protein (AHRD V3.3 *** A0A1Q3CUC2_CEPFO)	SG	SG	0	0	0	0	0	0
Solyc00g500091	SL4.0ch00	1783250	1786029	-	E3 ubiquitin-protein ligase (AHRD V3.3 *** A0A2G3CLG0_CAPCH)	SG	SG	0	0	0	0	0	0
Solyc00g011670	SL4.0ch00	1818916	1819098	+	Unknown protein	SG	SG	0	0	0	0	0	0
Solyc00g011660	SL4.0ch00	1823254	1824543	-	B3 domain-containing protein (AHRD V3.3 *** A0A1Q3DFU3_CEPFO)	B3	TF	0	0	0	0	0	0
Solyc00g500092	SL4.0ch00	1864957	1866371	-	B3 domain-containing protein (AHRD V3.3 *** A0A2K3PAY3_TRIPR)	B3	TF	0	0	0	0	0	0
Solyc00g500093	SL4.0ch00	1874674	1876539	-	B3 domain-containing protein (AHRD V3.3 *-* A0A1Q3DFU3_CEPFO)	B3	TF	0	0	0.11	0	0	0
Solyc00g500094	SL4.0ch00	1893216	1896409	-	Retrovirus-related Pol polyprotein from transposon TNT 1-94 (AHRD V3.3 *-* A0A2K3MQM8_TRIPR)	SG	SG	0	0	0	0	0	0
Solyc00g500095	SL4.0ch00	1898065	1899888	-	Phenylalanine ammonia-lyase (AHRD V3.3 *** A0A2G2VZP0_CAPBA)	SG	SG	2.202	2.504	1.746	2.747	4.633	1.878
Solyc00g500096	SL4.0ch00	1902559	1905702	-	E3 ubiquitin-protein ligase (AHRD V3.3 *** A0A2G2WYW6_CAPBA)	SG	SG	0	0	0	0	0.136	0.122
Solyc00g011560	SL4.0ch00	1943916	1946994	-	E3 ubiquitin-protein ligase (AHRD V3.3 *-* A0A2G3CLG0_CAPCH)	SG	SG	0	0	0	0	0	0
Solyc00g500097	SL4.0ch00	1951775	1952656	-	B3 domain-containing protein At1g49475-like (AHRD V3.3 *-* XP_025886111.1)	SG	SG	0	0	0	0	0	0
Solyc00g500098	SL4.0ch00	1972423	1973505	-	NADH-ubiquinone oxidoreductase chain 5 (AHRD V3.3 *** A0A0C5ARN6_HYONI)	SG	SG	0	0.057	0	0.069	0	0
Solyc00g500099	SL4.0ch00	1974917	1975405	-	Cytochrome C oxidase subunit II-like%2C transmembrane domain-containing protein (AHRD V3.3 *** ATMG01280.1)	SG	SG	0	0	0	0	0	0
Solyc00g500100	SL4.0ch00	1997082	1998909	+	Ribosomal protein S3 (AHRD V3.3 *** A0A290WKX3_SOLLC)	SG	SG	0	0	0.037	0	0	0
Solyc00g500101	SL4.0ch00	1999162	1999569	+	Cytochrome c oxidase subunit 2 (AHRD V3.3 *-* A0A0C5B2A3_HYONI)	SG	SG	0	0	0	0	0	0
Solyc00g500102	SL4.0ch00	2001243	2001914	+	Cytochrome c oxidase subunit 2 (AHRD V3.3 *-* A0A0C5B2A3_HYONI)	SG	SG	0	0	0	0	0	0
Solyc00g153980	SL4.0ch00	2004907	2005074	+	Unknown protein	SG	SG	0	0	0	0	0	0
Solyc00g309530	SL4.0ch00	2008312	2008598	+	Unknown protein	SG	SG	0	0	0	0	0	0
Solyc00g164580	SL4.0ch00	2015956	2017111	+	Unknown protein	SG	SG	0	0	0	0	0	0
Solyc00g210860	SL4.0ch00	2026594	2026854	+	Unknown protein	SG	SG	0	0	0	0	0	0
Solyc00g025400	SL4.0ch00	2030916	2032369	+	Unknown protein	SG	SG	0.094	0	0	0.103	0	0
Solyc00g022070	SL4.0ch00	2038938	2039175	+	Unknown protein	SG	SG	0	0	0	0	0	0
Solyc00g022080	SL4.0ch00	2040675	2040887	-	Unknown protein	SG	SG	0	0	0	0	0	0
Solyc00g022090	SL4.0ch00	2043550	2043903	-	Unknown protein	SG	SG	0	0	0	0	0	0
Solyc00g022100	SL4.0ch00	2044109	2044588	-	Ribosomal protein L10 (AHRD V3.3 *** E0D3E6_SOLLC)	SG	SG	0.426	0.128	0	0	0.154	0.276
Solyc00g500103	SL4.0ch00	2044785	2047787	-	NADH-ubiquinone oxidoreductase chain 5 (AHRD V3.3 *-* A0A0C5ARN6_HYONI)	SG	SG	0.396	0.071	0	0.345	0.515	0.308
Solyc00g072800	SL4.0ch00	2058969	2059594	-	Unknown protein	SG	SG	0	0	0.106	0	0	0
Solyc00g500104	SL4.0ch00	2062209	2063000	-	RNA-dependent RNA polymerase (AHRD V3.3 *-* A0A2Z6JIR4_9VIRU)	SG	SG	0	0	0	0	0	0
Solyc00g500105	SL4.0ch00	2070087	2071198	+	Transmembrane protein (AHRD V3.3 *-* A0A1P8B2M8_ARATH)	SG	SG	0	0	0	0.067	0	0
Solyc00g500106	SL4.0ch00	2071557	2072368	-	Pyruvate, phosphate dikinase (AHRD V3.3 *-* A0A2U1QB44_ARTAN)	SG	SG	0	0	0	0	0	0
Solyc00g500107	SL4.0ch00	2072639	2073312	-	Peptidase S10, serine carboxypeptidase, Alpha/Beta hydrolase fold protein (AHRD V3.3 *-* A0A2U1LQP4_ARTAN)	SG	SG	0	0	0	0	0.151	0.135
Solyc00g500108	SL4.0ch00	2073351	2073587	-	Unknown protein	SG	SG	0	0	0.362	0	0	0.362
Solyc00g281110	SL4.0ch00	2075335	2075703	-	Unknown protein	SG	SG	0	0	0	0	0	0
Solyc00g500109	SL4.0ch00	2075757	2076343	-	Unknown protein	SG	SG	0	0	0	0	0	0
Solyc00g500110	SL4.0ch00	2076634	2077746	-	Unknown protein	SG	SG	0	0	0	0	0	0
Solyc00g500111	SL4.0ch00	2077853	2078926	-	NADH dehydrogenase subunit 5 (AHRD V3.3 *-* A0A0C5B7L0_9SOLA)	SG	SG	0	0	0	0	0	0
Solyc00g500112	SL4.0ch00	2079839	2080260	-	NADH-ubiquinone oxidoreductase chain 5 (AHRD V3.3 *-* A0A0C5ARN6_HYONI)	SG	SG	0.185	0	0.179	0	0	0
Solyc00g142160	SL4.0ch00	2081475	2081793	-	RNA-dependent RNA polymerase (AHRD V3.3 *-* A0A2Z6JIR4_9VIRU)	SG	SG	0	0	0	0	0	0.208
Solyc00g142170	SL4.0ch00	2081817	2083225	-	RNA-dependent RNA polymerase (AHRD V3.3 *-* A0A2Z6JIR4_9VIRU)	SG	SG	0	0	0	0	0	0.063
Solyc00g500113	SL4.0ch00	2091092	2092111	-	Ribosomal protein S13 (AHRD V3.3 *** K4D8U2_SOLLC)	SG	SG	0	0.148	0	0.18	0	0
Solyc00g500114	SL4.0ch00	2093095	2093769	-	Transmembrane protein (AHRD V3.3 *** Q3EC50_ARATH)	SG	SG	0	0	0	0	0	0
Solyc00g500115	SL4.0ch00	2104898	2105455	-	NADH-ubiquinone oxidoreductase chain 3 (AHRD V3.3 *** A0A2G2V3C2_CAPBA)	SG	SG	0.122	0	0.119	0	0	0
Solyc00g500116	SL4.0ch00	2105616	2106104	-	Cytochrome C oxidase subunit II-like%2C transmembrane domain-containing protein (AHRD V3.3 *** ATMG01280.1)	SG	SG	0	0	0	0	0	0
Solyc00g500117	SL4.0ch00	2127754	2129577	+	Ribosomal protein S3 (AHRD V3.3 *** A0A290WKX3_SOLLC)	SG	SG	0.039	0	0	0	0.042	0
Solyc00g500118	SL4.0ch00	2129830	2130237	+	Cytochrome c oxidase subunit 2 (AHRD V3.3 *** A0A2G2X686_CAPBA)	SG	SG	0	0	0	0	0.181	0
Solyc00g500119	SL4.0ch00	2131909	2132580	+	Cytochrome c oxidase subunit 2 (AHRD V3.3 *-* A0A0C5B2A3_HYONI)	SG	SG	0	0	0	0	0	0
Solyc00g500120	SL4.0ch00	2136189	2136452	-	Unknown protein	SG	SG	0	0	0	0	0	0
Solyc00g500121	SL4.0ch00	2139483	2140481	-	Unknown protein	SG	SG	0.083	0	0	0	0	0
Solyc00g015600	SL4.0ch00	2173684	2173839	+	Unknown protein	SG	SG	0	0	0	0	0	0
Solyc00g500122	SL4.0ch00	2187524	2191157	-	Unknown protein	SG	SG	0	0	0	0	0	0
Solyc00g007330	SL4.0ch00	2379604	2380807	-	Zinc finger transcription factor 1	C3H	TF	0	0	0	0	0	0
Solyc00g007340	SL4.0ch00	2388674	2389042	-	Unknown protein	SG	SG	0	0	0	0	0	0
Solyc00g007350	SL4.0ch00	2416399	2417840	-	zinc finger CCCH domain-containing protein 30-like (AHRD V3.3 *-* A0A2I4HEV8_9ROSI)	SG	SG	0	0	0	0	0	0
Solyc00g500123	SL4.0ch00	2464282	2466506	-	NAD(P)H-quinone oxidoreductase subunit 1, chloroplastic (AHRD V3.3 *** A0A2G2XBN0_CAPBA)	SG	SG	0	0	0	0	0	0
Solyc00g500124	SL4.0ch00	2466508	2468136	-	NAD(P)H-quinone oxidoreductase subunit H, chloroplastic (AHRD V3.3 *** A0A1U8QCJ3_CAPAN)	SG	SG	0	0	0	0	0	0
Solyc00g500125	SL4.0ch00	2468466	2472134	-	Protein TIC 214 (AHRD V3.3 *** TI214_SOLTU)	SG	SG	0	0	0	0	0	0
Solyc00g500126	SL4.0ch00	2472155	2474141	-	Protein TIC 214 (AHRD V3.3 *-* TI214_SOLTU)	SG	SG	0	0	0	0	0	0
Solyc00g500127	SL4.0ch00	2488010	2489291	-	50S ribosomal protein L14, chloroplastic (AHRD V3.3 *** I6N992_DATST)	SG	SG	0	0.283	0	0	0	0
Solyc00g500128	SL4.0ch00	2489481	2496317	-	30S ribosomal protein S14, chloroplastic (AHRD V3.3 *-* A0A2G2X601_CAPBA)	SG	SG	0	0	0	0.011	0	0.02
Solyc00g500129	SL4.0ch00	2497956	2498732	-	Ribosomal protein L2, plastid (AHRD V3.3 *-* A0A2U1PJW3_ARTAN)	SG	SG	0.257	0.115	0.125	0.14	0.557	0.125
Solyc00g500130	SL4.0ch00	2499170	2500231	-	Photosystem II protein D1 (AHRD V3.3 *** A0A1U8QBZ9_CAPAN)	SG	SG	0.385	0.058	0.125	0.63	1.253	1.372
Solyc00g500131	SL4.0ch00	2500757	2502286	-	Maturase K (AHRD V3.3 *** A0A2G3DGH8_CAPCH)	SG	SG	0	0	0	0.055	0.164	0.098
Solyc00g500132	SL4.0ch00	2506214	2506871	+	Photosystem II reaction center protein K (AHRD V3.3 *** A0A1U8QD48_CAPAN)	SG	SG	0	0	0	0	0	0
Solyc00g500133	SL4.0ch00	2508851	2510374	-	ATP synthase subunit alpha, chloroplastic (AHRD V3.3 *** I6N942_DATST)	SG	SG	0	0	0	0	0	0
Solyc00g500134	SL4.0ch00	2513472	2515162	-	30S ribosomal protein S2, chloroplastic (AHRD V3.3 *** I6N946_DATST)	SG	SG	0	0	0.058	0	0.13	0.058
Solyc00g500135	SL4.0ch00	2515388	2522489	-	DNA-directed RNA polymerase subunit beta'' (AHRD V3.3 *-* A0A1U8QCC7_CAPAN)	SG	SG	0.014	0.012	0	0.015	0.03	0.027
Solyc00g500136	SL4.0ch00	2532212	2534642	+	Photosystem II CP43 reaction center protein (AHRD V3.3 *** A0A078EKT7_BRANA)	SG	SG	0.058	0	0.057	0.064	0.254	0.17
Solyc00g500137	SL4.0ch00	2536110	2536627	-	30S ribosomal protein S14, chloroplastic (AHRD V3.3 *-* A0A2G2X601_CAPBA)	SG	SG	0	0	0.175	0	0.196	0.175
Solyc00g500138	SL4.0ch00	2536719	2538923	-	50S ribosomal protein L14, chloroplastic (AHRD V3.3 *** I6N992_DATST)	SG	SG	0	0.028	0	0	0.067	0.06
Solyc00g500139	SL4.0ch00	2538949	2540940	-	Photosystem I P700 chlorophyll a apoprotein A1 (AHRD V3.3 *** K4EPK3_DATST)	SG	SG	0.04	0.072	0	0	0.087	0.117
Solyc00g500140	SL4.0ch00	2541421	2541822	+	ATP synthase epsilon chain, chloroplastic (AHRD V3.3 *** A0A1U8QCD5_CAPAN)	SG	SG	0	0	0	0	0	0
Solyc00g500141	SL4.0ch00	2543950	2544711	+	Protein Ycf2 (AHRD V3.3 *-* A0A1W5PW46_9DIPS)	SG	SG	0	0.142	0	0.172	0	0
Solyc00g500142	SL4.0ch00	2545227	2545703	+	NAD(P)H-quinone oxidoreductase subunit J, chloroplastic (AHRD V3.3 *** A0A1U8QD64_CAPAN)	SG	SG	0	0	0	0	0	0
Solyc00g500143	SL4.0ch00	2547836	2549412	+	30S ribosomal protein S4, chloroplastic (AHRD V3.3 *** I6N958_DATST)	SG	SG	0	0	0	0	0.188	0.084
Solyc00g500144	SL4.0ch00	2550432	2550873	+	30S ribosomal protein S14, chloroplastic (AHRD V3.3 *-* A0A2G2X601_CAPBA)	SG	SG	0.264	0	0	0.576	0.86	0
Solyc00g500145	SL4.0ch00	2551285	2552415	+	Maturase K (AHRD V3.3 *** A0A2G3DGH8_CAPCH)	SG	SG	0	0.2	0	0	0	0.216
Solyc00g500146	SL4.0ch00	2562283	2562955	+	NAD(P)H-quinone oxidoreductase subunit 2, chloroplastic (AHRD V3.3 *-* J7H400_CAPAN)	SG	SG	0	0	0	0	0	0
Solyc00g500147	SL4.0ch00	2564107	2566997	-	Protein Ycf2 (AHRD V3.3 *-* A0A0U1ZJJ5_9SOLN)	SG	SG	0	0	0	0	0	0.024
Solyc00g500148	SL4.0ch00	2567048	2568269	-	Protein Ycf2 (AHRD V3.3 *-* A0A1W5PW46_9DIPS)	SG	SG	0	0	0	0	0	0
Solyc00g500149	SL4.0ch00	2568289	2570392	-	NAD(P)H-quinone oxidoreductase subunit J, chloroplastic (AHRD V3.3 *** A0A1U8QD64_CAPAN)	SG	SG	0	0	0	0	0	0
Solyc00g500150	SL4.0ch00	2571552	2571953	+	50S ribosomal protein L2, chloroplastic (AHRD V3.3 *** I6N9C2_DATST)	SG	SG	0	0	0	0	0	0
Solyc00g500151	SL4.0ch00	2572525	2575171	-	Photosystem II protein D1 (AHRD V3.3 *** A0A1U8QBZ9_CAPAN)	SG	SG	0	0	0.141	0.794	0	0.141
Solyc00g500152	SL4.0ch00	2572616	2573044	+	50S ribosomal protein L2 (AHRD V3.3 *** H6T990_9CARY)	SG	SG	0	0	0	0	0	0.154
Solyc00g500153	SL4.0ch00	2574176	2574502	+	30S ribosomal protein S3, chloroplastic (AHRD V3.3 *** A0A1U8QD95_CAPAN)	SG	SG	0	0	0	0.227	0	0.202
Solyc00g500154	SL4.0ch00	2575750	2576105	+	NAD(P)H-quinone oxidoreductase subunit J, chloroplastic (AHRD V3.3 *** A0A1U8QD64_CAPAN)	SG	SG	0	0	0	0.214	0.425	0
Solyc00g500155	SL4.0ch00	2576229	2576597	+	50S ribosomal protein L14, chloroplastic (AHRD V3.3 *** I6N992_DATST)	SG	SG	0	0	0	0.202	0	0.179
Solyc00g500156	SL4.0ch00	2577574	2577990	+	30S ribosomal protein S11, chloroplastic (AHRD V3.3 *** G9FCH9_9LAMI)	SG	SG	0.163	0	0	0.357	0.177	0
Solyc00g500157	SL4.0ch00	2578056	2578855	+	Protein Ycf2 (AHRD V3.3 *-* A0A1W5PW46_9DIPS)	SG	SG	0.09	0	0	0.098	0.097	0.174
Solyc00g500158	SL4.0ch00	2579259	2579783	-	Cytochrome b6-f complex subunit 4 (AHRD V3.3 *** A0A2G2XBM1_CAPBA)	SG	SG	0	0.117	0.126	0.283	0.141	0.126
Solyc00g500159	SL4.0ch00	2715948	2719757	-	Unknown protein	SG	SG	0	0	0	0	0	0
Solyc00g500160	SL4.0ch00	2787033	2787847	+	Retrovirus-related Pol polyprotein from transposon TNT 1-94 (AHRD V3.3 *-* A0A2I0W6G5_9ASPA)	SG	SG	0.084	0	0	0	0	0
Solyc00g500161	SL4.0ch00	2855295	2887184	-	Unknown protein	SG	SG	0.011	0.1	0.011	0.012	0	0.011
Solyc00g500162	SL4.0ch00	2893186	2893646	-	Unknown protein	SG	SG	0	0	0	0	0	0
Solyc00g500163	SL4.0ch00	2896826	2924570	-	Unknown protein	SG	SG	0.036	0.026	0	0.016	0	0
Solyc00g500164	SL4.0ch00	2948141	2962600	-	Unknown protein	SG	SG	1.124	1.414	3.277	0.736	1.464	1.53
Solyc00g500165	SL4.0ch00	2977069	2977764	-	Unknown protein	SG	SG	0	0	0	0	0	0
Solyc00g112190	SL4.0ch00	2989427	2990736	-	Unknown protein	SG	SG	0	0	0	0	0	0
Solyc00g500166	SL4.0ch00	3009833	3010968	-	Unknown protein	SG	SG	0	0	0.152	0	0	0
Solyc00g500167	SL4.0ch00	3011082	3012921	+	Cytochrome c biogenesis FC (AHRD V3.3 *-* A0A0C5APX0_HYONI)	SG	SG	0	0	0	0	0	0
Solyc00g230080	SL4.0ch00	3013752	3014108	-	Photosystem II protein D2 (AHRD V3.3 *** A0A0K0N7Y1_9LILI)	SG	SG	0	0	0	0	0	0
Solyc00g316530	SL4.0ch00	3020571	3020807	+	ATP synthase subunit beta, mitochondrial (AHRD V3.3 *-* A0A2G2V6Z5_CAPBA)	SG	SG	0	0	0	0	0	0
Solyc00g069880	SL4.0ch00	3024713	3028149	-	Photosystem II CP43 reaction center protein (AHRD V3.3 *-* A0A2G2YCL7_CAPAN)	SG	SG	0	0	0	0	0	0
Solyc00g500168	SL4.0ch00	3033769	3034608	-	Transport membrane protein (AHRD V3.3 *** A0A0C5ARU2_HYONI)	SG	SG	0	0	0	0	0	0
Solyc00g013100	SL4.0ch00	3045077	3045313	+	Unknown protein	SG	SG	0	0	0	0	0	0
Solyc00g013110	SL4.0ch00	3045980	3046246	-	Unknown protein	SG	SG	0	0	0	0	0	0
Solyc00g126010	SL4.0ch00	3053864	3054037	-	LOW protein: NADH-ubiquinone oxidoreductase chain-like protein (AHRD V3.3 *-* ATMG01330.1)	SG	SG	0	0	0	0	0	0
Solyc00g126000	SL4.0ch00	3054202	3054354	-	orf300 gene product (mitochondrion) (AHRD V3.3 *-* NP_064003.1)	SG	SG	0	0	0	0	0	0
Solyc00g125990	SL4.0ch00	3054457	3055101	-	NADH dehydrogenase subunit 2 (AHRD V3.3 *** A0A0C5B2A9_HYONI)	SG	SG	0	0	0	0	0	0
Solyc00g125980	SL4.0ch00	3055480	3055683	-	NADH dehydrogenase subunit (AHRD V3.3 -** A0A2K3PKA7_TRIPR)	SG	SG	0	0	0	0	0	0
Solyc00g244300	SL4.0ch00	3057175	3057432	-	Unknown protein	SG	SG	0	0	0	0	0	0
Solyc00g244290	SL4.0ch00	3057501	3057992	-	NADH dehydrogenase subunit 2 (AHRD V3.3 *-* A0A0C5B2A9_HYONI)	SG	SG	0	0	0	0	0	0
Solyc00g244280	SL4.0ch00	3058214	3058396	+	senescence-associated carboxylesterase 101-like isoform X3 (AHRD V3.3 *-* XP_024928153.1)	SG	SG	0	0	0	0	0	0
Solyc00g500169	SL4.0ch00	3063538	3065389	-	NADH-ubiquinone oxidoreductase chain 5 (AHRD V3.3 *** A0A0C5ARN6_HYONI)	SG	SG	0	0	0	0	0	0
Solyc00g500170	SL4.0ch00	3066659	3067566	-	Cytochrome C oxidase subunit II-like%2C transmembrane domain-containing protein (AHRD V3.3 *** ATMG01280.1)	SG	SG	0	0	0	0	0	0
Solyc00g013170	SL4.0ch00	3069443	3069652	+	orf101 (mitochondrion) (AHRD V3.3 *-* YP_009430405.1)	SG	SG	0	0	0.63	0	0.352	0
Solyc00g013180	SL4.0ch00	3070183	3071529	-	NADH-ubiquinone oxidoreductase chain 4 (AHRD V3.3 *-* A0A290WL40_SOLLC)	SG	SG	0.257	0.346	0.125	0.14	0	0
Solyc00g500171	SL4.0ch00	3073664	3074179	-	NADH-ubiquinone oxidoreductase chain 4 (AHRD V3.3 *** A0A2G3CZD8_CAPCH)	SG	SG	0	0	0	0	0	0
Solyc00g500172	SL4.0ch00	3075612	3076169	-	NADH-ubiquinone oxidoreductase chain 4 (AHRD V3.3 *** A0A2G2X0J9_CAPBA)	SG	SG	0	0	0.119	0	0	0
Solyc00g320430	SL4.0ch00	3077625	3077804	+	Unknown protein	SG	SG	0	0	0	0	0	0
Solyc00g500173	SL4.0ch00	3085457	3086151	-	ATPase subunit 4 (AHRD V3.3 *** A0A0C5B288_HYONI)	SG	SG	0	0	0	0	0	0
Solyc00g019750	SL4.0ch00	3092088	3092288	+	Unknown protein	SG	SG	0	0	0.329	0	0.368	0.329
Solyc00g019730	SL4.0ch00	3094526	3094960	+	Cytochrome c oxidase subunit 3 (AHRD V3.3 *** A0A290WL11_SOLLC)	SG	SG	0	0	0.456	0	0	0
Solyc00g500174	SL4.0ch00	3129847	3158600	-	Unknown protein	SG	SG	0	0.005	0.006	0	0	0
Solyc00g500175	SL4.0ch00	3220336	3237694	-	Unknown protein	SG	SG	0.037	0	0.072	0	0.04	0.072
Solyc00g500176	SL4.0ch00	3312181	3313737	-	Unknown protein	SG	SG	0.131	0.236	0.213	0.143	0.095	0.128
Solyc00g500177	SL4.0ch00	3480316	3484090	+	Unknown protein	SG	SG	0	0	0	0	0	0
Solyc00g500178	SL4.0ch00	3520842	3522157	+	Unknown protein	SG	SG	0	0	0	0	0	0
Solyc00g500179	SL4.0ch00	3538808	3617506	-	Unknown protein	SG	SG	0	0	0	0	0	0.006
Solyc00g500180	SL4.0ch00	3651567	3665215	+	Unknown protein	SG	SG	0	0	0	0	0	0
Solyc00g500181	SL4.0ch00	3676208	3678267	-	RNA-dependent RNA polymerase (AHRD V3.3 *** A0A2Z6JIR4_9VIRU)	SG	SG	0	0	0	0	0	0
Solyc00g500182	SL4.0ch00	3684590	3685773	+	Transmembrane protein (AHRD V3.3 *-* A0A1P8B2M8_ARATH)	SG	SG	0	0	0	0	0.062	0.056
Solyc00g118680	SL4.0ch00	3687292	3689223	-	Unknown protein	SG	SG	0.145	0	0	0.158	0.315	0.141
Solyc00g118690	SL4.0ch00	3689126	3689386	+	NADH-ubiquinone oxidoreductase chain 1 (AHRD V3.3 *-* A0A2G2YI85_CAPAN)	SG	SG	0.261	0	0.254	0.57	0.85	0.507
Solyc00g023600	SL4.0ch00	3690578	3690838	-	Unknown protein	SG	SG	0.522	0	0	0.285	0.283	0
Solyc00g023590	SL4.0ch00	3692134	3694833	-	Cytochrome f (AHRD V3.3 *-* A0A2G3AYY8_CAPCH)	SG	SG	0.064	0.058	0	0.141	0.21	0.063
Solyc00g023580	SL4.0ch00	3697005	3697262	-	Unknown protein	SG	SG	0	0.237	0	0.288	0	0
Solyc00g023570	SL4.0ch00	3697503	3697832	+	Unknown protein	SG	SG	0	0.186	0	0.451	0	0
Solyc00g014860	SL4.0ch00	3701542	3701851	+	Unknown protein	SG	SG	0	0	0	0	0	0
Solyc00g014850	SL4.0ch00	3702464	3702775	+	orf86 (mitochondrion) (AHRD V3.3 *** YP_002608396.1)	SG	SG	0.873	0.392	0	0.238	0.237	0.212
Solyc00g500183	SL4.0ch00	3704165	3706096	+	NADH dehydrogenase subunit 7 (AHRD V3.3 *-* A0A220T1K3_9ROSI)	SG	SG	1.336	0.2	1.298	1.458	0.483	1.082
Solyc00g500184	SL4.0ch00	3706763	3707940	+	NADH dehydrogenase subunit 7 (AHRD V3.3 *** A0A0C5B9X5_9SOLA)	SG	SG	0.806	0.242	0.196	0.44	0.365	0.392
Solyc00g500185	SL4.0ch00	3708705	3710247	+	NADH dehydrogenase subunit 7 (AHRD V3.3 *-* G9FCP1_9LAMI)	SG	SG	0.416	0.15	0.242	0.726	0.271	0.162
Solyc00g014810	SL4.0ch00	3713896	3714060	+	Unknown protein	SG	SG	0	0	0	0	0	0
Solyc00g014800	SL4.0ch00	3715868	3716359	+	Zinc finger protein KNUCKLES (AHRD V3.3 *** A0A2G3ACW4_CAPAN)	C2H2	TF	0	0	0	0.302	0	0
Solyc00g014790	SL4.0ch00	3716363	3718878	-	Unknown protein	SG	SG	0.241	0.072	0	0	0.087	0.234
Solyc00g094550	SL4.0ch00	3726482	3726715	+	hypothetical protein (AHRD V3.3 *-* AT2G07628.1)	SG	SG	0.291	0	0	1.271	0	0.849
Solyc00g094540	SL4.0ch00	3727644	3727973	-	Unknown protein	SG	SG	1.651	0	0.201	0.676	0.448	0.803
Solyc00g094530	SL4.0ch00	3728169	3728558	+	NADH-ubiquinone oxidoreductase chain 1 (AHRD V3.3 *** A0A2G2XVU5_CAPAN)	SG	SG	2.096	0.471	0.509	1.144	1.517	1.188
Solyc00g094520	SL4.0ch00	3729198	3729383	+	orf100 (mitochondrion) (AHRD V3.3 *** YP_005090391.1)	SG	SG	2.197	0.658	0.356	1.999	1.193	2.136
Solyc00g023700	SL4.0ch00	3735479	3736452	+	Unknown protein	SG	SG	0	0	0	0	0	0
Solyc00g023710	SL4.0ch00	3737340	3738041	-	Unknown protein	SG	SG	0	0	0	0	0	0
Solyc00g049210	SL4.0ch00	3741110	3742879	-	Cytochrome c biogenesis FN (AHRD V3.3 *** A0A0C5B9X0_9SOLA)	SG	SG	0	0	0	0	0	0
Solyc00g049220	SL4.0ch00	3742936	3743142	+	(R)-mandelonitrile lyase-like (AHRD V3.3 *-* A0A2G2VFL1_CAPBA)	SG	SG	0	0	0	0	0	0
Solyc00g500186	SL4.0ch00	3745513	3747009	-	Cytochrome c oxidase subunit 1 (AHRD V3.3 *** A0A2G2YXI2_CAPAN)	SG	SG	0	0	0.044	0	0.049	0.177
Solyc00g500187	SL4.0ch00	3749487	3751765	-	NADH-ubiquinone oxidoreductase chain 4 (AHRD V3.3 *-* A0A290WL40_SOLLC)	SG	SG	0	0.202	0.073	0	0.081	0.219
Solyc00g500188	SL4.0ch00	3754843	3755358	-	NADH-ubiquinone oxidoreductase chain 4 (AHRD V3.3 *** A0A2G3CZD8_CAPCH)	SG	SG	0	0	0.128	0	0	0
Solyc00g500189	SL4.0ch00	3756791	3757348	-	NADH-ubiquinone oxidoreductase chain 4 (AHRD V3.3 *** A0A2G2X0J9_CAPBA)	SG	SG	0.122	0	0	0.133	0	0
Solyc00g021660	SL4.0ch00	3764643	3765962	+	Neutral/alkaline invertase (AHRD V3.3 *-* V5N411_MANES)	SG	SG	0	0	0	0	0	0
Solyc00g500190	SL4.0ch00	3767429	3770395	+	30S ribosomal protein S2, chloroplastic (AHRD V3.3 *** I6N946_DATST)	SG	SG	0	0.099	0	0.239	0.476	0.746
Solyc00g500191	SL4.0ch00	3770397	3771752	+	Protein TIC 214 (AHRD V3.3 *-* TI214_SOLTU)	SG	SG	0	0	0	0.055	0.055	0
Solyc00g500192	SL4.0ch00	3775348	3776977	+	NAD(P)H-quinone oxidoreductase subunit H, chloroplastic (AHRD V3.3 *** A0A1U8QCJ3_CAPAN)	SG	SG	0.042	0.038	0	0.091	0.136	0.162
Solyc00g500193	SL4.0ch00	3776979	3779203	+	NAD(P)H-quinone oxidoreductase subunit 1, chloroplastic (AHRD V3.3 *** A0A2G2XBN0_CAPBA)	SG	SG	0.191	0.057	0.124	0.278	0.552	0.371
Solyc00g500194	SL4.0ch00	3783896	3784749	-	Cytochrome c biogenesis protein CcsA (AHRD V3.3 *-* A0A1U8QCK2_CAPAN)	SG	SG	0	0.252	0	0.306	0	0.272
Solyc00g500195	SL4.0ch00	3787465	3789905	+	NAD(P)H-quinone oxidoreductase subunit 5, chloroplastic (AHRD V3.3 *** J7H711_CAPAN)	SG	SG	0.048	0.043	0	0	0.052	0.093
Solyc00g500196	SL4.0ch00	3788808	3794880	-	Protein TIC 214 (AHRD V3.3 *** K4EQH9_DATST)	SG	SG	0.571	0.187	0.05	0.396	0.338	0.403
Solyc00g500197	SL4.0ch00	3803813	3805094	-	Ycf15 protein (AHRD V3.3 *-* J7H9P3_CAPAN)	SG	SG	0	0	0	0	0	0
Solyc00g500198	SL4.0ch00	3805284	3812120	-	NAD(P)H-quinone oxidoreductase subunit 5, chloroplastic (AHRD V3.3 *** J7H711_CAPAN)	SG	SG	0	0	0	0	0.011	0.01
Solyc00g500199	SL4.0ch00	3813759	3814535	-	Photosystem I P700 chlorophyll a apoprotein A1 (AHRD V3.3 *** K4EPK3_DATST)	SG	SG	0	0	0.125	0.14	0	0.249
Solyc00g500200	SL4.0ch00	3814973	3816034	-	Photosystem II protein D1 (AHRD V3.3 *** A0A1U8QBZ9_CAPAN)	SG	SG	0.128	0	0.062	0.14	0.07	0.062
Solyc00g500201	SL4.0ch00	3816560	3818089	-	Maturase K (AHRD V3.3 *** A0A2G3DGH8_CAPCH)	SG	SG	0	0	0	0	0	0
Solyc00g500202	SL4.0ch00	3822020	3822677	+	Photosystem II reaction center protein K (AHRD V3.3 *** A0A1U8QD48_CAPAN)	SG	SG	0	0	0	0	0	0
Solyc00g500203	SL4.0ch00	3824657	3826180	-	ATP synthase subunit alpha, chloroplastic (AHRD V3.3 *** I6N942_DATST)	SG	SG	0	0	0	0	0	0
Solyc00g500204	SL4.0ch00	3829278	3830968	-	30S ribosomal protein S2, chloroplastic (AHRD V3.3 *** I6N946_DATST)	SG	SG	0	0	0	0	0.065	0
Solyc00g500205	SL4.0ch00	3831194	3838295	-	DNA-directed RNA polymerase subunit beta'' (AHRD V3.3 *-* A0A1U8QCC7_CAPAN)	SG	SG	0	0	0	0	0	0
Solyc00g500206	SL4.0ch00	3848018	3850448	+	Photosystem II CP43 reaction center protein (AHRD V3.3 *** A0A078EKT7_BRANA)	SG	SG	0	0	0	0	0.032	0.057
Solyc00g500207	SL4.0ch00	3851915	3852432	-	30S ribosomal protein S14, chloroplastic (AHRD V3.3 *-* A0A2G2X601_CAPBA)	SG	SG	0	0	0	0	0	0
Solyc00g500208	SL4.0ch00	3852524	3854728	-	Photosystem I P700 chlorophyll a apoprotein A2 (AHRD V3.3 *** I6N956_DATST)	SG	SG	0	0	0	0	0	0
Solyc00g500209	SL4.0ch00	3854754	3857006	-	Photosystem I P700 chlorophyll a apoprotein A1 (AHRD V3.3 *** K4EPK3_DATST)	SG	SG	0.069	0.031	0	0.076	0.226	0.27
Solyc00g500210	SL4.0ch00	3857765	3858895	-	Protein TIC 214 (AHRD V3.3 *** K4EQH9_DATST)	SG	SG	0	0.157	0	0	0	0.509
Solyc00g500211	SL4.0ch00	3859307	3859750	-	NAD(P)H-quinone oxidoreductase subunit 5, chloroplastic (AHRD V3.3 *** J7H711_CAPAN)	SG	SG	0	0	0	0	0.287	0.257
Solyc00g500212	SL4.0ch00	3860838	3861660	-	30S ribosomal protein S4, chloroplastic (AHRD V3.3 *** I6N958_DATST)	SG	SG	0	0.074	0	0	0.18	0.161
Solyc00g500213	SL4.0ch00	3869025	3869646	+	Auxin-responsive GH3 family protein (AHRD V3.3 *** A0A2U1NZC8_ARTAN)	SG	SG	0	0	0	0	0	0
Solyc00g500214	SL4.0ch00	3869683	3871838	+	Auxin-responsive GH3 family protein (AHRD V3.3 *** A0A2U1NZC8_ARTAN)	SG	SG	0	0	0	0	0	0
Solyc00g322630	SL4.0ch00	3881527	3881823	+	Auxin-responsive GH3 family protein (AHRD V3.3 *-* A0A2U1NZC8_ARTAN)	SG	SG	0	0	0	0	0	0
Solyc00g500215	SL4.0ch00	3888284	3892889	+	Unknown protein	SG	SG	0	0	0	0	0.237	0
Solyc00g500216	SL4.0ch00	3903540	3905605	+	Auxin-responsive GH3 family protein (AHRD V3.3 *** A0A2U1MJ34_ARTAN)	SG	SG	0	0	0	0.055	0	0
Solyc00g500217	SL4.0ch00	3926856	3927526	+	Retrovirus-related Pol polyprotein from transposon TNT 1-94 (AHRD V3.3 *-* A0A2I0VJ33_9ASPA)	SG	SG	0	0	0	0	0	0
Solyc00g500218	SL4.0ch00	3928777	3931680	+	Auxin-responsive GH3 family protein (AHRD V3.3 *** A0A2U1NZC8_ARTAN)	SG	SG	0	0	0.031	0	0.035	0
Solyc00g266110	SL4.0ch00	3940658	3940954	+	Auxin-responsive GH3 family protein (AHRD V3.3 *-* A0A2U1NZC8_ARTAN)	SG	SG	0	0	0	0	0	0
Solyc00g254910	SL4.0ch00	3943525	3944310	+	Auxin-responsive GH3 family protein (AHRD V3.3 *-* A0A2U1NZC8_ARTAN)	SG	SG	0	0	0	0	0	0
Solyc00g500219	SL4.0ch00	3964601	3965757	+	B3 domain-containing protein (AHRD V3.3 *** A0A2K3PAY3_TRIPR)	B3	TF	0	0	0	0	0	0
Solyc00g500220	SL4.0ch00	4000231	4005112	+	B3 domain-containing protein At1g49475-like (AHRD V3.3 *-* XP_025886111.1)	SG	SG	0	0	0	0	0	0
Solyc00g500221	SL4.0ch00	4006068	4007011	+	B3 domain-containing protein (AHRD V3.3 *-* A0A1Q3DFU3_CEPFO)	B3	TF	0	0.074	0	0	0	0
Solyc00g500222	SL4.0ch00	4007108	4007767	+	Transcriptional factor B3 family protein (AHRD V3.3 *-* A0A2H1ZEQ2_ARATH)	B3	TF	0	0	0.143	0	0	0
Solyc00g198360	SL4.0ch00	4294034	4294903	+	Zinc finger transcription factor 4	C3H	TF	0	0	0	0	0	0
Solyc00g500223	SL4.0ch00	4351078	4353937	-	Retrovirus-related Pol polyprotein from transposon TNT 1-94 (AHRD V3.3 *-* A0A2I0W6G5_9ASPA)	SG	SG	0	0	0	0	0	0
Solyc00g036520	SL4.0ch00	4414466	4415023	-	Unknown protein	SG	SG	0	0	0	0	0	0
Solyc00g052540	SL4.0ch00	4416054	4416725	+	Unknown protein	SG	SG	0	0	0	0	0	0
Solyc00g052530	SL4.0ch00	4417438	4418639	-	Unknown protein	SG	SG	0	0	0	0	0	0
Solyc00g500224	SL4.0ch00	4418688	4420952	-	Cytochrome c biogenesis FC (AHRD V3.3 *-* A0A0C5B7H6_9SOLA)	SG	SG	0	0	0	0	0	0
Solyc00g047180	SL4.0ch00	4441826	4442083	-	Unknown protein	SG	SG	0	0	0	0	0	0
Solyc00g047190	SL4.0ch00	4443200	4443517	+	Unknown protein	SG	SG	0	0	0	0	0	0
Solyc00g047200	SL4.0ch00	4445278	4445511	-	Cytochrome b (AHRD V3.3 *-* A0A2G3ARK2_CAPCH)	SG	SG	0	0	0	0	0	0
Solyc00g500225	SL4.0ch00	4463995	4464591	-	NADH-ubiquinone oxidoreductase chain 3 (AHRD V3.3 *** G9FCN6_9LAMI)	SG	SG	0.45	0.202	0.218	0.491	0.244	0
Solyc00g500226	SL4.0ch00	4465449	4467796	-	Cytochrome c biogenesis FC (AHRD V3.3 *-* A0A0C5B7H6_9SOLA)	SG	SG	0.053	0	0	0.058	0	0
Solyc00g500227	SL4.0ch00	4472979	4475038	+	RNA-dependent RNA polymerase (AHRD V3.3 *** A0A2Z6JIR4_9VIRU)	SG	SG	0	0	0	0	0.04	0
Solyc00g500228	SL4.0ch00	4488679	4492426	+	Ribosomal protein L2 (AHRD V3.3 *** A0A290WL33_SOLLC)	SG	SG	0.37	0.266	0.539	0.323	0.361	0.395
Solyc00g500229	SL4.0ch00	4511808	4511970	-	Unknown protein	SG	SG	0	0	0	0	0	0
Solyc00g500230	SL4.0ch00	4512109	4517780	-	Unknown protein	SG	SG	0	0	0	0	0	0
Solyc00g500231	SL4.0ch00	4537857	4543073	-	Unknown protein	SG	SG	0	0	0	0	0	0
Solyc00g500232	SL4.0ch00	4589812	4590649	+	Unknown protein	SG	SG	0	0	0	0	0	0
Solyc00g500233	SL4.0ch00	4718474	4723843	+	Unknown protein	SG	SG	0	0	0	0	0	0
Solyc00g500234	SL4.0ch00	4936041	4944981	+	Unknown protein	SG	SG	0	0	0.107	0	0	0
Solyc00g500235	SL4.0ch00	4986640	4992714	+	Unknown protein	SG	SG	0	0	0	0	0	0
Solyc00g500236	SL4.0ch00	4996087	5023438	-	MP domain-containing protein (AHRD V3.3 *-* A0A1Q3BUD1_CEPFO)	SG	SG	0.063	0	0	0	0	0.031
Solyc00g500237	SL4.0ch00	5030385	5031223	+	Transport membrane protein (AHRD V3.3 *-* A0A0C5ARU2_HYONI)	SG	SG	0	0	0	0	0	0
Solyc00g230070	SL4.0ch00	5051295	5051558	+	Photosystem II CP43 reaction center protein (AHRD V3.3 *-* A0A220NAN4_9BRAS)	SG	SG	0	0	0	0	0	0
Solyc00g230060	SL4.0ch00	5051694	5052660	-	Ribonuclease H protein (AHRD V3.3 *-* A0A2I0WBN4_9ASPA)	SG	SG	0	0	0	0	0	0
Solyc00g025300	SL4.0ch00	5059172	5059333	+	transmembrane protein (AHRD V3.3 --* AT2G07674.2)	SG	SG	0	0	0	0	0	0
Solyc00g025290	SL4.0ch00	5060057	5060542	-	hypothetical protein (AHRD V3.3 *** ATMG00660.1)	SG	SG	0	0.126	0	0.153	0	0
Solyc00g500238	SL4.0ch00	5062854	5063440	+	orf211 gene product (mitochondrion) (AHRD V3.3 --* NP_064093.1)	SG	SG	0.192	0	0	0.21	0	0
Solyc00g020040	SL4.0ch00	5063652	5064272	-	Cytochrome c biogenesis B (AHRD V3.3 *** A0A0C5B708_9SOLA)	SG	SG	0.658	0	0	0.12	0.476	0.853
Solyc00g020030	SL4.0ch00	5065433	5065633	+	Unknown protein	SG	SG	0.339	0	0.329	2.22	0.736	0.988
Solyc00g020020	SL4.0ch00	5065489	5066572	-	Unknown protein	SG	SG	0.872	0.428	0.308	1.039	0.775	0.771
Solyc00g020010	SL4.0ch00	5066942	5067169	+	Unknown protein	SG	SG	0.896	0.269	0.581	1.631	0.973	1.162
Solyc00g020000	SL4.0ch00	5067436	5067609	-	Unknown protein	SG	SG	0	1.408	1.141	2.991	1.7	2.283
Solyc00g019990	SL4.0ch00	5068988	5069203	-	Unknown protein	SG	SG	0	0	0.919	0.344	0.685	0.307
Solyc00g019980	SL4.0ch00	5069419	5070648	-	ribosomal protein L2 (chloroplast) (AHRD V3.3 *-* YP_009232109.1)	SG	SG	0.784	0.564	0.457	1.027	1.531	0.61
Solyc00g019970	SL4.0ch00	5072673	5073664	-	Unknown protein	SG	SG	0.523	0.269	0.073	0.245	0.73	0.436
Solyc00g019950	SL4.0ch00	5073987	5074538	+	NADH dehydrogenase subunit 9 (AHRD V3.3 *** A0A290WKX8_SOLLC)	SG	SG	1.111	0.222	0.12	0	0.134	0.12
Solyc00g500239	SL4.0ch00	5102049	5102753	+	Protein Ycf2 (AHRD V3.3 *-* A0A142DP97_9LAMI)	SG	SG	0	0	0	0	0	0
Solyc00g500240	SL4.0ch00	5113129	5114311	+	Cytochrome b (AHRD V3.3 *** A0A2G3ARK2_CAPCH)	SG	SG	0.141	0	0	0	0.077	0
Solyc00g500241	SL4.0ch00	5138634	5140899	+	Cytochrome c biogenesis FC (AHRD V3.3 *-* A0A0C5B7H6_9SOLA)	SG	SG	0.038	0	0	0.082	0	0
Solyc00g036530	SL4.0ch00	5147285	5147440	-	Unknown protein	SG	SG	0	0	0	0	0	0
Solyc00g500242	SL4.0ch00	5149819	5150571	-	Heme exporter protein C (AHRD V3.3 *** A0A2S4LUD9_9BRAD)	SG	SG	0.181	0	0	0.099	0.491	0.088
Solyc00g500243	SL4.0ch00	5150786	5152183	-	Cytochrome c oxidase subunit 2 (AHRD V3.3 *-* A0A0C5B2A3_HYONI)	SG	SG	0.633	0.35	0.331	0.532	1.111	0.71
Solyc00g500244	SL4.0ch00	5153132	5153539	-	Cytochrome c oxidase subunit 2 (AHRD V3.3 *** A0A2G2X686_CAPBA)	SG	SG	1.002	0	0	1.458	2.175	1.298
Solyc00g500245	SL4.0ch00	5153788	5157253	-	Ribosomal protein S3 (AHRD V3.3 *** A0A290WKX3_SOLLC)	SG	SG	0.134	0.03	0.033	0.22	0.547	0.196
Solyc00g500246	SL4.0ch00	5231859	5238957	-	Unknown protein	SG	SG	0	0	0	0	0	0
Solyc00g007450	SL4.0ch00	5306617	5307486	-	Zinc finger transcription factor 2	C3H	TF	0	0	0	0	0	0
Solyc00g016590	SL4.0ch00	5395725	5396993	+	Unknown protein	SG	SG	0	0	0	0	0	0
Solyc00g028960	SL4.0ch00	5438954	5439265	-	monothiol glutaredoxin-S1-like (AHRD V3.3 *** A0A1U7WLZ4_NICSY)	SG	SG	1.747	0.981	1.273	0	0.474	0.212
Solyc00g500247	SL4.0ch00	5457174	5459116	-	AT hook motif DNA-binding family protein (AHRD V3.3 *-* A0A2U1PYS7_ARTAN)	SG	SG	0	0	0	0	0	0
Solyc00g500248	SL4.0ch00	5474685	5481317	-	AT hook, DNA-binding motif-containing protein (AHRD V3.3 *-* A0A2U1KK62_ARTAN)	SG	SG	0	0	0	0	0	0
Solyc00g500249	SL4.0ch00	5495164	5497083	-	Cytochrome c biogenesis FN (AHRD V3.3 *** A0A0C5B9X0_9SOLA)	SG	SG	0.037	0	0	0.081	0	0.036
Solyc00g500250	SL4.0ch00	5499555	5502705	-	Cytochrome c oxidase subunit 1 (AHRD V3.3 *** A0A2G2YXI2_CAPAN)	SG	SG	0.172	0.129	0.056	0.282	0.124	0.139
Solyc00g500251	SL4.0ch00	5503541	5505819	-	NADH-ubiquinone oxidoreductase chain 4 (AHRD V3.3 *-* A0A290WL40_SOLLC)	SG	SG	0.075	0	0	0	0.081	0
Solyc00g500252	SL4.0ch00	5508897	5509412	-	NADH-ubiquinone oxidoreductase chain 4 (AHRD V3.3 *** A0A2G3CZD8_CAPCH)	SG	SG	0	0	0	0.288	0	0.128
Solyc00g500253	SL4.0ch00	5510845	5511402	-	NADH-ubiquinone oxidoreductase chain 4 (AHRD V3.3 *** A0A2G2X0J9_CAPBA)	SG	SG	0	0	0	0	0	0
Solyc00g021650	SL4.0ch00	5520935	5521165	-	Unknown protein	SG	SG	0	0.265	0.573	0.966	1.28	1.433
Solyc00g021640	SL4.0ch00	5522265	5524452	+	Ribosomal protein S4 (AHRD V3.3 *** A0A0C5B738_9SOLA)	SG	SG	1.178	0.407	0.44	2.719	2.655	2.157
Solyc00g021630	SL4.0ch00	5525147	5525800	+	NADH-ubiquinone oxidoreductase chain 6 (AHRD V3.3 *** A0A0C5B7I5_9SOLA)	SG	SG	2.396	0.468	0.202	1.251	0.791	1.114
Solyc00g500254	SL4.0ch00	5527933	5528372	-	50S ribosomal protein L20, chloroplastic (AHRD V3.3 *-* A0A2P1M7F3_9LAMI)	SG	SG	0	0.332	0	1.008	0.2	0.179
Solyc00g181240	SL4.0ch00	5529272	5529451	-	Unknown protein	SG	SG	0	0	0.368	0.413	0	0
Solyc00g181250	SL4.0ch00	5529549	5530393	+	Photosystem II CP43 reaction center protein (AHRD V3.3 *-* A0A2G2V3B6_CAPBA)	SG	SG	0	0	0	0.187	0.186	0
Solyc00g500255	SL4.0ch00	5536705	5537184	+	RNA-dependent RNA polymerase (AHRD V3.3 *-* A0A2Z6JIR4_9VIRU)	SG	SG	0	0	0	0	0.154	0
Solyc00g500256	SL4.0ch00	5538238	5540377	+	NADH-ubiquinone oxidoreductase chain 5 (AHRD V3.3 *-* A0A1Y0B159_9LAMI)	SG	SG	0.411	0.074	0.08	0.269	0.268	0.4
Solyc00g500257	SL4.0ch00	5547194	5548799	-	Transmembrane protein (AHRD V3.3 *-* A0A1P8B2M8_ARATH)	SG	SG	0.085	0	0.124	0.046	0.046	0.082
Solyc00g500258	SL4.0ch00	5740167	5740917	+	Chitinase (AHRD V3.3 *-* B9VRK7_CAPAN)	SG	SG	0.497	0	0	0	0	0.161
Solyc00g500259	SL4.0ch00	5838346	5850670	+	Unknown protein	SG	SG	0	0	0	0	0	0.063
Solyc00g500260	SL4.0ch00	5872091	5879508	-	Cytochrome b (AHRD V3.3 *-* A0A2G3ARK2_CAPCH)	SG	SG	0	0	0	0	0.053	0.024
Solyc00g500261	SL4.0ch00	5890653	5891204	-	NADH-ubiquinone oxidoreductase chain 3 (AHRD V3.3 *** A0A2G2V3C2_CAPBA)	SG	SG	0	0	0	0	0.268	0
Solyc00g500262	SL4.0ch00	5892264	5894611	-	Transmembrane protein (AHRD V3.3 *-* Q3EC50_ARATH)	SG	SG	0	0	0	0	0	0
Solyc00g500263	SL4.0ch00	5899398	5901261	+	RNA-dependent RNA polymerase (AHRD V3.3 *** A0A2Z6JIR4_9VIRU)	SG	SG	0	0	0	0	0	0
Solyc00g500264	SL4.0ch00	6072885	6118363	-	Unknown protein	SG	SG	0	0	0.003	0	0	0
Solyc00g500265	SL4.0ch00	6093116	6093497	+	Unknown protein	SG	SG	0	0	0	0	0	0
Solyc00g500266	SL4.0ch00	6098331	6105911	+	Unknown protein	SG	SG	0	0	0	0	0	0
Solyc00g500267	SL4.0ch00	6150279	6157947	+	Unknown protein	SG	SG	0	0	0	0	0.01	0
Solyc00g500268	SL4.0ch00	6272999	6283350	-	Unknown protein	SG	SG	0	0	0.102	0	0	0
Solyc00g500269	SL4.0ch00	6324020	6341295	+	Unknown protein	SG	SG	0	0	0	0	0	0
Solyc00g500270	SL4.0ch00	6341414	6343438	+	Unknown protein	SG	SG	0	0.104	0	0	0	0
Solyc00g500271	SL4.0ch00	6397350	6398432	-	NADH-ubiquinone oxidoreductase chain 5 (AHRD V3.3 *** A0A0C5ARN6_HYONI)	SG	SG	0	0	0	0	0	0
Solyc00g500272	SL4.0ch00	6399844	6400332	-	Cytochrome C oxidase subunit II-like%2C transmembrane domain-containing protein (AHRD V3.3 *** ATMG01280.1)	SG	SG	0	0	0	0	0	0
Solyc00g500273	SL4.0ch00	6420357	6420697	+	Ribosomal protein S19 (AHRD V3.3 *** A0A290WKX2_SOLLC)	SG	SG	0	0	0	0	0	0
Solyc00g500274	SL4.0ch00	6422007	6423834	+	Ribosomal protein S3 (AHRD V3.3 *** A0A290WKX3_SOLLC)	SG	SG	0	0	0	0	0	0
Solyc00g500275	SL4.0ch00	6424087	6424494	+	Cytochrome c oxidase subunit 2 (AHRD V3.3 *** A0A2G2X686_CAPBA)	SG	SG	0	0	0	0	0	0
Solyc00g500276	SL4.0ch00	6426168	6426839	+	Cytochrome c oxidase subunit 2 (AHRD V3.3 *-* A0A0C5B2A3_HYONI)	SG	SG	0	0	0	0	0	0
Solyc00g500277	SL4.0ch00	6427054	6427806	+	Heme exporter protein C (AHRD V3.3 *** A0A2S4LUD9_9BRAD)	SG	SG	0	0	0.088	0	0.491	0
Solyc00g052430	SL4.0ch00	6436629	6438756	-	Cytochrome c biogenesis FC (AHRD V3.3 *** A0A0C5B7H6_9SOLA)	SG	SG	0.058	0	0.056	0.063	0	0
Solyc00g500278	SL4.0ch00	6451543	6453529	+	Protein TIC 214 (AHRD V3.3 *-* TI214_SOLTU)	SG	SG	0	0	0	0.04	0	0
Solyc00g500279	SL4.0ch00	6453550	6454382	+	Protein TIC 214 (AHRD V3.3 *-* TI214_SOLTU)	SG	SG	0	0	0	0	0	0
Solyc00g500280	SL4.0ch00	6457994	6459175	+	NAD(P)H-quinone oxidoreductase subunit H, chloroplastic (AHRD V3.3 *** A0A1S5SJX5_ORYVI)	SG	SG	0	0	0	0.154	0.153	0.069
Solyc00g500281	SL4.0ch00	6475315	6476082	-	Retrovirus-related Pol polyprotein from transposon TNT 1-94 (AHRD V3.3 *-* A0A2I0X5W4_9ASPA)	SG	SG	0	0	0	0	0	0
Solyc00g500282	SL4.0ch00	6501940	6533300	-	Unknown protein	SG	SG	0	0	0	0	0	0
Solyc00g500283	SL4.0ch00	6518936	6548871	-	Unknown protein	SG	SG	0	0	0	0	0	0
Solyc00g500284	SL4.0ch00	6655184	6656548	-	Auxin-responsive GH3 family protein (AHRD V3.3 *-* A0A2U1NZC8_ARTAN)	SG	SG	0	0	0	0	0.211	0.094
Solyc00g500285	SL4.0ch00	6656990	6657973	-	Auxin-responsive GH3 family protein (AHRD V3.3 *-* A0A2U1MJ34_ARTAN)	SG	SG	0	0	0.127	0	0	0.127
Solyc00g500286	SL4.0ch00	6695051	6695836	-	Auxin-responsive GH3 family protein (AHRD V3.3 *-* A0A2U1NZC8_ARTAN)	SG	SG	0	0	0	0	0	0
Solyc00g500287	SL4.0ch00	6695868	6698863	-	Auxin-responsive GH3 family protein (AHRD V3.3 *-* A0A2U1MJ34_ARTAN)	SG	SG	0	0	0	0	0	0
Solyc00g500288	SL4.0ch00	6827316	6831899	-	Unknown protein	SG	SG	0	0	0	0	0	0
Solyc00g500289	SL4.0ch00	6847341	6851528	-	Unknown protein	SG	SG	0	0	0	0	0	0
Solyc00g500290	SL4.0ch00	6863061	6870289	+	DNA-directed RNA polymerase subunit beta'' (AHRD V3.3 *** A0A1U8QCC7_CAPAN)	SG	SG	0	0.009	0.01	0.034	0.046	0.071
Solyc00g500291	SL4.0ch00	6870653	6872343	+	30S ribosomal protein S2, chloroplastic (AHRD V3.3 *** I6N946_DATST)	SG	SG	0	0.054	0	0.13	0	0.058
Solyc00g500292	SL4.0ch00	6875441	6876964	+	ATP synthase subunit alpha, chloroplastic (AHRD V3.3 *** I6N942_DATST)	SG	SG	0	0	0	0	0	0.087
Solyc00g500293	SL4.0ch00	6878944	6879601	-	Photosystem II reaction center protein K (AHRD V3.3 *** A0A1U8QD48_CAPAN)	SG	SG	0.395	0.71	0.576	1.078	1.5	0.576
Solyc00g500294	SL4.0ch00	6879737	6885831	-	Unknown protein	SG	SG	0	0.099	0.16	0.239	0.595	0.693
Solyc00g500295	SL4.0ch00	6883532	6885061	+	Maturase K (AHRD V3.3 *** A0A2G3DGH8_CAPCH)	SG	SG	0.151	0.09	0	0.11	0.327	0.342
Solyc00g500296	SL4.0ch00	6885587	6886648	+	Photosystem II protein D1 (AHRD V3.3 *** A0A1U8QBZ9_CAPAN)	SG	SG	2.373	0.634	1.309	1.4	3.411	5.175
Solyc00g500297	SL4.0ch00	6887343	6887771	-	50S ribosomal protein L2 (AHRD V3.3 *** H6T990_9CARY)	SG	SG	0	0	0	0.173	0.345	0
Solyc00g500298	SL4.0ch00	6888432	6888833	-	50S ribosomal protein L2, chloroplastic (AHRD V3.3 *** I6N9C2_DATST)	SG	SG	0.339	0	0.165	0	0.184	0
Solyc00g500299	SL4.0ch00	6893327	6899371	-	Ycf15 protein (AHRD V3.3 *-* J7H9P3_CAPAN)	SG	SG	0	0.067	0	0.082	0	0
Solyc00g500300	SL4.0ch00	6896527	6897808	+	Ycf15 protein (AHRD V3.3 *-* J7H9P3_CAPAN)	SG	SG	0	0	0	0	0	0
Solyc00g500301	SL4.0ch00	6902314	6903732	-	Ycf15 (AHRD V3.3 *-* A0A346JLD3_9ASTE)	SG	SG	1.496	1.222	0.661	3.562	4.28	7.666
Solyc00g500302	SL4.0ch00	6934274	6934968	-	ATPase subunit 4 (AHRD V3.3 *** A0A0C5B288_HYONI)	SG	SG	0.098	0	0	0	0.213	0
Solyc00g500303	SL4.0ch00	6943349	6944146	+	Cytochrome c oxidase subunit 3 (AHRD V3.3 *** A0A0C5BKQ0_9SOLA)	SG	SG	0	0	0	0	0	0
Solyc00g500304	SL4.0ch00	6949035	6949742	+	Protein Ycf2 (AHRD V3.3 *-* A0A142DP97_9LAMI)	SG	SG	0	0	0	0	0	0
Solyc00g500305	SL4.0ch00	6964865	6976032	+	Unknown protein	SG	SG	0	0	0	0	0	0
Solyc00g500306	SL4.0ch00	6976692	6982452	-	Unknown protein	SG	SG	0	0	0	0	0	0
Solyc00g500307	SL4.0ch00	6985225	6986167	-	Unknown protein	SG	SG	0	0	0	0	0	0
Solyc00g500308	SL4.0ch00	6991029	6997138	-	Unknown protein	SG	SG	0	0	0	0	0	0
Solyc00g500309	SL4.0ch00	7069853	7071680	+	Ribosomal protein S3 (AHRD V3.3 *** A0A290WKX3_SOLLC)	SG	SG	0	0	0	0	0	0.075
Solyc00g500310	SL4.0ch00	7071933	7072340	+	Cytochrome c oxidase subunit 2 (AHRD V3.3 *** A0A2G2X686_CAPBA)	SG	SG	0	0	0	0	0	0
Solyc00g500311	SL4.0ch00	7073776	7075802	+	Cytochrome c oxidase subunit 2 (AHRD V3.3 *-* A0A0C5B2A3_HYONI)	SG	SG	0	0	0	0	0	0.033
Solyc00g500312	SL4.0ch00	7079233	7083444	-	Cytochrome b (AHRD V3.3 *-* A0A2G3ARK2_CAPCH)	SG	SG	0	0	0.027	0	0.03	0
Solyc00g500313	SL4.0ch00	7210988	7211173	-	Unknown protein	SG	SG	0	0	0.712	0.4	0	0.712
Solyc00g500314	SL4.0ch00	7211309	7212208	-	NADH dehydrogenase subunit 2 (AHRD V3.3 *-* A0A0C5B2A9_HYONI)	SG	SG	0.086	0	0	0.094	0	0.084
Solyc00g500315	SL4.0ch00	7212217	7212907	-	LOW QUALITY PROTEIN: uncharacterized protein LOC112326444, partial (AHRD V3.3 *-* XP_024449890.1)	SG	SG	0.13	0.117	0.378	0	0.422	0.126
Solyc00g500316	SL4.0ch00	7214608	7216342	-	NADH dehydrogenase subunit 2 (AHRD V3.3 *-* A0A060DER8_9GENT)	SG	SG	0.197	0.088	0.382	0.322	0	0.287
Solyc00g500317	SL4.0ch00	7221272	7222354	-	NADH-ubiquinone oxidoreductase chain 5 (AHRD V3.3 *** A0A0C5ARN6_HYONI)	SG	SG	0.314	0.113	0	0	0	0
Solyc00g500318	SL4.0ch00	7223766	7224254	-	Cytochrome C oxidase subunit II-like%2C transmembrane domain-containing protein (AHRD V3.3 *** ATMG01280.1)	SG	SG	0	0	0	0.304	0.151	0
Solyc00g012540	SL4.0ch00	7262590	7264321	-	Zinc finger transcription factor 3	SG	SG	0	0	0	0	0	0
Solyc00g500319	SL4.0ch00	7319835	7325236	+	DNA-directed RNA polymerase subunit beta'' (AHRD V3.3 *** A0A1U8QCC7_CAPAN)	SG	SG	0	0	0	0	0.017	0.015
Solyc00g500320	SL4.0ch00	7325462	7327152	+	Photosystem II protein D1 (AHRD V3.3 *** A0A1U8QBZ9_CAPAN)	SG	SG	0	0	0	0	0	0
Solyc00g500321	SL4.0ch00	7328310	7328711	+	ATP synthase subunit b, chloroplastic (AHRD V3.3 *** I6N943_DATST)	SG	SG	0	0.272	0	0.33	1.314	0.883
Solyc00g500322	SL4.0ch00	7328954	7330194	+	ATP synthase subunit b, chloroplastic (AHRD V3.3 *** I6N943_DATST)	SG	SG	0.134	0	0.26	0	0	0.389
Solyc00g500323	SL4.0ch00	7330250	7331868	+	ATP synthase subunit alpha, chloroplastic (AHRD V3.3 *** I6N942_DATST)	SG	SG	0	0.038	0	0	0	0
Solyc00g500324	SL4.0ch00	7339547	7343102	-	Protein TIC 214 (AHRD V3.3 *** TI214_SOLTU)	SG	SG	0	0	0	0	0.042	0.037
Solyc00g500325	SL4.0ch00	7350993	7352411	+	Ycf15 (AHRD V3.3 *-* A0A346JLD3_9ASTE)	SG	SG	0.68	0	0.396	0.297	1.623	1.718
Solyc00g500326	SL4.0ch00	7356917	7358198	-	Ycf15 protein (AHRD V3.3 *-* J7H9P3_CAPAN)	SG	SG	0	0	0	0	0	0
Solyc00g500327	SL4.0ch00	7358388	7365224	-	Protein Ycf2 (AHRD V3.3 *** A0A1Z1GA65_LITCN)	SG	SG	0	0	0	0	0	0
Solyc00g500328	SL4.0ch00	7366863	7367639	-	Ribosomal protein L2, plastid (AHRD V3.3 *-* A0A2U1PJW3_ARTAN)	SG	SG	0	0	0.156	0	0	0
Solyc00g500329	SL4.0ch00	7368077	7369138	-	Photosystem II protein D1 (AHRD V3.3 *** A0A1U8QBZ9_CAPAN)	SG	SG	0	0	0	0	0.139	0.436
Solyc00g500330	SL4.0ch00	7369664	7371193	-	Maturase K (AHRD V3.3 *** A0A2G3DGH8_CAPCH)	SG	SG	0	0	0	0	0	0
Solyc00g500331	SL4.0ch00	7375123	7375780	+	Photosystem II reaction center protein K (AHRD V3.3 *** A0A1U8QD48_CAPAN)	SG	SG	0	0	0.225	0.506	0.251	2.252
Solyc00g500332	SL4.0ch00	7377666	7379283	-	ATP synthase subunit alpha, chloroplastic (AHRD V3.3 *** I6N942_DATST)	SG	SG	0	0.038	0	0.138	0.046	0.041
Solyc00g500333	SL4.0ch00	7379340	7380579	-	ATP synthase subunit b, chloroplastic (AHRD V3.3 *** I6N943_DATST)	SG	SG	0	0	0	0	0.149	0
Solyc00g500334	SL4.0ch00	7380822	7381223	-	ATP synthase subunit c, chloroplastic (AHRD V3.3 *** A0A2G2XQ72_CAPBA)	SG	SG	0	0	0	0	0	0
Solyc00g500335	SL4.0ch00	7382381	7383125	-	ATP synthase subunit a, chloroplastic (AHRD V3.3 *** J7H3L4_CAPAN)	SG	SG	0	0	0	0	0.107	0
Solyc00g500336	SL4.0ch00	7432879	7433631	+	Retrovirus-related Pol polyprotein from transposon TNT 1-94 (AHRD V3.3 *-* A0A2K3MZL8_TRIPR)	SG	SG	0	0	0	0	0	0
Solyc00g500337	SL4.0ch00	7446097	7446892	+	Retrovirus-related Pol polyprotein from transposon TNT 1-94 (AHRD V3.3 *-* A0A2K3MZL8_TRIPR)	SG	SG	0	0	0	0	0	0
Solyc00g500338	SL4.0ch00	7469165	7471116	+	Unknown protein	SG	SG	0	0	0	0	0	0
Solyc00g500339	SL4.0ch00	7515789	7525561	+	Unknown protein	SG	SG	0.058	0.052	0.113	0.063	0	0
Solyc00g500340	SL4.0ch00	7525833	7526419	-	orf211 gene product (mitochondrion) (AHRD V3.3 --* NP_064093.1)	SG	SG	0	0	0	0	0	0
Solyc00g500341	SL4.0ch00	7526750	7527630	+	Unknown protein	SG	SG	0	0	0	0	0	0
Solyc00g500342	SL4.0ch00	7527654	7528562	-	Unknown protein	SG	SG	0	0	0.236	0.133	0.132	0
Solyc00g500343	SL4.0ch00	7528846	7529289	+	hypothetical protein (AHRD V3.3 *** ATMG00660.1)	SG	SG	0	0	0	0	0	0
Solyc00g500344	SL4.0ch00	7533515	7533793	-	ATP synthase subunit beta, chloroplastic (AHRD V3.3 *-* A0A2U1KL25_ARTAN)	SG	SG	1.87	0	1.298	0.292	1.16	0.519
Solyc00g500345	SL4.0ch00	7538034	7541500	-	ATP synthase subunit alpha (AHRD V3.3 *** A0A2G3AS26_CAPCH)	SG	SG	0.028	0.025	0	0.093	0.031	0.027
Solyc00g500346	SL4.0ch00	7558050	7558889	-	Transport membrane protein (AHRD V3.3 *** A0A0C5ARU2_HYONI)	SG	SG	0	0	0	0	0	0
Solyc00g500347	SL4.0ch00	7621051	7621518	-	Cytochrome c biogenesis FN (AHRD V3.3 *** A0A0C5B9X0_9SOLA)	SG	SG	0	0	0	0	0	0
Solyc00g500348	SL4.0ch00	7657074	7658993	-	Cytochrome c biogenesis FN (AHRD V3.3 *** A0A0C5B9X0_9SOLA)	SG	SG	0	0	0	0	0	0.109
Solyc00g500349	SL4.0ch00	7661477	7662973	-	Cytochrome c oxidase subunit 1 (AHRD V3.3 *** A0A2G2YXI2_CAPAN)	SG	SG	0	0	0	0	0	0
Solyc00g500350	SL4.0ch00	7678241	7680300	-	RNA-dependent RNA polymerase (AHRD V3.3 *** A0A2Z6JIR4_9VIRU)	SG	SG	0	0	0	0	0	0
Solyc00g500351	SL4.0ch00	7684493	7689166	+	Ribosomal protein S13 (AHRD V3.3 *-* A0A0C5B313_9SOLA)	SG	SG	0.031	0.056	0	0.034	0.034	0.03
Solyc00g500352	SL4.0ch00	7702104	7702834	+	Unknown protein	SG	SG	0	0	0	0	0	0
Solyc00g032030	SL4.0ch00	7788611	7789039	+	E3 ubiquitin-protein ligase (AHRD V3.3 *-* A0A2G2WYW6_CAPBA)	SG	SG	0	0.143	0	0	0	0
Solyc00g500353	SL4.0ch00	7792148	7794788	+	Phenylalanine ammonia-lyase (AHRD V3.3 *** A0A2G2VZP0_CAPBA)	SG	SG	8.235	7.557	5.241	3.884	8.502	3.905
Solyc00g076250	SL4.0ch00	7796257	7797059	+	Aminotransferase-like, plant mobile domain-containing protein (AHRD V3.3 *-* A0A103XKK0_CYNCS)	SG	SG	0	0	0	0	0	0
Solyc00g500354	SL4.0ch00	7800835	7801630	+	Retrovirus-related Pol polyprotein from transposon TNT 1-94 (AHRD V3.3 *-* A0A2K3MQM8_TRIPR)	SG	SG	0	0	0	0	0	0
Solyc00g500355	SL4.0ch00	7972934	7978840	+	Unknown protein	SG	SG	0	0	0	0	0	0
Solyc00g500356	SL4.0ch00	7997240	8011815	+	Unknown protein	SG	SG	0	0	0	0	0	0
Solyc00g500357	SL4.0ch00	8023802	8024641	+	Transport membrane protein (AHRD V3.3 *** A0A0C5ARU2_HYONI)	SG	SG	0	0	0	0	0	0
Solyc00g500358	SL4.0ch00	8041191	8042726	+	ATP synthase subunit alpha (AHRD V3.3 *** A0A2H4NB27_SOLLC)	SG	SG	0.044	0	0	0.097	0.096	0.172
Solyc00g500359	SL4.0ch00	8042987	8043394	+	Cytochrome c oxidase subunit 2 (AHRD V3.3 *** A0A2G2X686_CAPBA)	SG	SG	0	0	0	0.182	0	0
Solyc00g500360	SL4.0ch00	8045068	8045739	+	Cytochrome c oxidase subunit 2 (AHRD V3.3 *-* A0A0C5B2A3_HYONI)	SG	SG	0	0	0	0.111	0.11	0.099
Solyc00g500361	SL4.0ch00	8070651	8071690	+	NADH-ubiquinone oxidoreductase chain 3 (AHRD V3.3 *-* A0A2G2V3C2_CAPBA)	SG	SG	0.079	0.353	0.076	0.343	0.256	0.153
Solyc00g500362	SL4.0ch00	8085726	8087102	+	Ribosomal protein L5 (AHRD V3.3 *** A0A290WL59_SOLLC)	SG	SG	0.057	0	0	0	0.062	0.056
Solyc00g500363	SL4.0ch00	8087104	8087411	+	Ribosomal protein L5 (AHRD V3.3 *** A0A290WL59_SOLLC)	SG	SG	0	0	0	0	0.304	0
Solyc00g500364	SL4.0ch00	8088757	8089938	+	Cytochrome b (AHRD V3.3 *** A0A2G3ARK2_CAPCH)	SG	SG	0.071	0	0	0.077	0	0
Solyc00g308530	SL4.0ch00	8309391	8310778	-	Unknown protein	SG	SG	0	0	0	0	0	0
Solyc00g284510	SL4.0ch00	8312630	8314215	-	zinc finger CCCH domain-containing protein 6-like isoform X2 (AHRD V3.3 *-* A0A2I4DEC7_9ROSI)	SG	SG	0	0	0	0	0	0
Solyc00g500365	SL4.0ch00	8371896	8390021	+	Unknown protein	SG	SG	0	0	0	0	0	0
Solyc00g500366	SL4.0ch00	8445497	8449160	-	Unknown protein	SG	SG	0	0	0	0	0	0
Solyc00g500367	SL4.0ch00	8465313	8470735	-	Unknown protein	SG	SG	0	0	0	0	0	0
Solyc00g500368	SL4.0ch00	8476400	8481146	+	Unknown protein	SG	SG	0	0	0	0	0	0
Solyc00g500369	SL4.0ch00	8481234	8489347	+	Unknown protein	SG	SG	0	0	0	0	0	0
Solyc00g500370	SL4.0ch00	8493114	8494031	+	Unknown protein	SG	SG	0	0	0	0	0	0
Solyc00g500371	SL4.0ch00	8498304	8499216	+	Unknown protein	SG	SG	0	0	0	0	0	0
Solyc00g500372	SL4.0ch00	8515501	8516616	+	Unknown protein	SG	SG	0	0	0	0	0	0
Solyc00g500373	SL4.0ch00	8612096	8614158	+	Magnesium transporter CorA-like family protein (AHRD V3.3 *-* A0A2K3P294_TRIPR)	SG	SG	1.335	1.285	1.065	1.561	1.19	0.278
Solyc00g500374	SL4.0ch00	8651685	8656070	-	Unknown protein	SG	SG	0	0	0	0	0	0
Solyc00g500375	SL4.0ch00	8663826	8672871	+	Unknown protein	SG	SG	0	0.012	0.013	0	0	0
Solyc00g006650	SL4.0ch00	8739397	8751155	+	Unknown protein	SG	SG	0	0	0	0	0	0
Solyc00g500376	SL4.0ch00	8788406	8792192	-	Unknown protein	SG	SG	0	0	0	0	0	0
Solyc00g500377	SL4.0ch00	8815889	8817757	+	Unknown protein	SG	SG	0	0	0	0	0	0
Solyc00g500378	SL4.0ch00	8859557	8860080	-	Unknown protein	SG	SG	0	0	0	0	0	0
Solyc00g500379	SL4.0ch00	8907535	8922087	+	Unknown protein	SG	SG	0	0.097	0	0	0	0
Solyc00g500380	SL4.0ch00	8911340	8911540	-	Unknown protein	SG	SG	0	0	0	0	0	0
Solyc00g500381	SL4.0ch00	8911640	8935518	-	Unknown protein	SG	SG	0	0	0	0	0	0
Solyc00g500382	SL4.0ch00	9020166	9032500	+	Unknown protein	SG	SG	0	0	0	0	0	0
Solyc00g500383	SL4.0ch00	9036490	9036969	+	Unknown protein	SG	SG	0	0	0	0	0	0
Solyc00g500384	SL4.0ch00	9049743	9074437	-	Unknown protein	SG	SG	0.04	0	0	0	0	0
Solyc00g500385	SL4.0ch00	9049949	9057592	+	Unknown protein	SG	SG	0	0	0	0	0	0
Solyc00g500386	SL4.0ch00	9064630	9065624	+	Unknown protein	SG	SG	0	0	0	0	0	0
Solyc00g500387	SL4.0ch00	9065894	9066737	+	Unknown protein	SG	SG	0	0	0	0	0	0
Solyc00g500388	SL4.0ch00	9079083	9080047	-	Unknown protein	SG	SG	0	0	0	0	0	0
Solyc00g500389	SL4.0ch00	9111103	9112323	-	Unknown protein	SG	SG	0	0	0	0	0	0
Solyc00g500390	SL4.0ch00	9136939	9137519	-	zinc finger CCCH domain-containing protein 24 (AHRD V3.3 --* XP_022001075.1)	SG	SG	0	0	0	0	0	0
Solyc00g500391	SL4.0ch00	9137689	9138161	-	Unknown protein	SG	SG	0	0	0	0	0	0
Solyc00g500392	SL4.0ch00	9148577	9149199	-	Unknown protein	SG	SG	0	0	0	0	0	0
Solyc00g500393	SL4.0ch00	9155251	9155532	-	Unknown protein	SG	SG	0	0	0	0	0	0
Solyc00g500394	SL4.0ch00	9163194	9169787	-	Unknown protein	SG	SG	0	0	0	0	0	0
Solyc00g500395	SL4.0ch00	9170082	9181257	+	Unknown protein	SG	SG	0	0	0	0	0	0
Solyc00g500396	SL4.0ch00	9176882	9181257	-	Unknown protein	SG	SG	0	0	0	0	0	0
Solyc00g500397	SL4.0ch00	9202722	9207365	-	Unknown protein	SG	SG	0	0	0	0	0	0
Solyc00g500398	SL4.0ch00	9210414	9230266	+	Unknown protein	SG	SG	0	0	0	0	0	0
Solyc00g500399	SL4.0ch00	9236845	9237250	+	Unknown protein	SG	SG	0	0	0	0	0	0
Solyc00g500400	SL4.0ch00	9239428	9239799	+	Unknown protein	SG	SG	0	0	0	0	0	0
Solyc00g500401	SL4.0ch00	9248706	9249129	+	Unknown protein	SG	SG	0	0	0	0	0	0
Solyc00g500402	SL4.0ch00	9253917	9254395	+	Unknown protein	SG	SG	0	0	0	0	0	0
Solyc00g500403	SL4.0ch00	9255055	9255504	+	Unknown protein	SG	SG	0	0	0	0	0	0
Solyc00g007920	SL4.0ch00	9265121	9265617	+	Unknown protein	SG	SG	0	0	0	0	0	0
Solyc00g007940	SL4.0ch00	9271932	9273315	+	Unknown protein	SG	SG	0	0	0	0	0	0
Solyc00g007930	SL4.0ch00	9276887	9277476	+	Unknown protein	SG	SG	0	0	0	0	0	0
Solyc00g500404	SL4.0ch00	9361781	9372198	-	Unknown protein	SG	SG	0	0	0	0	0	0
Solyc00g500405	SL4.0ch00	9384708	9385325	-	Disease resistance protein (TIR-NBS-LRR class) family (AHRD V3.3 *-* A0A2U1N0W2_ARTAN)	SG	SG	0.142	0.128	0	0.155	0.154	0
Solyc00g500406	SL4.0ch00	9385352	9387880	-	Disease resistance protein (TIR-NBS-LRR class) (AHRD V3.3 *-* A0A2K3PDT8_TRIPR)	SG	SG	0.041	0.074	0.159	0	0.089	0.04
Solyc00g500407	SL4.0ch00	9446249	9451116	-	Unknown protein	SG	SG	0	0	0	0	0	0
Solyc00g500408	SL4.0ch00	9612002	9614214	+	Unknown protein	SG	SG	0	0	0	0	0	0
Solyc00g500409	SL4.0ch00	9631687	9632458	+	Unknown protein	SG	SG	0	0	0	0	0	0
Solyc01g004000	SL4.0ch01	279	743	+	Unknown protein	SG	SG	0	0	0	0	0	0
Solyc01g004002	SL4.0ch01	1173	10502	+	Unknown protein	SG	SG	0	0	0	0	0	0
Solyc01g004004	SL4.0ch01	2296	16278	-	Unknown protein	SG	SG	0	0	0	0	0	0
Solyc01g004006	SL4.0ch01	11625	13411	+	Unknown protein	SG	SG	0	0	0	0	0	0
Solyc01g004008	SL4.0ch01	13628	16262	+	Unknown protein	SG	SG	0	0	0	0.093	0	0
Solyc01g005000	SL4.0ch01	28670	30895	+	Glutamate decarboxylase (AHRD V3.3 *** B1Q3F2_SOLLC)	SG	SG	12.53	10.948	14.473	6.309	9.221	8.446
Solyc01g005010	SL4.0ch01	38668	41605	+	protein XRI1-like (AHRD V3.3 *** A0A2I4FA04_9ROSI)	SG	SG	1.486	2.282	2.226	0.811	1.075	0.903
Solyc01g005020	SL4.0ch01	46201	59605	-	Salt Overly Sensitive 1	SG	SG	15.704	16.422	15.506	15.807	17.691	15.975
Solyc01g005030	SL4.0ch01	61650	69872	+	MAP kinase kinase kinase 1	TKL-Pl-1	PK	40.443	40.957	40.586	30.806	31.865	32.041
Solyc01g005040	SL4.0ch01	71406	72486	+	CASP-like protein (AHRD V3.3 *** A0A2G3CF58_CAPCH)	SG	SG	1.3	1.259	1.263	1.856	1.411	3.014
Solyc01g005050	SL4.0ch01	72958	73952	+	CASP-like protein (AHRD V3.3 --* A0A2G3CF58_CAPCH)	SG	SG	0	0	0	0	0	0
Solyc01g005060	SL4.0ch01	74282	76652	-	Zinc finger protein (AHRD V3.3 *** A0A200QDS5_9MAGN)	C2H2	TF	4.513	4.387	4.538	2.864	3.873	2.806
Solyc01g005070	SL4.0ch01	81067	82592	+	ENTH/ANTH/VHS superfamily protein (AHRD V3.3 *** AT1G68110.1)	SG	SG	0	0	0	0	0	0
Solyc01g005080	SL4.0ch01	82671	88556	-	65-kDa microtubule-associated protein 6 (AHRD V3.3 *** A0A2G2XSF2_CAPBA),Pfam:PF03999	SG	SG	22.138	19.496	21.211	3.722	3.519	3.342
Solyc01g005090	SL4.0ch01	98056	101750	-	Type I inositol polyphosphate 5-phosphatase 5 (AHRD V3.3 *-* IP5P5_ARATH)	SG	SG	0	0	0	0.26	0.324	0.116
Solyc01g005100	SL4.0ch01	106956	112521	-	2-oxoglutarate (2OG) and Fe(II)-dependent oxygenase superfamily protein (AHRD V3.3 *** AT1G68080.1)	SG	SG	14.057	13.043	12.19	9.79	9.406	8.864
Solyc01g005110	SL4.0ch01	114504	118362	+	Dolichol-phosphate mannosyltransferase-related protein (AHRD V3.3 *** A0A2U1LCX2_ARTAN)	SG	SG	21.915	24.376	20.761	20.733	18.93	20.148
Solyc01g005120	SL4.0ch01	119339	122563	-	Xyloglucan endotransglucosylase/hydrolase (AHRD V3.3 *** A0A2G3AYH1_CAPCH)	SG	SG	8.054	6.544	7.472	12.219	11.557	10.306
Solyc01g005130	SL4.0ch01	139504	140528	+	Zinc finger protein 1 (AHRD V3.3 *** A0A2G2XSH3_CAPBA)	SG	SG	9.703	11.708	12.075	16.323	13.561	14.729
Solyc01g005140	SL4.0ch01	141845	143966	-	Cytochrome b561/ferric reductase transmembrane (AHRD V3.3 *** A0A2U1MNP8_ARTAN)	SG	SG	26.995	26.163	26.815	52.209	51.388	65.979
Solyc01g005150	SL4.0ch01	146723	149066	-	Cytochrome b561/ferric reductase transmembrane protein family (AHRD V3.3 *** A0A2U1MNM8_ARTAN)	SG	SG	0	0.155	0.251	0.094	0	0
Solyc01g005160	SL4.0ch01	151978	153686	+	Avr9/Cf-9 rapidly elicited protein 1	SG	SG	30.134	27.801	23.275	4.307	2.769	4.998
Solyc01g005210	SL4.0ch01	157812	183358	+	Trehalose-6-phosphate synthase (AHRD V3.3 *** E5GC29_CUCME)	SG	SG	58.347	54.926	54.738	55.9	59.512	56.836
Solyc01g005180	SL4.0ch01	161636	161911	-	protein LITTLE ZIPPER 3 (AHRD V3.3 *-* A0A2I4E2N9_9ROSI)	SG	SG	5.924	5.324	5.755	4.58	4.286	4.318
Solyc01g005220	SL4.0ch01	187605	194678	+	MACPF domain-containing protein (AHRD V3.3 *** A0A2G3AYJ5_CAPCH)	SG	SG	20.96	20.562	21.18	29.22	29.802	28.843
Solyc01g005230	SL4.0ch01	195535	197081	+	S-adenosyl-L-methionine-dependent methyltransferases superfamily protein (AHRD V3.3 *** A0A2U1QHF5_ARTAN)	SG	SG	0.156	0.094	0.101	0.171	0.226	0.101
Solyc01g005240	SL4.0ch01	199609	205724	+	Aspartokinase (AHRD V3.3 *** A0A2I4FQZ8_9ROSI)	SG	SG	31.801	31.351	29.388	35.781	33.079	34.744
Solyc01g005250	SL4.0ch01	205700	209112	-	Aspartate-semialdehyde dehydrogenase (AHRD V3.3 *** A0A2G3AYJ3_CAPCH)	SG	SG	26.057	23.495	26.241	34.989	33.982	34.173
Solyc01g005253	SL4.0ch01	209741	212916	+	Sec14p-like phosphatidylinositol transfer family protein (AHRD V3.3 *** A0A1Y1I4L4_KLENI)	SG	SG	4.833	5.023	5.723	6.595	7.377	6.827
Solyc01g005257	SL4.0ch01	213990	217456	-	Sec14p-like phosphatidylinositol transfer family protein (AHRD V3.3 *** A0A1Y1I4L4_KLENI)	SG	SG	7.632	8.546	8.509	5.872	5.567	5.533
Solyc01g005280	SL4.0ch01	218705	221488	-	Sec14p-like phosphatidylinositol transfer family protein (AHRD V3.3 *** A0A1Y1I4L4_KLENI)	SG	SG	7.106	6.717	8.571	2.675	2.261	1.905
Solyc01g005290	SL4.0ch01	222994	225658	-	Sec14p-like phosphatidylinositol transfer family protein (AHRD V3.3 *** A0A1Y1I4L4_KLENI)	SG	SG	44.439	48.469	48.652	40.722	36.774	52.486
Solyc01g005300	SL4.0ch01	230694	235767	+	Adagio-like protein 1 (AHRD V3.3 *** A0A1U8H9V5_CAPAN)	SG	SG	35.519	34.296	31.642	104.564	98.204	103.979
Solyc01g005310	SL4.0ch01	234617	239942	-	Dynamin (AHRD V3.3 *** E5GB64_CUCME)	SG	SG	0.096	0.115	0.093	0.209	0.139	0.155
Solyc01g005320	SL4.0ch01	240417	242630	-	3-oxo-5-alpha-steroid 4-dehydrogenase (DUF1295) (AHRD V3.3 *** O81042_ARATH)	SG	SG	0	0	0	0.064	0.127	0
Solyc01g005330	SL4.0ch01	246265	251052	-	Microtubule-associated protein 70 (AHRD V3.3 *** A0A200QNX4_9MAGN)	SG	SG	15.771	16.723	14.905	16.303	17.144	15.797
Solyc01g005340	SL4.0ch01	255052	259718	-	Ankyrin repeat-containing protein (AHRD V3.3 *** A0A2G2XSI9_CAPBA)	SG	SG	19.963	19.951	20.024	25.867	25.336	25.463
Solyc01g005350	SL4.0ch01	262224	269870	-	S-adenosyl-L-methionine-dependent methyltransferases superfamily protein (AHRD V3.3 *** A0A2U1QHF5_ARTAN)	SG	SG	0	0	0	0	0	0
Solyc01g005360	SL4.0ch01	272007	273422	+	S-adenosyl-L-methionine-dependent methyltransferases superfamily protein (AHRD V3.3 *** A0A2U1QHF5_ARTAN)	SG	SG	0	0	0	0	0	0
Solyc01g005370	SL4.0ch01	274225	275151	+	Calcium-dependent protein kinase (AHRD V3.3 *-* CDPK_DAUCA)	SG	SG	41.519	43.526	39.555	45.481	38.443	39.571
Solyc01g005380	SL4.0ch01	275631	280186	+	Histone-lysine N-methyltransferase setd3 (AHRD V3.3 *** A0A1J3D0A4_NOCCA)	SET	TR	10.345	10.021	8.971	11.877	10.895	12.178
Solyc01g005390	SL4.0ch01	290027	291960	+	Nudix hydrolase (AHRD V3.3 *** A0A2U1MBD3_ARTAN)	SG	SG	20.209	16.953	16.526	9.191	9.687	9.331
Solyc01g005400	SL4.0ch01	293989	297571	+	Caleosin (AHRD V3.3 *** A0A200QL80_9MAGN)	SG	SG	10.429	10.695	8.639	15.981	19.445	11.371
Solyc01g005410	SL4.0ch01	300599	303991	+	Caleosin (AHRD V3.3 *** A0A200QL80_9MAGN)	SG	SG	9.493	5.438	9.021	16.056	12.568	8.619
Solyc01g005420	SL4.0ch01	307514	308340	-	C2 calcium-dependent membrane targeting (AHRD V3.3 *-* A0A2U1LLL4_ARTAN)	SG	SG	8.155	5.701	7.123	3.417	3.665	4.324
Solyc01g005430	SL4.0ch01	312643	317544	+	Plant ubx domain-containing protein 2 (AHRD V3.3 *** A0A1J6HWL3_NICAT)	SG	SG	17.242	17.963	15.991	12.013	13.433	14.379
Solyc01g005440	SL4.0ch01	322878	326403	+	Jasmonate ZIM-domain protein 2 (AHRD V3.3 *** B3Y562_TOBAC)	Tify	TF	47.182	42.787	45.158	47.71	48.662	49.375
Solyc01g005450	SL4.0ch01	328769	331460	-	F-box protein SKIP28 (AHRD V3.3 *** A0A2I4F4P9_9ROSI)	SG	SG	1.648	1.646	1.601	1.532	1.06	0.771
Solyc01g005460	SL4.0ch01	331891	334829	-	Dynein light chain (AHRD V3.3 *** A0A1U8EJW7_CAPAN)	SG	SG	0.187	0	0	0	0	0.182
Solyc01g005470	SL4.0ch01	336620	338923	-	protein PLANT CADMIUM RESISTANCE 2-like (AHRD V3.3 *** A0A1U8ETE7_CAPAN)	SG	SG	41.508	31.92	33.181	31.825	33.517	29.046
Solyc01g005480	SL4.0ch01	346507	350415	+	transmembrane protein%2C putative (DUF677) (AHRD V3.3 *** AT3G19330.4)	SG	SG	4.019	3.648	2.938	3.692	4.362	3.636
Solyc01g005490	SL4.0ch01	351395	354021	-	IAA-amino acid hydrolase ILR1 (AHRD V3.3 *** A0A2G2WJJ8_CAPBA)	SG	SG	19.897	20.654	19.42	21.62	23.858	22.864
Solyc01g005500	SL4.0ch01	358202	359953	+	NAD(P)-binding Rossmann-fold superfamily protein (AHRD V3.3 *** A0A2U1PL19_ARTAN),Pfam:PF13561	SG	SG	12.865	5.724	4.125	16.29	22.83	17.757
Solyc01g005510	SL4.0ch01	360283	362450	-	L-ascorbate oxidase homolog (AHRD V3.3 *** Q6UN75_TOBAC)	SG	SG	0	0	0	0	0	0
Solyc01g005520	SL4.0ch01	363368	366130	+	Protein LOW PSII ACCUMULATION 1, chloroplastic (AHRD V3.3 *-* A0A1J3E7D8_NOCCA)	SG	SG	15.018	13.322	14.782	19.982	18.644	20.799
Solyc01g005530	SL4.0ch01	367922	369142	-	nuclear polyadenylated RNA-binding protein (AHRD V3.3 *** AT3G13480.2)	SG	SG	8.229	4.962	7.287	3.866	4.635	3.949
Solyc01g005540	SL4.0ch01	373209	383834	-	Lysine--tRNA ligase (AHRD V3.3 *** A0A1U8HGH5_CAPAN)	SG	SG	9.312	7.51	8.893	10.304	12.496	12.152
Solyc01g005550	SL4.0ch01	395748	398893	+	DUF239 domain-containing protein/DUF4409 domain-containing protein (AHRD V3.3 *** A0A1Q3BKR6_CEPFO)	SG	SG	7.438	7.245	7.545	5.258	5.548	5.669
Solyc01g005560	SL4.0ch01	407818	412751	+	Isocitrate dehydrogenase [NADP] (AHRD V3.3 *** A0A2G3BR90_CAPCH)	SG	SG	158.04	146.215	161.968	114.534	122.755	111.517
Solyc01g005570	SL4.0ch01	414172	416436	-	hypothetical protein (DUF1639) (AHRD V3.3 *** AT1G55340.1)	SG	SG	13.754	12.801	13.601	15.724	16.253	12.974
Solyc01g005580	SL4.0ch01	419691	421725	-	hypothetical protein (DUF1639) (AHRD V3.3 *** AT1G55340.1)	SG	SG	47.749	46.386	51.254	55.086	56.014	56.279
Solyc01g005590	SL4.0ch01	428897	429319	+	Unknown protein	SG	SG	1.288	1.013	2.347	2.813	3.845	1.878
Solyc01g005600	SL4.0ch01	432217	438370	-	5'-adenylylsulfate reductase-like 5 (AHRD V3.3 *** A0A2G2W4X9_CAPBA)	SG	SG	60.73	58.051	64.357	68.045	68.953	72.104
Solyc01g005610	SL4.0ch01	439669	442408	+	GDSL esterase/lipase (AHRD V3.3 *** A0A2G3AJV6_CAPAN)	SG	SG	0	0	0	0	0.064	0
Solyc01g005620	SL4.0ch01	442576	447154	-	oxoglutarate/malate translocator	SG	SG	172.416	169.366	166.296	169.246	161.935	165.098
Solyc01g005630	SL4.0ch01	456936	457640	+	Ethylene-responsive transcription factor (AHRD V3.3 *** A0A2G3BR89_CAPCH)	AP2/ERF-ERF	TF	0	0	0	0	0	0
Solyc01g005640	SL4.0ch01	458828	465824	+	Histidine-tRNA ligase (AHRD V3.3 *** A0A1I9LTH3_ARATH)	SG	SG	29.063	29.481	29.38	30.532	27.897	30.699
Solyc01g005650	SL4.0ch01	466710	468308	-	RBR-type E3 ubiquitin transferase (AHRD V3.3 *** A0A2G2W4Q8_CAPBA)	SG	SG	0	0	0	0.047	0	0
Solyc01g005660	SL4.0ch01	471331	473227	+	R2R3MYB transcription factor 5	MYB	TF	0.955	0.528	0.143	5.374	3.988	3.357
Solyc01g005670	SL4.0ch01	476234	478863	+	BTB/POZ domain-containing protein (AHRD V3.3 *** A0A2I0X876_9ASPA)	SG	SG	5.474	3.844	4.695	5.975	5.523	4.489
Solyc01g005680	SL4.0ch01	483723	488548	+	Cytokinin riboside 5'-monophosphate phosphoribohydrolase (AHRD V3.3 *** A0A2I4FSE2_9ROSI)	SG	SG	0.141	0.254	0.412	0.386	0.614	0.275
Solyc01g005690	SL4.0ch01	489840	491622	-	Calcium ion binding protein (AHRD V3.3 *** A0A2U1KGE3_ARTAN)	SG	SG	46.428	44.285	43.365	50.788	52.339	50.8
Solyc01g005700	SL4.0ch01	492130	496122	-	Transposase, MuDR, MULE transposase domain protein (AHRD V3.3 *** A0A2U1N7R9_ARTAN)	SG	SG	5.761	5.726	6.19	5.818	6.088	6.044
Solyc01g005710	SL4.0ch01	497700	498303	+	Hcr9-Avr9-hir2 (AHRD V3.3 *-* Q3T7E8_SOLHA)	SG	SG	0	0.101	0.438	0	0	0
Solyc01g005720	SL4.0ch01	498448	500715	+	NL0D (AHRD V3.3 *** Q9ZS82_SOLLC)	SG	SG	0.217	0.167	0.451	0.304	0.134	0.301
Solyc01g005730	SL4.0ch01	501887	504760	+	NL0C (AHRD V3.3 *** Q9ZS83_SOLLC)	SG	SG	0.921	0.917	1.209	2.961	3.161	2.589
Solyc01g005740	SL4.0ch01	505183	505667	-	Unknown protein	SG	SG	5.057	7.219	8.093	22.405	25.506	28.915
Solyc01g005750	SL4.0ch01	506309	506636	+	Lipoxygenase (AHRD V3.3 *-* O49878_SOLLC)	SG	SG	0	0	0	0.267	0	0
Solyc01g005760	SL4.0ch01	507706	510612	+	NL0D (AHRD V3.3 *** Q9ZS82_SOLLC)	SG	SG	16.621	17.407	19.846	41.386	48.628	46.851
Solyc01g005770	SL4.0ch01	511230	511565	-	Unknown protein	SG	SG	0.405	0	0.197	1.328	0.66	1.774
Solyc01g150100	SL4.0ch01	512243	512648	+	Unknown protein	SG	SG	0	0	0	0	0	0
Solyc01g005780	SL4.0ch01	513051	515357	+	NL0E (AHRD V3.3 *** Q9ZS81_SOLLC)	SG	SG	0.443	0.159	0.344	0.29	0.481	0.144
Solyc01g005783	SL4.0ch01	515680	515944	+	Unknown protein	SG	SG	1.094	0.984	1.861	0.299	0.297	1.064
Solyc01g005787	SL4.0ch01	516033	516442	+	Unknown protein	SG	SG	6.456	6.003	7.57	4.86	6.765	5.193
Solyc01g005790	SL4.0ch01	516825	518201	-	Pentatricopeptide repeat (AHRD V3.3 *** A0A200QH82_9MAGN)	SG	SG	5.541	4.358	5.431	4.482	4.94	5.049
Solyc01g005800	SL4.0ch01	523896	526595	-	Calmodulin binding protein (AHRD V3.3 *** A0A2K3N563_TRIPR)	SG	SG	1.33	1.001	0.872	0.979	0.604	1.022
Solyc01g005810	SL4.0ch01	541549	545969	+	Protein MAK16 homolog (AHRD V3.3 *** A0A2G3DEE9_CAPCH)	SG	SG	48.053	49.424	48.122	43.541	47.457	39.442
Solyc01g005820	SL4.0ch01	548730	552971	+	Serine/arginine-rich-splicing factor SCL30A (AHRD V3.3 *** A0A0M9UMR8_NICAT)	SG	SG	109.373	112.197	107.769	119.259	122.387	118.735
Solyc01g005830	SL4.0ch01	576643	582351	+	Glucan endo-1,3-beta-glucosidase 4 (AHRD V3.3 *-* A0A2G2XNZ6_CAPBA)	SG	SG	4.531	4.842	3.033	3.847	2.896	2.202
Solyc01g005840	SL4.0ch01	583085	586118	+	Ubiquitin conjugating enzyme (AHRD V3.3 *** W7U085_9STRA)	SG	SG	18.039	16.925	15.835	19.777	19.235	15.688
Solyc01g005850	SL4.0ch01	586750	587637	+	Extensin-like protein Dif54 (AHRD V3.3 *-* Q43505_SOLLC)	SG	SG	0.153	0	0.075	0.167	0.083	0.075
Solyc01g005860	SL4.0ch01	588304	591218	-	Unknown protein	SG	SG	0	0.181	0	0.44	0	0.196
Solyc01g005870	SL4.0ch01	592857	595217	-	Cf-like protein (AHRD V3.3 *** A0A140GMU3_SOLLC)	SG	SG	0.952	0.389	3.028	0.661	1.221	0.841
Solyc01g005880	SL4.0ch01	596561	597604	+	Extensin-like protein Dif10 (AHRD V3.3 *-* Q43504_SOLLC)	SG	SG	0	0	0.063	0	0	0.063
Solyc01g005890	SL4.0ch01	599174	600090	+	extensin-2-like (AHRD V3.3 *-* XP_019069150.1)	SG	SG	0	0	0	0	0	0
Solyc01g005900	SL4.0ch01	601207	605068	-	Transferase (AHRD V3.3 *** A0A200Q1C0_9MAGN)	SG	SG	3.163	3.572	2.285	1.947	3.169	2.759
Solyc01g005910	SL4.0ch01	605803	609744	+	Acid phosphatase/vanadium-dependent haloperoxidase-related protein (AHRD V3.3 *** A0A2U1NM03_ARTAN)	SG	SG	10.539	11.166	12.119	13.782	16.743	16.38
Solyc01g005920	SL4.0ch01	611660	613377	-	Amino acid/polyamine transporter I (AHRD V3.3 *** A0A200RCI7_9MAGN)	SG	SG	1.586	2.21	2.427	3.592	4.777	3.276
Solyc01g005930	SL4.0ch01	617317	621361	+	Lipase/lipooxygenase%2C PLAT/LH2 family protein (AHRD V3.3 *** AT1G55280.2)	SG	SG	23.512	24.234	21.024	26.364	25.144	27.406
Solyc01g005940	SL4.0ch01	624715	627944	+	Phytoene synthase, chloroplastic (AHRD V3.3 *** A0A2G3DEK5_CAPCH),Pfam:PF00494	SG	SG	0	0.052	0.112	0	0	0
Solyc01g005950	SL4.0ch01	628224	635544	-	Serine/threonine-protein phosphatase (AHRD V3.3 *** A0A2G3DEI1_CAPCH)	SG	SG	39.347	38.011	37.665	25.752	28.08	28.976
Solyc01g005960	SL4.0ch01	636344	643757	+	RNA helicase DEAD1	SG	SG	26.039	26.713	30.808	28.042	26.716	28.68
Solyc01g005970	SL4.0ch01	652435	657845	+	F-box/kelch-repeat protein (AHRD V3.3 *** A0A1U8GYH7_CAPAN)	SG	SG	4.485	4.898	5.157	5.949	6.254	5.794
Solyc01g005980	SL4.0ch01	660387	662476	-	transmembrane protein%2C putative (Protein of unknown function%2C DUF538) (AHRD V3.3 *** AT5G19860.1)	SG	SG	4.151	4.282	4.099	3.194	3.989	2.911
Solyc01g005985	SL4.0ch01	663606	665382	-	Bifunctional inhibitor/lipid-transfer protein/seed storage 2S albumin superfamily protein, putative (AHRD V3.3 *** A0A061GSH0_THECC)	SG	SG	0.382	0.344	0.074	0.501	0.415	0.669
Solyc01g006000	SL4.0ch01	673274	679768	+	GPI mannosyltransferase 2 (AHRD V3.3 *** A0A2G3DEG8_CAPCH)	SG	SG	17.2	18.101	19.323	14.942	12.601	14.42
Solyc01g006010	SL4.0ch01	681051	688851	+	Branchpoint-bridging protein (AHRD V3.3 *-* A0A1J3JYE2_NOCCA)	SG	SG	9.339	10.168	11.509	10.484	10.304	10.737
Solyc01g006020	SL4.0ch01	689410	692256	-	BnaCnng41690D protein (AHRD V3.3 *** A0A078JEK8_BRANA)	SG	SG	13.624	14.067	13.305	34.395	34.882	41.766
Solyc01g006040	SL4.0ch01	723500	737443	-	E3 ubiquitin protein ligase (AHRD V3.3 *** A0A2I4FSG3_9ROSI)	SG	SG	14.602	14.429	14.684	13.751	14.45	13.696
Solyc01g006050	SL4.0ch01	739636	741029	-	transmembrane protein 45B-like (AHRD V3.3 *** A0A2I4DQK0_9ROSI)	SG	SG	0.831	0.922	1.567	0.747	1.008	1.425
Solyc01g006055	SL4.0ch01	747554	748217	+	Dirigent protein (AHRD V3.3 *** K4ASH2_SOLLC)	SG	SG	0	0	0	0	0	0
Solyc01g006080	SL4.0ch01	756619	759819	-	Plant/protein (DUF789) (AHRD V3.3 *** Q8LF98_ARATH)	SG	SG	0	0.076	0	0	0	0
Solyc01g006090	SL4.0ch01	763833	765269	+	Eukaryotic rRNA processing (AHRD V3.3 *** A0A2U1PZE8_ARTAN)	SG	SG	1.586	2.079	1.733	4.976	4.303	2.697
Solyc01g006100	SL4.0ch01	766314	774402	-	cytosine-5 DNA methyltransferase1L	SG	SG	0.16	0.168	0.156	0.058	0.058	0.078
Solyc01g006110	SL4.0ch01	776098	781893	-	PP2A regulatory subunit TAP46 (AHRD V3.3 *** A0A2G2XNB2_CAPBA)	SG	SG	96.144	99.416	98.378	81.511	80.287	85.281
Solyc01g006120	SL4.0ch01	785604	793974	+	Protein kinase family protein (AHRD V3.3 *** A0A2U1M4N4_ARTAN)	CK1_CK1-Pl	PK	103.881	107.312	106.338	115.537	115.345	113.409
Solyc01g006130	SL4.0ch01	795025	799370	+	DnaJ/Hsp40 cysteine-rich domain superfamily protein (AHRD V3.3 *-* AT2G34860.2)	SG	SG	18.887	19.353	18.535	21.579	19.338	20.807
Solyc01g006140	SL4.0ch01	798926	803433	-	CDT1-like protein a, chloroplastic (AHRD V3.3 *** A0A2I4F6Q2_9ROSI)	SG	SG	0.096	0.517	0.31	0.662	0.485	0.621
Solyc01g006150	SL4.0ch01	807080	812172	-	Cation efflux protein (AHRD V3.3 *** A0A200PY73_9MAGN)	SG	SG	9.684	9.57	10.223	15.467	19.883	14.669
Solyc01g006160	SL4.0ch01	815648	817914	-	60S acidic ribosomal protein P1 (AHRD V3.3 *** A0A2G2W8Q0_CAPBA),Pfam:PF00428	SG	SG	204.475	205.041	194.38	241.355	230.894	233.4
Solyc01g006170	SL4.0ch01	818692	819832	-	Eukaryotic rRNA processing (AHRD V3.3 *** A0A2U1PZE8_ARTAN)	SG	SG	15.045	16.742	14.56	31.021	28.058	30.641
Solyc01g006180	SL4.0ch01	822399	828240	-	P-loop containing nucleoside triphosphate hydrolases superfamily protein (AHRD V3.3 *** A0A2U1MH74_ARTAN)	SG	SG	3.694	3.864	3.736	6.081	6.342	5.709
Solyc01g006190	SL4.0ch01	828707	833622	-	E3 ubiquitin-protein ligase (AHRD V3.3 *** A0A1U8H1Q2_CAPAN)	SG	SG	62.846	58.325	61.503	58.722	62.238	59.098
Solyc01g006200	SL4.0ch01	839587	842600	+	Unknown protein	SG	SG	10.367	10.787	10.401	10.21	10.702	9.913
Solyc01g006210	SL4.0ch01	843159	847440	-	Non-structural maintenance of chromosomes element 1 (AHRD V3.3 *** A0A200Q0A2_9MAGN)	SG	SG	0.443	0.697	0.592	0.484	0.781	0.646
Solyc01g006220	SL4.0ch01	848802	860098	-	histone-lysine N-methyltransferase ASHH3 (AHRD V3.3 *** A0A1S4DKJ0_TOBAC)	SET	TR	2.46	2.828	2.234	1.629	2.057	1.96
Solyc01g006230	SL4.0ch01	862697	868804	+	Cysteine protease (AHRD V3.3 *** A0A2G3AHQ7_CAPAN)	SG	SG	70.217	70.453	66.036	66.451	66.04	66.574
Solyc01g006240	SL4.0ch01	869849	870878	-	Inactive protein restricted tev movement 1 (AHRD V3.3 *** A0A314KP80_NICAT)	SG	SG	1.011	0.908	0.786	0	0.11	0
Solyc01g006250	SL4.0ch01	871362	873923	-	F-box protein (AHRD V3.3 *** A0A2G3AHK9_CAPAN)	SG	SG	3.858	2.206	3.237	6.89	8.088	6.817
Solyc01g006260	SL4.0ch01	878399	879674	+	Ribonuclease P/MRP protein subunit POP5 (AHRD V3.3 *** A0A200Q6K4_9MAGN)	SG	SG	4.001	2.544	3.224	4.474	4.978	5.407
Solyc01g006270	SL4.0ch01	883631	884344	-	Unknown protein	SG	SG	0	0	0	0	0	0
Solyc01g006280	SL4.0ch01	883730	890609	+	Formate--tetrahydrofolate ligase (AHRD V3.3 *** A0A2G3DED7_CAPCH)	SG	SG	67.614	66.59	65.671	64.048	60.308	57.459
Solyc01g006290	SL4.0ch01	894318	897161	+	Peroxidase (AHRD V3.3 *** K4ASJ5_SOLLC)	SG	SG	32.709	62.685	37.768	15.934	12.147	16.501
Solyc01g006300	SL4.0ch01	898439	901295	-	LECEVI1A	SG	SG	8.091	3.882	5.153	13.427	25.159	7.546
Solyc01g006310	SL4.0ch01	907879	911106	+	Peroxidase (AHRD V3.3 *** K4ASJ7_SOLLC)	SG	SG	0	0	0	0	0	0
Solyc01g006320	SL4.0ch01	912527	913324	+	Late embryogenesis abundant (LEA) hydroxyproline-rich glycoprotein family (AHRD V3.3 *** Q9LJT9_ARATH)	SG	SG	0.683	0.384	0.498	2.236	4.262	3.485
Solyc01g006330	SL4.0ch01	918248	922538	+	Plastid-lipid associated protein PAP / fibrillin family protein (AHRD V3.3 *** A0A2U1MH95_ARTAN)	SG	SG	0.625	0.346	0.608	0.263	0.418	0.701
Solyc01g006340	SL4.0ch01	924053	927646	+	DEAD-box ATP-dependent RNA helicase 41 (AHRD V3.3 *** A0A2G3DEE5_CAPCH)	SG	SG	10.845	10.303	10.162	10.532	10.347	11.33
Solyc01g006350	SL4.0ch01	942190	960156	-	Callose synthase 1 (AHRD V3.3 *** A0A2G3AHL0_CAPAN)	SG	SG	35.153	34.534	34.779	40.377	39.071	36.401
Solyc01g006360	SL4.0ch01	963554	990475	-	Callose synthase 9 (AHRD V3.3 *** A0A2G3AHT3_CAPAN)	SG	SG	23.066	24.156	25.295	25.78	28.399	24.923
Solyc01g006370	SL4.0ch01	991516	1013901	-	Callose synthase (AHRD V3.3 *** K7PRK8_MAIZE)	SG	SG	16.364	16.282	17.538	11.009	12.045	10.724
Solyc01g006380	SL4.0ch01	1021110	1022677	+	RING-type E3 ubiquitin transferase (AHRD V3.3 *-* A0A2U1P546_ARTAN)	SG	SG	0	0.117	0.127	0.047	0.094	0
Solyc01g006390	SL4.0ch01	1025528	1026866	-	Pistil extensin like protein, partial CDS only (AHRD V3.3 *-* Q7DLN2_TOBAC)	SG	SG	0.55	0	0	0	0	0
Solyc01g006400	SL4.0ch01	1029053	1030812	-	Pistil extensin like protein, partial CDS only (AHRD V3.3 *-* Q7DLN2_TOBAC)	SG	SG	4.777	6.407	5.141	0.561	0.399	0.643
Solyc01g006410	SL4.0ch01	1032686	1033435	-	Pistil extensin like protein, partial CDS only (AHRD V3.3 *-* Q7DLN2_TOBAC)	SG	SG	0	0	0	0	0	0
Solyc01g006420	SL4.0ch01	1038166	1038651	+	Unknown protein	SG	SG	0	0	0	0	0	0
Solyc01g006430	SL4.0ch01	1040800	1042521	-	Fatty acid desaturase (AHRD V3.3 *** E7CCC0_9BRAS)	SG	SG	218.203	226.399	220.147	369.288	356.555	326.452
Solyc01g006440	SL4.0ch01	1054756	1060221	-	Protein NRT1/ PTR FAMILY 7.1 (AHRD V3.3 *** A0A1U8GXZ4_CAPAN)	SG	SG	0.073	0.13	0.035	0.475	0.197	0.317
Solyc01g006450	SL4.0ch01	1064403	1069837	+	Enoyl-[acyl-carrier-protein] reductase [NADH], chloroplastic (AHRD V3.3 *** A0A2G3DE80_CAPCH)	SG	SG	28.699	29.896	27.574	53.64	49.769	54.639
Solyc01g006460	SL4.0ch01	1071214	1074285	-	Non-structural maintenance of chromosomes element 4-like protein B (AHRD V3.3 *** A0A2G3DE98_CAPCH)	SG	SG	1.139	1.563	1.748	0.196	0.065	0.466
Solyc01g006480	SL4.0ch01	1080397	1084545	+	Alpha/beta-Hydrolases superfamily protein (AHRD V3.3 *** Q8GYI7_ARATH)	SG	SG	12.874	12.976	14.269	12.348	12.209	11.906
Solyc01g006490	SL4.0ch01	1087896	1093369	-	UPF0061 protein (AHRD V3.3 *** A0A2G2XP25_CAPBA)	SG	SG	15.32	16.772	15.415	19.738	17.429	19.761
Solyc01g006500	SL4.0ch01	1095657	1099347	-	Pentatricopeptide repeat-containing protein (AHRD V3.3 *** A0A2I0XE98_9ASPA)	SG	SG	9.987	8.531	8.148	9.196	7.406	8.3
Solyc01g006510	SL4.0ch01	1100167	1104497	+	sorbitol related enzyme	SG	SG	60.969	58.339	57.742	65.564	63.373	57.239
Solyc01g006520	SL4.0ch01	1105731	1109059	+	Receptor-like protein kinase (AHRD V3.3 *** A0A2U1PPA0_ARTAN)	RLK-Pelle_SD-2b	PK	2.123	1.494	1.939	3.658	4.942	3.083
Solyc01g006530	SL4.0ch01	1110866	1113283	+	Receptor-like protein kinase (AHRD V3.3 *** A0A2U1PPA0_ARTAN)	RLK-Pelle_SD-2b	PK	0	0	0	0	0.245	0.11
Solyc01g006540	SL4.0ch01	1119976	1130114	+	lipoxygenase C	SG	SG	1611.3	1708.77	1735.52	1884.74	1850.65	2450.27
Solyc01g006550	SL4.0ch01	1130793	1133376	-	Receptor-like protein Cf-9 homolog (AHRD V3.3 *** CF0_SOLLC)	SG	SG	1.45	1.422	2.433	4.23	4.607	4.459
Solyc01g006555	SL4.0ch01	1134814	1138802	-	Lipoxygenase (AHRD V3.3 *** C0KKU8_SOLLC)	SG	SG	0.833	0.285	0.501	0.736	1.033	0.926
Solyc01g006580	SL4.0ch01	1145049	1193363	-	2-oxoglutarate (2OG) and Fe(II)-dependent oxygenase superfamily protein (AHRD V3.3 *** A0A2U1LXD5_ARTAN)	SG	SG	0.048	0.043	0.141	1.055	2.519	0.752
Solyc01g006585	SL4.0ch01	1201430	1203297	+	2-oxoglutarate (2OG) and Fe(II)-dependent oxygenase superfamily protein (AHRD V3.3 *** A0A2U1LXD5_ARTAN)	SG	SG	0	0	0	0.073	0.145	0.195
Solyc01g006590	SL4.0ch01	1206887	1209143	-	Receptor-like protein kinase (AHRD V3.3 *** A0A2U1PPA0_ARTAN)	RLK-Pelle_SD-2b	PK	0	0	0.041	0.276	0.274	0.123
Solyc01g006600	SL4.0ch01	1210392	1217008	-	AMP-dependent synthetase/ligase (AHRD V3.3 *** A0A2U1PR62_ARTAN)	SG	SG	0.016	0.014	0	4.587	6.316	1.88
Solyc01g006610	SL4.0ch01	1218892	1221957	-	2-oxoglutarate (2OG) and Fe(II)-dependent oxygenase superfamily protein (AHRD V3.3 *** A0A2U1LXD5_ARTAN)	SG	SG	0	0	0	7.601	14.623	9.859
Solyc01g006620	SL4.0ch01	1226234	1228584	-	C2 calcium/lipid-binding plant phosphoribosyltransferase family protein (AHRD V3.3 *** A0A061DXG0_THECC)	SG	SG	0	0	0.084	0.348	0.283	0.535
Solyc01g006630	SL4.0ch01	1232464	1239756	-	NAD(P)-binding Rossmann-fold superfamily protein (AHRD V3.3 *** A0A2U1KNW2_ARTAN)	SG	SG	10.092	11.179	12.515	13.577	12.731	13.682
Solyc01g006640	SL4.0ch01	1244818	1253531	+	AMP-dependent synthetase/ligase (AHRD V3.3 *** A0A2U1PR62_ARTAN)	SG	SG	0	0	0	0	0	0
Solyc01g006650	SL4.0ch01	1254710	1258026	+	ETHYLENE INSENSITIVE 3-like 3 protein (AHRD V3.3 *** A0A2G3DES0_CAPCH)	EIL	TF	0.395	0.473	0.543	0.861	0.999	0.671
Solyc01g006660	SL4.0ch01	1260808	1264685	-	Subtilisin-like protease (AHRD V3.3 *** A0A2I0XJ46_9ASPA)	SG	SG	0.237	0.213	0.131	0.258	0.477	0.23
Solyc01g006670	SL4.0ch01	1267449	1269087	-	Glycosyltransferase (AHRD V3.3 *** A0A2I4H5S7_9ROSI)	SG	SG	9.061	9.339	9.005	14.472	13.488	14.463
Solyc01g006680	SL4.0ch01	1269435	1273742	-	2-oxoglutarate (2OG) and Fe(II)-dependent oxygenase superfamily protein (AHRD V3.3 *** A0A2U1NBL4_ARTAN)	Jumonji	TR	16.603	16.774	17.834	38.159	37.277	36.407
Solyc01g006690	SL4.0ch01	1276284	1279870	-	IRK-interacting protein (AHRD V3.3 *** A0A2I4FH54_9ROSI)	SG	SG	1.186	1.066	1.6	0.971	1.18	0.576
Solyc01g006700	SL4.0ch01	1286505	1294517	-	downstream neighbor of Son (AHRD V3.3 *** AT3G54750.4)	SG	SG	12.998	12.864	13.362	16.873	18.689	19.209
Solyc01g006710	SL4.0ch01	1295363	1309677	+	Helicase (AHRD V3.3 *** A0A200PRN8_9MAGN)	SG	SG	11.405	12.134	12.928	14.186	15.473	14.63
Solyc01g006720	SL4.0ch01	1310850	1318677	-	ABC transporter G family member 27 (AHRD V3.3 *** A0A2G2VCM9_CAPBA)	SG	SG	1.378	1.162	1.612	1.228	1.648	1.12
Solyc01g006730	SL4.0ch01	1337614	1341706	-	Calcium-dependent protein kinase (AHRD V3.3 *** B8QUH1_GOSHI)	CAMK_CDPK	PK	0.065	0	0.032	0.036	0.071	0.032
Solyc01g006740	SL4.0ch01	1345542	1349924	-	Sucrose-phosphatase (AHRD V3.3 *** Q84ZX6_SOLLC)	SG	SG	3.43	3.685	3.026	2.668	2.054	2.146
Solyc01g006750	SL4.0ch01	1352555	1353076	+	Unknown protein	SG	SG	0	0	0	0	0	0
Solyc01g006760	SL4.0ch01	1356987	1358206	-	Transmembrane protein (AHRD V3.3 *** Q9FT46_ARATH)	SG	SG	0	0	0	0	0	0
Solyc01g006770	SL4.0ch01	1359715	1362996	+	DUF604 domain-containing protein (AHRD V3.3 *** A0A1Q3CIC6_CEPFO)	SG	SG	0	0	0	0	0	0
Solyc01g006780	SL4.0ch01	1367276	1367899	-	Unknown protein	SG	SG	0	0.392	0	0	0.118	0.106
Solyc01g006790	SL4.0ch01	1368062	1368793	+	hypothetical protein (AHRD V3.3 *-* AT2G27180.1)	SG	SG	0.279	0.502	0.543	0.102	0.303	0.543
Solyc01g006800	SL4.0ch01	1372404	1379158	+	Methionine aminopeptidase 2 (AHRD V3.3 *** A0A2G3AXU8_CAPCH)	SG	SG	44.56	42.632	43.521	55.292	57.716	54.594
Solyc01g006810	SL4.0ch01	1380764	1385738	+	E3 ubiquitin-protein ligase RHF2A-like (AHRD V3.3 *** A0A2I4GY35_9ROSI)	SG	SG	18.595	17.631	15.904	10.427	10.267	9.646
Solyc01g006820	SL4.0ch01	1398236	1398998	-	Unknown protein	SG	SG	147.044	160.893	152.063	142.772	115.99	141.627
Solyc01g006830	SL4.0ch01	1406957	1409906	-	Protein WVD2-like 1 (AHRD V3.3 *** A0A2G3AXV0_CAPCH)	SG	SG	26.708	28.534	27.183	36.128	36.367	36.073
Solyc01g006840	SL4.0ch01	1418088	1421595	-	Calcium-dependent protein kinase (AHRD V3.3 *** B8QUH1_GOSHI)	CAMK_CDPK	PK	0	0	0	0	0	0
Solyc01g006845	SL4.0ch01	1421629	1423022	-	Unknown protein	SG	SG	0	0	0	0	0	0
Solyc01g006850	SL4.0ch01	1424883	1428176	+	Pentatricopeptide repeat (AHRD V3.3 *** A0A200Q9W7_9MAGN)	SG	SG	0.744	0.446	0.442	0.835	1.212	0.724
Solyc01g006860	SL4.0ch01	1430366	1434582	-	Co-chaperone, HscB-like protein (AHRD V3.3 *** A8IK66_CHLRE)	SG	SG	15.607	15.407	16.655	15.779	15.134	13.616
Solyc01g006870	SL4.0ch01	1438256	1446376	-	Polyketide cyclase/dehydrase/lipid transport superfamily protein (AHRD V3.3 *** F4K3U5_ARATH)	SG	SG	11.881	10.992	13.263	10.978	10.508	11.157
Solyc01g006880	SL4.0ch01	1449635	1464284	+	Histone-lysine N-methyltransferase ATXR7 (AHRD V3.3 *-* A0A2G3AXS4_CAPCH)	SET	TR	18.158	18.027	20.213	12.073	11.94	11.789
Solyc01g006890	SL4.0ch01	1472864	1478247	+	EEIG1/EHBP1 N-terminal domain (AHRD V3.3 *** A0A200Q9Q9_9MAGN)	SG	SG	2.706	3.237	2.786	3.28	2.689	2.943
Solyc01g006900	SL4.0ch01	1479876	1485363	-	MD-2-related lipid recognition domain-containing protein / ML domain-containing protein (AHRD V3.3 *** A0A2U1NF61_ARTAN)	SG	SG	251.44	243.144	266.017	212.439	220.74	210.74
Solyc01g006910	SL4.0ch01	1491924	1492676	-	RING/U-box superfamily protein (AHRD V3.3 *** A0A2U1MY73_ARTAN)	SG	SG	0	0	0	0	0	0
Solyc01g006920	SL4.0ch01	1496755	1499619	+	Pentatricopeptide repeat-containing protein (AHRD V3.3 *** A0A2G2XTB6_CAPBA)	SG	SG	0.759	1.341	0.959	1.463	0.631	1.328
Solyc01g006930	SL4.0ch01	1513360	1518819	+	Nuclear transcription factor Y subunit A-4 (AHRD V3.3 *** A0A2G2XTD6_CAPBA)	NF-YA	TF	10.072	9.238	9.147	7.763	7.63	6.953
Solyc01g006940	SL4.0ch01	1519412	1522313	+	RNA-binding protein CP33, chloroplastic (AHRD V3.3 *-* A0A1J3GQ27_NOCCA)	SG	SG	20.054	21.553	20.843	19.191	14.939	18.709
Solyc01g006950	SL4.0ch01	1523134	1525355	-	syntaxin-121-like (AHRD V3.3 *** A0A2I4H4W7_9ROSI)	SG	SG	40.112	34.957	33.64	64.321	65.483	67.491
Solyc01g006960	SL4.0ch01	1527321	1546718	-	Trafficking protein particle complex subunit 8 (AHRD V3.3 *** A0A1J3IJK6_NOCCA)	SG	SG	19.006	18.872	18.28	19.059	21.406	20.502
Solyc01g006970	SL4.0ch01	1548675	1558227	+	RNA helicase family protein (AHRD V3.3 *** A0A2U1PBZ9_ARTAN)	SG	SG	18.401	18.942	19.111	18.467	19.294	18.171
Solyc01g006980	SL4.0ch01	1558922	1562760	+	Malonyl CoA-acyl carrier protein transacylase containing protein, expressed (AHRD V3.3 *** Q10MS3_ORYSJ)	SG	SG	39.026	42.006	39.525	54.342	51.339	52.032
Solyc01g006990	SL4.0ch01	1563778	1565906	-	F-box family protein (AHRD V3.3 *** E5GBH4_CUCME)	SG	SG	19.638	18.5	19.931	26.633	26.14	22.559
Solyc01g007000	SL4.0ch01	1575259	1576633	+	RING-type E3 ubiquitin transferase (AHRD V3.3 *** Q3HLY8_CAPAN)	SG	SG	7.382	5.343	5.632	0.541	0.538	0.289
Solyc01g007010	SL4.0ch01	1578853	1580212	+	RING-type E3 ubiquitin transferase (AHRD V3.3 *** Q3HLY8_CAPAN)	SG	SG	2.254	1.846	1.509	0.219	0.054	0.097
Solyc01g007020	SL4.0ch01	1584207	1585704	-	RING-type E3 ubiquitin transferase (AHRD V3.3 *** Q3HLY8_CAPAN)	SG	SG	51.431	45.778	38.66	9.382	5.232	6.056
Solyc01g007030	SL4.0ch01	1589802	1590640	-	RING-type E3 ubiquitin transferase (AHRD V3.3 *** Q3HLY8_CAPAN)	SG	SG	34.507	31.453	32.975	6.293	3.525	6.629
Solyc01g007040	SL4.0ch01	1590652	1591332	-	RING-type E3 ubiquitin transferase (AHRD V3.3 *-* A0A2G3AY39_CAPCH)	SG	SG	48.715	50.528	43.444	8.735	6.406	7.098
Solyc01g007050	SL4.0ch01	1597117	1598373	-	RING-type E3 ubiquitin transferase (AHRD V3.3 *** A0A2G3AY50_CAPCH)	SG	SG	0.054	0.244	0.158	1.893	1.647	2.212
Solyc01g007060	SL4.0ch01	1601863	1607078	+	BTB/POZ domain-containing protein (AHRD V3.3 *** A0A2G3AY53_CAPCH)	SG	SG	14.174	12.83	11.785	14.959	15.274	15.731
Solyc01g007070	SL4.0ch01	1608843	1612313	-	BEL1-like homeodomain protein 3 (AHRD V3.3 *** A0A2G3AY56_CAPCH)	HB-BELL	TF	165.714	161.21	169.291	159.015	155.769	160.647
Solyc01g007080	SL4.0ch01	1636232	1641360	-	Aluminum-activated malate transporter (AHRD V3.3 *** A0A2U1PS47_ARTAN)	SG	SG	0	0	0	0	0	0
Solyc01g007090	SL4.0ch01	1656173	1660712	+	Aluminum-activated malate transporter (AHRD V3.3 *** A0A200Q9N0_9MAGN)	SG	SG	0	0	0	0	0	0
Solyc01g007100	SL4.0ch01	1660928	1665616	-	Digalactosyldiacylglycerol synthase 1, chloroplastic (AHRD V3.3 *** A0A1U8EIN3_CAPAN)	SG	SG	11.03	10.775	11.673	8.1	7.999	7.679
Solyc01g007110	SL4.0ch01	1667079	1670418	+	LRAT-like domain (AHRD V3.3 *** A0A200Q9S3_9MAGN)	SG	SG	219.351	224.866	204.123	256.13	238.802	241.226
Solyc01g007120	SL4.0ch01	1670548	1675647	-	Protein serine/threonine kinase (AHRD V3.3 *** F4J3A9_ARATH)	SG	SG	22.55	21.93	23.213	25.683	23.176	22.87
Solyc01g007130	SL4.0ch01	1683917	1687589	+	Receptor protein kinase (AHRD V3.3 *** A0A2R6R7M6_ACTCH)	RLK-Pelle_LRR-IX	PK	3.314	3.655	3.614	1.893	1.987	1.761
Solyc01g007140	SL4.0ch01	1690931	1710103	+	ARM repeat superfamily protein (AHRD V3.3 *** AT5G06350.2)	SG	SG	4.07	4.612	4.685	6.736	6.601	5.998
Solyc01g007150	SL4.0ch01	1718689	1728569	-	Coatomer subunit beta (AHRD V3.3 *** A0A1U8EGF1_CAPAN)	SG	SG	42.961	44.516	44.374	45.384	44.932	44.22
Solyc01g007160	SL4.0ch01	1735345	1740084	+	protein CHROMOSOME TRANSMISSION FIDELITY 7 (AHRD V3.3 *** A0A2I4GQF6_9ROSI)	SG	SG	0.059	0	0	0	0	0.114
Solyc01g007170	SL4.0ch01	1740931	1744017	-	C2 calcium/lipid-binding plant phosphoribosyltransferase family protein (AHRD V3.3 *** A0A061F065_THECC)	SG	SG	0.117	0.042	0.114	0.102	0.229	0.273
Solyc01g007180	SL4.0ch01	1748972	1752891	-	Spc97/Spc98 family of spindle pole body (SBP) component (AHRD V3.3 *** A0A2K3MUW2_TRIPR)	SG	SG	8.232	9.135	8.324	9.077	10.119	8.165
Solyc01g007190	SL4.0ch01	1776856	1777940	+	Unknown protein	SG	SG	10.799	10.665	10.126	19.326	20.17	17.942
Solyc01g007200	SL4.0ch01	1781109	1784757	+	Unknown protein	SG	SG	9.429	9.974	8.787	14.774	11.487	14.278
Solyc01g007210	SL4.0ch01	1785890	1787868	+	Unknown protein	SG	SG	3.472	4.607	2.088	3.429	3.23	1.446
Solyc01g007220	SL4.0ch01	1806504	1807569	+	Late embryogenesis abundant (LEA) hydroxyproline-rich glycoprotein family (AHRD V3.3 *** Q9SVC8_ARATH)	SG	SG	240.914	258.465	236.618	325.893	292.551	285.231
Solyc01g007230	SL4.0ch01	1811178	1812049	-	Late embryogenesis abundant (LEA) hydroxyproline-rich glycoprotein family (AHRD V3.3 *** A0A2U1KP17_ARTAN)	SG	SG	18.28	17.343	15.787	14.752	14.923	14.2
Solyc01g007240	SL4.0ch01	1813868	1814552	+	Late embryogenesis abundant (LEA) hydroxyproline-rich glycoprotein family (AHRD V3.3 *** O82294_ARATH)	SG	SG	0	0.268	0	0	0.863	0.483
Solyc01g007250	SL4.0ch01	1814888	1819393	-	U3 small nucleolar ribonucleoprotein imp4 (BRIX domain-containing protein) (AHRD V3.3 *** A0A166XUR7_9PEZI)	SG	SG	27.174	27.186	26.299	28.448	30.528	27.186
Solyc01g007260	SL4.0ch01	1825958	1829581	-	Double Clp-N motif-containing P-loop nucleoside triphosphate hydrolases superfamily protein (AHRD V3.3 *** A0A2U1KPR9_ARTAN)	SG	SG	0.205	0.046	0.349	0.28	0.306	0.15
Solyc01g007263	SL4.0ch01	1843000	1848114	+	Cytokinin riboside 5'-monophosphate phosphoribohydrolase (AHRD V3.3 *** A0A0A1WDM2_NICAT)	SG	SG	0	0	0.124	0	0	0
Solyc01g007267	SL4.0ch01	1852801	1855010	+	Pentatricopeptide repeat (AHRD V3.3 *** A0A200Q9X6_9MAGN)	SG	SG	2.947	3.101	3.124	3.436	3.599	3.516
Solyc01g007740	SL4.0ch01	1855423	1859884	-	2-Cys peroxiredoxin (AHRD V3.3 *** G1JT83_VITVI)	SG	SG	46.446	46.736	49.328	73.717	69.821	71.352
Solyc01g007750	SL4.0ch01	1863050	1864417	+	Mitochondrial transcription termination factor family protein (AHRD V3.3 *** O64685_ARATH)	mTERF	TR	5.439	5.704	5.033	5.937	6.677	5.287
Solyc01g007760	SL4.0ch01	1867792	1873201	+	Transcription factor E2FA (AHRD V3.3 *** A0A2G2XS87_CAPBA)	E2F-DP	TF	16.112	18.487	15.932	20.195	20.196	19.542
Solyc01g007770	SL4.0ch01	1878718	1879444	+	hypothetical protein (AHRD V3.3 *** AT5G06280.3)	SG	SG	15.367	15.159	15.841	19.127	21.764	20.584
Solyc01g007780	SL4.0ch01	1879369	1884087	-	HVA22-like protein (AHRD V3.3 *** A0A2G3AY13_CAPCH)	SG	SG	3.048	4.25	4.473	4.821	5.402	3.81
Solyc01g007790	SL4.0ch01	1891007	1900547	+	alpha/beta-Hydrolases superfamily protein (AHRD V3.3 *** AT3G11620.8)	SG	SG	16.349	15.006	17.281	13.52	13.335	13.773
Solyc01g007800	SL4.0ch01	1906920	1907812	+	ovate family protein 2	OFP	TF	0	0	0	0.083	0	0
Solyc01g007810	SL4.0ch01	1922699	1923595	-	ovate family protein 3	OFP	TF	0	0	0	0	0.247	0
Solyc01g007830	SL4.0ch01	1952522	1952945	-	Condensin complex subunit 2 (AHRD V3.3 *-* A0A2G3C0A3_CAPCH)	SG	SG	2.083	2.247	1.822	0.455	1.357	1.822
Solyc01g007840	SL4.0ch01	1957995	1959041	-	Polynucleotidyl transferase, ribonuclease H-like superfamily protein (AHRD V3.3 *** A0A2U1M9A7_ARTAN)	SG	SG	19.714	24.678	20.292	24.644	22.315	23.526
Solyc01g007850	SL4.0ch01	1962463	1965600	+	Pentatricopeptide repeat (AHRD V3.3 *** A0A200QMV9_9MAGN)	SG	SG	7.772	8.019	8.521	8.365	9.495	9.01
Solyc01g007860	SL4.0ch01	1969510	1973699	-	Ubiquitin-conjugating enzyme variant (AHRD V3.3 *** C8CP48_CITSI)	SG	SG	128.133	123.85	126.634	112.93	110.387	100.903
Solyc01g007870	SL4.0ch01	1983330	1984124	-	hypothetical protein (AHRD V3.3 *** AT5G06270.2)	SG	SG	0.132	0.832	0.771	3.032	8.614	3.986
Solyc01g007880	SL4.0ch01	1991992	2005613	-	Phosphatidylinositol 4-phosphate 5-kinase (AHRD V3.3 *-* D7KW77_ARALL)	SG	SG	5.125	6.431	4.536	6.037	6.03	5.894
Solyc01g007890	SL4.0ch01	2012496	2014065	-	Protein indeterminate-domain 5, chloroplastic (AHRD V3.3 *-* A0A2G3AYF3_CAPCH)	SG	SG	5.033	4.685	4.424	3.074	2.211	2.562
Solyc01g150101	SL4.0ch01	2031881	2037807	-	Basic helix-loop-helix (BHLH) DNA-binding superfamily protein (AHRD V3.3 *-* A0A1P8ASG1_ARATH)	SG	SG	0.287	0.206	0.167	0.063	0.124	0.111
Solyc01g007900	SL4.0ch01	2045963	2053010	-	Tobamovirus multiplication protein 3 (AHRD V3.3 *** A0A2G3CF46_CAPCH)	SG	SG	21.823	23.274	20.973	21.858	20.089	21.627
Solyc01g007910	SL4.0ch01	2055159	2062925	+	succinyl-CoA ligase alpha 1 subunit	SG	SG	62.086	62.788	56.948	73.41	76.621	78.284
Solyc01g007920	SL4.0ch01	2064295	2067558	+	Isochorismatase-like (AHRD V3.3 *** A0A200QJT4_9MAGN)	SG	SG	39.614	38.045	43.345	38.189	32.213	38.385
Solyc01g007930	SL4.0ch01	2068016	2070786	-	F-box protein (AHRD V3.3 *** A0A2G2XSM3_CAPBA)	SG	SG	14	14.051	14.323	15.714	18.309	13.079
Solyc01g007940	SL4.0ch01	2073211	2078316	-	Alanine aminotransferase 2 (AHRD V3.3 *** A0A2G2YVW4_CAPAN)	SG	SG	0	0	0	35.909	52.27	22.207
Solyc01g007950	SL4.0ch01	2084904	2093249	-	Peroxidase (AHRD V3.3 *** K4ASZ3_SOLLC)	SG	SG	0.367	0.504	0.65	0.259	0.211	0.252
Solyc01g007960	SL4.0ch01	2100020	2102701	+	Cysteine-rich receptor-like protein kinase 2 (AHRD V3.3 *** A0A2G2YVX5_CAPAN)	RLK-Pelle_DLSV	PK	1.936	2.625	2.541	2.558	4.128	2.113
Solyc01g007970	SL4.0ch01	2104047	2107325	+	Cysteine-rich receptor-like protein kinase 2 (AHRD V3.3 *** A0A2G2YVX5_CAPAN)	RLK-Pelle_DLSV	PK	0.07	0.063	0.102	0.383	0.266	0.307
Solyc01g007980	SL4.0ch01	2111760	2114557	+	Cysteine-rich receptor-like protein kinase 2 (AHRD V3.3 *** A0A2G2YVX5_CAPAN)	RLK-Pelle_DLSV	PK	0.097	0.203	0.188	0.67	0.561	0.911
Solyc01g007990	SL4.0ch01	2120895	2123901	+	Cysteine-rich receptor-like protein kinase 2 (AHRD V3.3 *** A0A2G2XSC5_CAPBA)	RLK-Pelle_DLSV	PK	13.898	12.081	14.363	19.596	23.917	19.316
Solyc01g008000	SL4.0ch01	2125274	2129393	+	ADP-ribosylation factor (AHRD V3.3 *** A0A2U1LV56_ARTAN)	SG	SG	269.54	272.746	269.819	273.985	268.355	257.563
Solyc01g150102	SL4.0ch01	2129394	2129906	-	TATA-box-binding protein (AHRD V3.3 *** A0A2G2XSN2_CAPBA)	SG	SG	0.303	0	0.147	0	0	0.294
Solyc01g008010	SL4.0ch01	2130568	2135276	+	DUF220 domain-containing protein (AHRD V3.3 *** A0A1Q3AZ34_CEPFO)	SG	SG	13.235	12.614	14.411	12.102	10.136	11.311
Solyc01g008020	SL4.0ch01	2135241	2139503	-	Equilibrative nucleotide transporter 1 (AHRD V3.3 *** A0A2G3AYC6_CAPCH)	SG	SG	1.393	1.857	1.307	2.832	4.328	2.381
Solyc01g008040	SL4.0ch01	2146705	2148002	-	F-box protein (AHRD V3.3 *** A0A2K3P6V3_TRIPR)	SG	SG	0	0	0	0	0	0
Solyc01g008050	SL4.0ch01	2149317	2151450	+	TRICHOME BIREFRINGENCE-LIKE 27 (AHRD V3.3 *** A0A2U1P3B7_ARTAN)	SG	SG	0.236	0.255	0.229	0.052	0.154	0.092
Solyc01g008060	SL4.0ch01	2153058	2161317	+	Ribonuclease H (AHRD V3.3 *** A0A2U1P3J3_ARTAN)	SG	SG	27.403	24.768	26.737	23.382	25.595	25.248
Solyc01g008070	SL4.0ch01	2162301	2169344	+	Plant/MCA23-20 protein (AHRD V3.3 *** G7LJD0_MEDTR)	SG	SG	109.321	106.71	111.301	151.379	144.212	164.63
Solyc01g008080	SL4.0ch01	2170014	2172281	-	40S ribosomal protein S27 (AHRD V3.3 *** S8E0G1_9LAMI)	SG	SG	206.006	210.918	202.552	160.511	181.651	167.248
Solyc01g008090	SL4.0ch01	2174465	2176458	-	40S ribosomal protein S27 (AHRD V3.3 *** S8E0G1_9LAMI)	SG	SG	215.942	236.644	228.838	253.004	235.299	262.208
Solyc01g008100	SL4.0ch01	2179319	2183531	+	Transferring glycosyl group transferase (AHRD V3.3 *** Q8L9Q7_ARATH)	SG	SG	24.543	20.499	22.566	19.472	21.505	17.572
Solyc01g008110	SL4.0ch01	2191118	2193684	+	Cytochrome P450 (AHRD V3.3 *** A0A200R3Q9_9MAGN)	SG	SG	169.545	164.825	163.114	182.14	168.262	170.606
Solyc01g008120	SL4.0ch01	2195224	2213586	-	Histone acetyltransferase HAC12 (AHRD V3.3 *** A0A1U8E264_CAPAN)	TAZ	TR	19.676	19.326	20.237	23.67	24.241	22.696
Solyc01g008130	SL4.0ch01	2223654	2232457	+	Glutaredoxin-related protein (AHRD V3.3 *** A0A2U1PBW7_ARTAN)	SG	SG	4.508	4.598	4.449	9.802	9.32	9.181
Solyc01g008140	SL4.0ch01	2236239	2239838	-	Phytosulfokine receptor 1 (AHRD V3.3 *** A0A2G2YWA1_CAPAN)	RLK-Pelle_LRR-Xb-1	PK	20.975	19.578	20.8	17.269	17.854	18.82
Solyc01g008150	SL4.0ch01	2250793	2250942	-	Unknown protein	SG	SG	0	0.408	0.882	2.479	0	0
Solyc01g008160	SL4.0ch01	2253109	2254601	-	Protein SLOW GREEN 1, chloroplastic (AHRD V3.3 *** A0A2G2YVV0_CAPAN)	SG	SG	31.391	32.808	39.676	35.61	38.528	41.955
Solyc01g008170	SL4.0ch01	2257337	2261506	+	Zinc finger transcription factor 5	C3H	TF	21.44	22.049	21.823	26.251	28.472	23.376
Solyc01g008180	SL4.0ch01	2274967	2281574	-	Remorin (AHRD V3.3 *** A0A200QBN3_9MAGN)	SG	SG	1.958	1.467	1.554	3.42	3.684	3.331
Solyc01g008190	SL4.0ch01	2289920	2291678	+	INO80 complex subunit D-like (AHRD V3.3 *-* A0A2K3PJC0_TRIPR)	SG	SG	14.216	13.931	11.702	12.824	14.787	12.763
Solyc01g008200	SL4.0ch01	2295693	2296841	+	INO80 complex subunit D-like (AHRD V3.3 *-* A0A2I4G7W4_9ROSI)	SG	SG	7.1	7.122	6.899	5.392	8.265	6.501
Solyc01g008220	SL4.0ch01	2299064	2302317	-	UPF0664 stress-induced protein C29B12.11c (AHRD V3.3 *** A0A1J3H3L4_NOCCA)	SG	SG	33.966	36.096	28.717	10.857	13.239	6.475
Solyc01g008230	SL4.0ch01	2306777	2308073	-	TCP transcription factor 15	TCP	TF	29.15	27.663	27.607	36.806	34.602	37.217
Solyc01g008240	SL4.0ch01	2316569	2320787	-	Sugar transporter protein 9	SG	SG	0	0	0	0	0	0
Solyc01g008250	SL4.0ch01	2322472	2325265	-	Thioredoxin (AHRD V3.3 *** A0A2U1L6U5_ARTAN)	SG	SG	14.641	16.693	13.83	18.645	17.73	17.13
Solyc01g008260	SL4.0ch01	2327999	2331721	+	E2F-associated phosphoprotein (AHRD V3.3 *** A0A2I4ECY9_9ROSI)	SG	SG	15.088	16.531	16.742	16.762	15.892	15.013
Solyc01g008270	SL4.0ch01	2333291	2336924	+	Prefoldin subunit 5 (AHRD V3.3 *** B6TVU2_MAIZE)	SG	SG	41.966	45.84	42.391	50.351	51.871	48.072
Solyc01g008280	SL4.0ch01	2338929	2342711	+	Serine/threonine-protein phosphatase 2A activator (AHRD V3.3 *** A0A2G3AYA9_CAPCH)	SG	SG	25.772	26.581	26.457	34.598	32.434	31.582
Solyc01g008290	SL4.0ch01	2343954	2352279	+	Dihydroorotate dehydrogenase (quinone), mitochondrial (AHRD V3.3 *** A0A1U8E220_CAPAN)	SG	SG	4.136	3.876	4.328	7.64	7.443	8.109
Solyc01g008300	SL4.0ch01	2352392	2354345	-	HXXXD-type acyl-transferase family protein (AHRD V3.3 *** F4JBC7_ARATH)	SG	SG	1.532	0.507	1.802	3.432	4.987	3.683
Solyc01g008310	SL4.0ch01	2356492	2370102	-	Phenylalanine--tRNA ligase beta subunit (AHRD V3.3 *** A0A0G2HIH6_9PEZI)	SG	SG	73.133	73.494	71.648	81.063	84.156	79.339
Solyc01g008320	SL4.0ch01	2374818	2394375	+	Shoot gravitropism 2 (SGR2) protein (AHRD V3.3 *** A0A072UJS6_MEDTR)	SG	SG	33.623	32.328	34.566	31.787	32.272	32.212
Solyc01g008330	SL4.0ch01	2395943	2409161	+	Biotin carboxylase (AHRD V3.3 *** B5LAS7_CAPAN)	SG	SG	95.782	97.143	96.689	137.803	137.562	144.026
Solyc01g008340	SL4.0ch01	2410488	2418101	+	L19 ribosomal protein	SG	SG	21.764	24.509	23.195	26.171	26.693	28.556
Solyc01g008360	SL4.0ch01	2421897	2423840	+	RNA binding protein (AHRD V3.3 *** B3TLZ0_ELAGV)	SG	SG	72.674	71.74	74.166	75.625	74.614	76.281
Solyc01g008370	SL4.0ch01	2424883	2430739	-	26S proteasome non-ATPase regulatory subunit 7 (AHRD V3.3 *** A0A2G3AYA8_CAPCH)	SG	SG	145.032	144.262	142.679	166.676	167.007	161.788
Solyc01g008400	SL4.0ch01	2433344	2440084	+	Unknown protein	SG	SG	8.249	8.875	11.537	22.649	37.985	28.43
Solyc01g008390	SL4.0ch01	2434837	2437364	-	Hcr9-OR2C (AHRD V3.3 *** Q4VSU3_SOLPI)	SG	SG	18.108	11.02	16.285	93.801	146.028	88.975
Solyc01g008410	SL4.0ch01	2440519	2442943	-	Hcr9-OR2C (AHRD V3.3 *** Q4VSU3_SOLPI)	SG	SG	4.85	3.906	5.171	22.895	41.189	26.357
Solyc01g008420	SL4.0ch01	2452194	2459198	+	Protein DETOXIFICATION (AHRD V3.3 *** S6BP63_TOBAC)	SG	SG	4.146	3.977	4.435	1.636	2.08	2.134
Solyc01g008425	SL4.0ch01	2463809	2465096	-	Unknown protein	SG	SG	0	0	0	0	0	0
Solyc01g008440	SL4.0ch01	2469911	2476591	+	Calcium-dependent protein kinase (AHRD V3.3 *** B2KTB2_WHEAT)	CAMK_CDPK	PK	13.57	13.571	14.404	19.67	18.284	20.276
Solyc01g008450	SL4.0ch01	2484923	2485756	-	2Fe-2S ferredoxin (AHRD V3.3 *-* A0A2G3AI40_CAPAN)	SG	SG	0	0	0	0.089	0	0.238
Solyc01g008460	SL4.0ch01	2489428	2494425	-	2Fe-2S ferredoxin (AHRD V3.3 *** A0A2G3B9S5_CAPCH)	SG	SG	14.925	16.184	20.022	19.654	23.184	23.89
Solyc01g008470	SL4.0ch01	2495685	2501832	+	Translocation protein Sec62 (AHRD V3.3 *** A0A200QIN6_9MAGN)	SG	SG	11.932	9.91	11.398	10.442	11.53	11.745
Solyc01g150103	SL4.0ch01	2502767	2514542	-	Unknown protein	SG	SG	0	0	0	0	0	0
Solyc01g150104	SL4.0ch01	2504048	2504398	+	Unknown protein	SG	SG	0	0	0	0	0	0
Solyc01g008473	SL4.0ch01	2504419	2505108	+	Unknown protein	SG	SG	0	0	0	0	0	0
Solyc01g150105	SL4.0ch01	2505129	2505998	+	Unknown protein	SG	SG	0	0.07	0	0	0	0
Solyc01g008475	SL4.0ch01	2506200	2506703	+	Unknown protein	SG	SG	0	0	0	0	0	0
Solyc01g150106	SL4.0ch01	2507645	2508132	+	Unknown protein	SG	SG	0	0	0	0	0	0
Solyc01g008477	SL4.0ch01	2510338	2510679	+	Unknown protein	SG	SG	0	0	0	0	0	0
Solyc01g150107	SL4.0ch01	2510880	2511607	+	Unknown protein	SG	SG	0	0	0	0	0	0
Solyc01g008479	SL4.0ch01	2512136	2512579	+	Unknown protein	SG	SG	0	0	0	0	0	0
Solyc01g008480	SL4.0ch01	2515371	2522690	+	Pentatricopeptide repeat (AHRD V3.3 *** A0A200Q273_9MAGN)	SG	SG	8.868	8.924	8.763	7.591	7.445	7.662
Solyc01g008490	SL4.0ch01	2525576	2530834	-	Nuclear transcription factor Y subunit A-7 (AHRD V3.3 *** A0A2G2XP63_CAPBA)	NF-YA	TF	14.239	13.448	14.801	14.655	12.118	14.06
Solyc01g008500	SL4.0ch01	2555804	2561498	+	Receptor-like protein kinase (AHRD V3.3 *** A0A2K3L8M9_TRIPR)	RLK-Pelle_LRK10L-2	PK	1.69	0.738	1.97	3.057	5.083	2.769
Solyc01g008510	SL4.0ch01	2565669	2566291	+	photosystem II 5 kDa protein, chloroplastic-like (AHRD V3.3 *-* A0A2I4GVV4_9ROSI)	SG	SG	49.314	45.306	70.86	11.458	12.817	13.285
Solyc01g008520	SL4.0ch01	2567965	2576984	+	Homolog of X-ray repair cross complementing 2 (XRCC2) (AHRD V3.3 *** A0A1P8BBF2_ARATH)	SG	SG	2.205	2.25	3.243	1.626	1.941	1.854
Solyc01g008530	SL4.0ch01	2578092	2584487	-	phenylacetaldehyde reductase 1	SG	SG	0.955	1.308	0.972	2.134	4.294	2.254
Solyc01g008540	SL4.0ch01	2585808	2591386	-	Cinnamoyl-CoA reductase 1 (AHRD V3.3 *** A0A2G2XPA3_CAPBA)	SG	SG	9.061	6.276	6.059	2.269	2.198	3.782
Solyc01g008550	SL4.0ch01	2593768	2597462	-	phenylacetaldehyde reductase 2	SG	SG	14.68	12.15	13.557	31.097	45.171	32.495
Solyc01g008560	SL4.0ch01	2603586	2611397	-	NAD kinase (AHRD V3.3 *** F2Z9R4_NICBE)	SG	SG	30.137	29.78	30.217	36.634	35.458	39.763
Solyc01g008570	SL4.0ch01	2616932	2618132	-	Receptor-like protein kinase (AHRD V3.3 *** A0A2K3N885_TRIPR)	RLK-Pelle_LRK10L-2	PK	0	0	0	0	0	0
Solyc01g008580	SL4.0ch01	2620222	2620777	-	Zinc transporter protein (AHRD V3.3 *** A5BDR3_VITVI)	SG	SG	0	0	0	0	0	0
Solyc01g008590	SL4.0ch01	2623481	2624020	+	Zinc transporter protein (AHRD V3.3 *-* A5BDR3_VITVI)	SG	SG	0	0	0	0	0	0
Solyc01g008600	SL4.0ch01	2632054	2636197	+	Zinc finger transcription factor 6	SG	SG	4.786	4.528	4.432	6.965	6.865	5.522
Solyc01g008610	SL4.0ch01	2641949	2643625	-	Glucan endo-1,3-beta-glucosidase (AHRD V3.3 *** E13D_TOBAC)	SG	SG	0	0	0.062	0.069	0	0
Solyc01g008620	SL4.0ch01	2647959	2649694	+	Glucan endo-1,3-beta-glucosidase (AHRD V3.3 *** A0A1U8FGD7_CAPAN)	SG	SG	26.77	19.859	46.503	63.119	63.123	41.871
Solyc01g008640	SL4.0ch01	2654390	2656158	+	Cytochrome (AHRD V3.3 *** A0A1U8F0H8_CAPAN)	SG	SG	0.325	0.037	0.118	0.133	0.221	0.198
Solyc01g008650	SL4.0ch01	2659303	2661696	-	Cytochrome (AHRD V3.3 *** A0A1U8F0H8_CAPAN)	SG	SG	0	0	0	0	0.043	0
Solyc01g008660	SL4.0ch01	2668880	2670129	-	F-box protein (AHRD V3.3 *** A0A2K3NCL9_TRIPR)	SG	SG	6.732	5.662	6.361	6.472	7.172	5.763
Solyc01g008670	SL4.0ch01	2677495	2680640	-	Cytochrome (AHRD V3.3 *** A0A1U8F0H8_CAPAN)	SG	SG	0.687	0.508	0.393	1.544	1.666	1.689
Solyc01g008680	SL4.0ch01	2684067	2686926	-	S2 self-incompatibility locus-linked pollen 3.2 protein (AHRD V3.3 *** Q7XAE8_PETIN)	SG	SG	4.147	3.821	5.339	9.847	9.903	10.784
Solyc01g008690	SL4.0ch01	2687723	2691785	-	GDP-mannose transporter (AHRD V3.3 *** A0A1B0VP09_ARATH)	SG	SG	0.437	0.393	0.061	0.068	0.068	0.121
Solyc01g008700	SL4.0ch01	2693860	2698736	-	MutS2 (AHRD V3.3 *** AT2G26840.1)	SG	SG	63.635	58.555	60.966	26.646	25.023	29.254
Solyc01g008710	SL4.0ch01	2702330	2705250	+	mannan endo-1,4-beta-mannosidase	SG	SG	3853.44	3770.76	3683.65	1042.82	1189.48	1564.61
Solyc01g008720	SL4.0ch01	2707248	2710617	+	Mannan endo-1,4-beta-mannosidase 4 (AHRD V3.3 *** MAN4_SOLLC)	SG	SG	0.053	0.191	0.207	0	0	0.052
Solyc01g008730	SL4.0ch01	2712469	2721972	-	BZIP transcription factor (AHRD V3.3 *** E9N3N2_9POAL)	bZIP	TF	21.929	21.178	22.53	24.956	21.066	22.359
Solyc01g008740	SL4.0ch01	2724059	2729421	+	Calcium-dependent protein kinase (AHRD V3.3 *** B2KTB3_WHEAT)	CAMK_CDPK	PK	0	0	0	0.134	0.177	0.198
Solyc01g008760	SL4.0ch01	2737144	2741312	+	mediator-associated protein 2-like (AHRD V3.3 *** A0A1U8E6W4_CAPAN)	SG	SG	4.961	4.396	4.616	3.279	4.626	4.414
Solyc01g008770	SL4.0ch01	2744587	2762967	+	Rho GTPase-activating protein 7 (AHRD V3.3 *** A0A2G3DEM8_CAPCH)	SG	SG	15.235	13.559	15.607	15.354	15.889	17.122
Solyc01g008780	SL4.0ch01	2765247	2770450	+	Phospholipase A2 family protein (AHRD V3.3 *** AT4G29070.2)	SG	SG	63.493	62.445	65.089	70.785	66.34	65.227
Solyc01g008790	SL4.0ch01	2773650	2778485	+	Non-specific phospholipase C6 (AHRD V3.3 *** A0A2G3DF85_CAPCH)	SG	SG	2.573	3.18	2.535	2.887	1.668	1.841
Solyc01g008800	SL4.0ch01	2778190	2783871	-	Disease resistance protein (TIR-NBS-LRR class) (AHRD V3.3 *** F4KIC7_ARATH)	SG	SG	7.037	6.875	7.224	3.54	3.586	3.732
Solyc01g008810	SL4.0ch01	2784217	2787637	-	RING/U-box superfamily protein (AHRD V3.3 *** AT5G19430.6)	SG	SG	13.802	12.991	11.396	16.1	14.273	12.84
Solyc01g008820	SL4.0ch01	2791204	2797209	+	signal peptide peptidase-like (AHRD V3.3 *** A0A2I4FPX2_9ROSI)	SG	SG	78.287	83.798	78.431	79.933	77.291	80.377
Solyc01g008830	SL4.0ch01	2801560	2809793	+	L-ascorbate oxidase (AHRD V3.3 *** A0A2G3AI57_CAPAN)	SG	SG	1.149	1.14	1.155	1.947	2.022	2.08
Solyc01g008840	SL4.0ch01	2811606	2819484	+	COP9 signalosome complex subunit 2 (AHRD V3.3 *** A0A2G2XP81_CAPBA)	SG	SG	50.298	47.986	48.518	52.975	51.933	51.036
Solyc01g008850	SL4.0ch01	2825075	2831258	+	Non-specific serine/threonine protein kinase (AHRD V3.3 *** A0A2G2XP60_CAPBA)	CAMK_CAMKL-CHK1	PK	222.168	241.597	210.749	282.652	257.672	299.433
Solyc01g008860	SL4.0ch01	2833426	2835961	-	Protein kinase APK1B, chloroplastic (AHRD V3.3 *** A0A2G3B9K0_CAPCH)	RLK-Pelle_RLCK-VIIa-2	PK	0	0	0	0	0	0
Solyc01g008870	SL4.0ch01	2840055	2843003	-	Protein kinase APK1B, chloroplastic (AHRD V3.3 *** A0A2G3B9K0_CAPCH)	RLK-Pelle_RLCK-VIIa-2	PK	0.06	0	0.117	1.903	2.414	1.636
Solyc01g008880	SL4.0ch01	2848149	2848748	-	Solanum lycopersicum Cytokinin Response Factor 8	AP2/ERF-ERF	TF	0	0	0.11	0	0	0
Solyc01g008890	SL4.0ch01	2858697	2860258	-	Solanum lycopersicum Cytokinin Response Factor 3	AP2/ERF-AP2	TF	11.879	11.709	12.1	17.54	19.807	15.675
Solyc01g008900	SL4.0ch01	2869470	2874813	+	D-cysteine desulfhydrase 2, mitochondrial (AHRD V3.3 *** A0A2G3DF42_CAPCH)	SG	SG	3.132	3.371	3.858	4.286	4.693	4.374
Solyc01g008910	SL4.0ch01	2883303	2885190	+	Transcription factor GRAS (AHRD V3.3 *** A0A200QIE7_9MAGN)	GRAS	TF	7.072	6.713	6.45	9.334	9.203	9.259
Solyc01g008920	SL4.0ch01	2889156	2895150	+	NAD(P)-binding Rossmann-fold superfamily protein (AHRD V3.3 *** A0A2U1L7S8_ARTAN)	SG	SG	2.005	1.931	2.551	2.918	2.228	3.758
Solyc01g008930	SL4.0ch01	2896158	2903642	-	AUREA phytochromobilin synthase	SG	SG	3.676	3.376	4.736	3.969	3.426	3.495
Solyc01g008940	SL4.0ch01	2906202	2906576	+	Unknown protein	SG	SG	0.182	0.163	0	3.569	9.267	7.239
Solyc01g008950	SL4.0ch01	2907639	2910774	-	Calmodulin 1	SG	SG	231.688	237.982	225.259	234.972	221.214	227.626
Solyc01g008960	SL4.0ch01	2923839	2932586	+	Argonaute 4a	SG	SG	59.272	59.358	60.144	108.188	116.69	87.143
Solyc01g008970	SL4.0ch01	2935776	2937582	-	RNA-binding (RRM/RBD/RNP motifs) family protein (AHRD V3.3 *-* F4IIL5_ARATH)	SG	SG	270.329	266.083	270.807	263.9	254.481	221.156
Solyc01g008980	SL4.0ch01	2942640	2946854	+	Abscisic acid-insensitive 5-like protein (AHRD V3.3 *-* A0A2K3P2S8_TRIPR)	bZIP	TF	17.452	16.368	15.809	17.761	20.405	16.144
Solyc01g008990	SL4.0ch01	2948633	2955247	+	THO complex subunit 7B (AHRD V3.3 *** A0A1U8H3F7_CAPAN)	SG	SG	14.638	16.225	17.74	16.825	16.336	15.787
Solyc01g009000	SL4.0ch01	2959723	2961053	+	RING/U-box superfamily protein (AHRD V3.3 *** A0A1I9LQQ9_ARATH)	SG	SG	33.062	29.027	29.736	29.944	28.663	29.998
Solyc01g009010	SL4.0ch01	2961745	2968034	+	4-diphosphocytidyl-2-C-methyl-D-erythritol kinase	SG	SG	114.103	118.329	118.993	113.466	111.674	119.162
Solyc01g009020	SL4.0ch01	2969528	2972000	-	Cysteine proteinase inhibitor (AHRD V3.3 *** A0A059TCI1_TOBAC)	SG	SG	153.116	155.767	173.914	114.927	100.453	114.315
Solyc01g009030	SL4.0ch01	2973404	2986638	+	dgd1 suppressor 1 (AHRD V3.3 *** AT5G12290.4)	SG	SG	23.374	24.506	24.601	26.653	28.154	29.243
Solyc01g009040	SL4.0ch01	2989329	2992333	+	cyclinB1_4	SG	SG	0.039	0.035	0.076	0	0	0
Solyc01g009050	SL4.0ch01	2993159	3011898	-	Molybdopterin biosynthesis protein CNX1 (AHRD V3.3 *** A0A1U8HCP2_CAPAN)	SG	SG	20.851	22.272	21.852	35.322	36.33	35.122
Solyc01g009060	SL4.0ch01	3014877	3022151	+	BTB-POZ and MATH domain protein (AHRD V3.3 *** B9VXZ7_CAPAN)	SG	SG	21.304	21.68	21.202	24.173	27.128	25.082
Solyc01g009070	SL4.0ch01	3022649	3029539	-	gamyb-like 1	MYB	TF	5.805	5.042	4.42	6.641	8.027	7.704
Solyc01g009080	SL4.0ch01	3038130	3041102	+	Zeaxanthin epoxidase, chloroplastic (AHRD V3.3 *** A0A1J3K020_NOCCA)	SG	SG	16.514	15.085	15.086	2.841	2.533	2.879
Solyc01g009090	SL4.0ch01	3041993	3055703	-	Serrate RNA effector molecule (AHRD V3.3 *** A0A2G3AI64_CAPAN)	SG	SG	52.262	51.454	49.9	59.885	56.816	55.332
Solyc01g009100	SL4.0ch01	3059388	3062656	+	60S ribosomal protein L30 (AHRD V3.3 *-* A0A2G2XP72_CAPBA)	SG	SG	96.002	94.271	102.206	104.54	109.897	107.429
Solyc01g009120	SL4.0ch01	3070376	3090194	-	Histone deacetylase (AHRD V3.3 *** A0A2G2ZNY2_CAPAN)	SG	SG	11.626	11.997	11.5	17.593	16.4	17.869
Solyc01g009140	SL4.0ch01	3111598	3112360	+	Endoribonuclease Dicer-like protein 2 (AHRD V3.3 *-* A0A2G3B0Q1_CAPCH)	SG	SG	0	0	0	0	0	0
Solyc01g009145	SL4.0ch01	3113118	3117052	+	Glycosyl hydrolase (AHRD V3.3 *-* D9ZCD8_9CARY)	SG	SG	30.776	32.385	24.25	37.282	34.829	38.306
Solyc01g009160	SL4.0ch01	3119370	3120519	-	Late embryogenesis abundant (LEA) hydroxyproline-rich glycoprotein family (AHRD V3.3 *** Q84VP8_ARATH)	SG	SG	76.473	83.642	66.416	17.07	11.572	15.546
Solyc01g009165	SL4.0ch01	3134093	3137194	+	Retrovirus-related Pol polyprotein from transposon TNT 1-94 (AHRD V3.3 *-* A0A2K3LWA1_TRIPR)	SG	SG	0	0	0	0	0	0
Solyc01g009170	SL4.0ch01	3148567	3151060	-	EIL-EIN3/EIL	EIL	TF	31.356	29.313	28.767	48.36	47.255	49.09
Solyc01g009180	SL4.0ch01	3173079	3179171	+	5-methyltetrahydropteroyltriglutamate--homocysteine methyltransferase (AHRD V3.3 *** A0A2G3DF96_CAPCH)	SG	SG	23.051	23.878	24.883	34.076	34.64	35.217
Solyc01g009190	SL4.0ch01	3181427	3184014	+	Double-stranded RNA-binding protein 1 (AHRD V3.3 *** A0A2G2XPP0_CAPBA)	SG	SG	0.05	0	0.096	0	0.161	0.144
Solyc01g009200	SL4.0ch01	3184514	3185875	-	inactive protein RESTRICTED TEV MOVEMENT 2-like (AHRD V3.3 *-* A0A2I4GKR2_9ROSI)	SG	SG	0.495	0.572	0.549	0.077	0.153	0
Solyc01g009210	SL4.0ch01	3188040	3188520	+	Unknown protein	SG	SG	0	0	0	0	0	0
Solyc01g009220	SL4.0ch01	3190436	3192112	-	inactive protein RESTRICTED TEV MOVEMENT 2-like (AHRD V3.3 *** A0A2I4H6X9_9ROSI)	SG	SG	0	0	0	0	0	0
Solyc01g009230	SL4.0ch01	3197105	3205958	+	sitiens	SG	SG	1.958	1.98	2.035	1.989	2.701	1.507
Solyc01g009240	SL4.0ch01	3213103	3217403	+	Glycosyl hydrolase family protein (AHRD V3.3 *** A0A2U1QCD6_ARTAN)	SG	SG	0	0	0.03	0	0	0
Solyc01g009245	SL4.0ch01	3218469	3220311	-	Chlororespiratory reduction 42 (AHRD V3.3 *** A0A0F7J401_9ROSI)	SG	SG	1.531	2.654	2.125	0	0	0
Solyc01g009250	SL4.0ch01	3221750	3222479	-	hypothetical protein (AHRD V3.3 *** AT5G06380.1)	SG	SG	0.56	0.923	0.816	0.509	0.203	0.726
Solyc01g009260	SL4.0ch01	3231757	3233172	+	protein FAF-like, chloroplastic (AHRD V3.3 *** A0A2I4H6U5_9ROSI)	SG	SG	0	0	0	0	0	0.094
Solyc01g009270	SL4.0ch01	3234903	3236324	-	protein FAF-like, chloroplastic (AHRD V3.3 *** A0A2I4H6U5_9ROSI)	SG	SG	0.048	0.086	0	0	0.052	0.14
Solyc01g009280	SL4.0ch01	3245733	3263552	-	Serine/threonine-protein phosphatase (AHRD V3.3 *** A0A2G2XPM1_CAPBA)	SG	SG	18.821	19.265	18.961	19.707	18.821	20.426
Solyc01g009290	SL4.0ch01	3266876	3278341	-	Protein CLP1 homolog (AHRD V3.3 *** A0A2G2XPN7_CAPBA)	SG	SG	16.369	16.08	15.482	19.41	18.474	17.425
Solyc01g009300	SL4.0ch01	3279781	3287691	-	Serine/threonine-protein kinase Nek2 (AHRD V3.3 *** A0A2G2XPS8_CAPBA)	NEK	PK	6.838	6.491	6.339	5.884	5.415	4.205
Solyc01g009305	SL4.0ch01	3358269	3358736	-	Unknown protein	SG	SG	0	0.131	0	0	0	0
Solyc01g009310	SL4.0ch01	3429496	3438781	+	meloidogyne-induced giant cell protein DB217	SG	SG	66.376	63.78	61.929	101.506	118.279	105.651
Solyc01g009320	SL4.0ch01	3444392	3445899	-	RING-type E3 ubiquitin transferase (AHRD V3.3 *** A0A2G3DFC2_CAPCH)	SG	SG	0.054	0	0.106	0	0	0.053
Solyc01g009330	SL4.0ch01	3458265	3459545	-	RING-type E3 ubiquitin transferase (AHRD V3.3 *** A0A1U8EN04_CAPAN)	SG	SG	0	0	0	0.058	0.115	0.052
Solyc01g009340	SL4.0ch01	3481666	3485786	+	SUN-domain protein2	SG	SG	0.249	0	0.339	0.163	0.325	0.097
Solyc01g009350	SL4.0ch01	3485945	3486977	-	Polynucleotidyl transferase, ribonuclease H-like superfamily protein (AHRD V3.3 *** A0A2U1M9A7_ARTAN)	SG	SG	0	0	0	0	0.072	0
Solyc01g009360	SL4.0ch01	3491528	3492355	-	Polynucleotidyl transferase, ribonuclease H-like superfamily protein (AHRD V3.3 *** A0A2U1M9A7_ARTAN)	SG	SG	0	0	0	0	0	0
Solyc01g009370	SL4.0ch01	3501372	3507803	-	Cytochrome P450 (AHRD V3.3 *** A0A2U1MC34_ARTAN)	SG	SG	0.179	0.643	0.261	6.782	10.528	7.994
Solyc01g009380	SL4.0ch01	3515667	3535115	+	Nicalin (AHRD V3.3 *** A0A1Q3D0I4_CEPFO)	SG	SG	10.727	11.601	10.952	12.743	13.76	14.609
Solyc01g009390	SL4.0ch01	3538306	3544662	-	mRNA-decapping enzyme-like protein (AHRD V3.3 *** A0A2G2XQ62_CAPBA)	SG	SG	20.988	23.458	21.722	23.109	22.582	21.022
Solyc01g009400	SL4.0ch01	3549959	3552712	+	Peroxidase (AHRD V3.3 *** K4ATD6_SOLLC)	SG	SG	0	0	0	0	0	0
Solyc01g009410	SL4.0ch01	3555310	3558817	+	Peroxidase (AHRD V3.3 *** K4ATD7_SOLLC)	SG	SG	0	0	0	0	0	0.065
Solyc01g009420	SL4.0ch01	3564574	3569505	+	UDP-apiose/UDP-xylose synthase (AHRD V3.3 *** A0A1B3TP38_SPIPO)	SG	SG	168.52	167.668	163.533	181.282	185.918	186.117
Solyc01g009430	SL4.0ch01	3577379	3579079	-	hypothetical protein (AHRD V3.3 *** AT2G27830.1)	SG	SG	101.029	86.285	86.383	94.337	98.471	88.718
Solyc01g009440	SL4.0ch01	3605683	3606315	-	Dehydration-responsive element-binding protein 1B (AHRD V3.3 *** A0A2G2XQ55_CAPBA)	AP2/ERF-ERF	TF	0	0	0	0	0	0
Solyc01g009443	SL4.0ch01	3619525	3624605	-	Mitochondrial inner membrane protease ATP23 (AHRD V3.3 *** A0A2G3DGC1_CAPCH)	SG	SG	122.772	119.032	117.984	111.691	113.964	107.889
Solyc01g009447	SL4.0ch01	3632724	3635073	-	60S acidic ribosomal protein family (AHRD V3.3 *-* F4IGR3_ARATH),Pfam:PF00428	SG	SG	29.04	27.694	28.885	32.881	29.382	27.844
Solyc01g009470	SL4.0ch01	3637367	3641454	-	Poly [ADP-ribose] polymerase (AHRD V3.3 *** A0A2G2XQ99_CAPBA)	SG	SG	0	0	0	27.119	32.011	11.419
Solyc01g009480	SL4.0ch01	3645704	3649145	-	Alpha/beta-Hydrolases superfamily protein (AHRD V3.3 *** F4J341_ARATH)	SG	SG	0	0	0	0	0.116	0
Solyc01g009490	SL4.0ch01	3667799	3668233	-	DUF4228 domain-containing protein (AHRD V3.3 *** A0A1Q3CT45_CEPFO)	SG	SG	0	0	0	0	0	0
Solyc01g009500	SL4.0ch01	3682937	3686863	+	Alpha/beta-Hydrolases superfamily protein (AHRD V3.3 *** F4J341_ARATH)	SG	SG	4.432	4.063	4.22	6.289	5.58	5.557
Solyc01g009505	SL4.0ch01	3690977	3693859	+	Unknown protein	SG	SG	0	0	0	0	0	0
Solyc01g009510	SL4.0ch01	3716336	3722023	+	Abscisic acid responsive elements-binding factor 2 (AHRD V3.3 --* A0A1P8AV75_ARATH)	bZIP	TF	0	0	0	0.074	0	0
Solyc01g009520	SL4.0ch01	3724077	3727425	+	Ribosomal protein (AHRD V3.3 *** Q6ER67_ORYSJ)	SG	SG	116.082	108.54	109.905	135.484	137.574	120.261
Solyc01g009530	SL4.0ch01	3727724	3728980	+	plant/protein (AHRD V3.3 *-* AT5G43400.1)	SG	SG	0	0	0	0	0	0
Solyc01g009540	SL4.0ch01	3729047	3729334	+	Plant/T31B5-30 protein (AHRD V3.3 *-* A0A2K3PGR9_TRIPR)	SG	SG	0	0	0	0	0	0
Solyc01g009550	SL4.0ch01	3772504	3772767	+	Protein TIC 214 (AHRD V3.3 *-* TI214_SOLTU)	SG	SG	0	0	0	0	0	0
Solyc01g009560	SL4.0ch01	3775893	3776790	-	Terminal flower 1 (AHRD V3.3 *** A0A2Z4I2Q4_CITLI)	SG	SG	0	0	0	0	0	0
Solyc01g009565	SL4.0ch01	3783449	3784507	+	receptor-like protein 12 (AHRD V3.3 *-* A0A1U8E178_CAPAN)	SG	SG	0.561	0.168	0.182	0.204	0.101	0.363
Solyc01g009580	SL4.0ch01	3790534	3792319	+	Terminal flower 1 (AHRD V3.3 *** A0A2Z4I2Q4_CITLI)	SG	SG	0	0	0	0	0	0
Solyc01g009590	SL4.0ch01	3793001	3794275	-	Stamen-specific protein FIL1 (AHRD V3.3 *** A0A2G3AJI0_CAPAN)	SG	SG	0	0	0	0	0	0
Solyc01g009600	SL4.0ch01	3795206	3799662	-	S-adenosyl-L-methionine-dependent methyltransferases superfamily protein (AHRD V3.3 *** A0A2U1NM08_ARTAN)	SG	SG	0	0	0	0	0	0
Solyc01g009610	SL4.0ch01	3804243	3808666	-	Protein phosphatase inhibitor 2-like (AHRD V3.3 *** A0A2K3NNM1_TRIPR)	SG	SG	9.963	10.348	8.892	7.895	9.372	9.828
Solyc01g009620	SL4.0ch01	3814762	3824482	+	Cleavage and polyadenylation specificity factor subunit 5 (AHRD V3.3 *** A0A2G2XQG1_CAPBA)	SG	SG	17.194	17.288	15.715	24.176	26.174	24.29
Solyc01g009630	SL4.0ch01	3827000	3835893	+	Cleavage and polyadenylation specificity factor subunit 5 (AHRD V3.3 *** A0A1U8G7I4_CAPAN)	SG	SG	35.627	31.97	32.304	32.239	37.66	34.912
Solyc01g009640	SL4.0ch01	3841889	3844640	-	Pectin lyase-like superfamily protein (AHRD V3.3 *** A0A2U1KXQ2_ARTAN)	SG	SG	0	0	0	0	0	0
Solyc01g009650	SL4.0ch01	3848874	3850430	+	MYB transcription factor (AHRD V3.3 *-* B4FNQ6_MAIZE)	MYB-related	TF	0	0	0	0	0	0
Solyc01g009660	SL4.0ch01	3858580	3861049	-	Low-temperature-induced 65 kDa protein (AHRD V3.3 *** A0A1J3DLF3_NOCCA)	SG	SG	0	0	0	63.442	78.788	32.135
Solyc01g009670	SL4.0ch01	3868920	3875235	-	Poly(A) polymerase I (AHRD V3.3 *** A0A1J3JYV1_NOCCA)	SG	SG	0.369	0.111	0.558	0.627	0.579	0.359
Solyc01g009690	SL4.0ch01	3933835	3936432	+	SC0A (AHRD V3.3 *** Q9ZS79_SOLLC)	SG	SG	1.888	1.367	2.165	4.608	4.354	3.211
Solyc01g009700	SL4.0ch01	3940228	3942519	+	NL0E (AHRD V3.3 *** Q9ZS81_SOLLC)	SG	SG	1.276	0.996	2.937	3.96	3.573	2.481
Solyc01g009705	SL4.0ch01	3942885	3943118	+	Unknown protein	SG	SG	1.002	0.6	0.973	2.187	1.812	0.649
Solyc01g009710	SL4.0ch01	3948566	3948907	+	Unknown protein	SG	SG	0	0.358	0	0	0.216	0
Solyc01g009720	SL4.0ch01	3960656	3961992	-	E3 ubiquitin protein ligase DRIP2 (AHRD V3.3 *-* A0A2I0WFP3_9ASPA)	SG	SG	0.269	0.121	0.131	0.293	0.073	0.196
Solyc01g009730	SL4.0ch01	4003641	4005263	-	protein TIFY 9-like (AHRD V3.3 *-* A0A2I4HSS0_9ROSI)	Tify	TF	0	0	0	0	0	0
Solyc01g009735	SL4.0ch01	4005996	4008396	-	protein TIFY 9-like (AHRD V3.3 *** XP_025884767.1)	Tify	TF	0	0	0	0	0	0
Solyc01g009740	SL4.0ch01	4059510	4066283	-	jasmonate-zim-domain protein 10 (AHRD V3.3 *-* AT5G13220.3)	Tify	TF	0	0.032	0	0	0	0
Solyc01g009750	SL4.0ch01	4082832	4087246	-	cysteine-rich and transmembrane domain-containing protein WIH2 (AHRD V3.3 *-* XP_004228441.1)	SG	SG	112.059	110.238	106.573	120.422	119.309	132.429
Solyc01g009760	SL4.0ch01	4099179	4101591	+	GRAM domain family protein (AHRD V3.3 *** A0A2U1NIK8_ARTAN)	SG	SG	5.096	4.129	5.858	5.877	5.999	4.326
Solyc01g009770	SL4.0ch01	4116219	4119372	-	ATP-dependent RNA helicase (AHRD V3.3 *** Q5HZ54_ARATH)	SG	SG	6.768	6.607	6.01	2.78	2.291	1.981
Solyc01g009780	SL4.0ch01	4164971	4168633	+	GSH-induced LITAF domain protein (AHRD V3.3 *** GILP_ARATH)	SG	SG	127.616	132.466	118.844	127.588	114.92	130.448
Solyc01g009790	SL4.0ch01	4219874	4220035	+	Unknown protein	SG	SG	0	0	0	0	0	0.409
Solyc01g009795	SL4.0ch01	4225151	4226610	+	Unknown protein	SG	SG	0	0	0	0	0	0
Solyc01g009810	SL4.0ch01	4230831	4234093	+	Leucine-rich repeat protein (AHRD V3.3 *** A5HKK5_TOBAC)	SG	SG	6.615	6.428	6.08	21.468	24.839	27.72
Solyc01g009820	SL4.0ch01	4239004	4245814	-	Hydroxyproline-rich glycoprotein family protein (AHRD V3.3 *** A0A1P8AYF9_ARATH)	SG	SG	26.625	27.346	28.047	31.599	32.933	31.38
Solyc01g009830	SL4.0ch01	4305974	4310292	+	Nucleotide/sugar transporter family protein (AHRD V3.3 *** A0A2U1NJJ9_ARTAN)	SG	SG	0.058	0	0.17	0.128	0.127	0.114
Solyc01g009840	SL4.0ch01	4320669	4322233	-	Transcription factor GRAS (AHRD V3.3 *-* A0A2U1QPG0_ARTAN)	GRAS	TF	0	0	0	0	0	0
Solyc01g009850	SL4.0ch01	4382978	4389502	+	hypothetical protein (AHRD V3.3 *-* AT1G27435.1)	SG	SG	9.559	9.436	9.157	9.116	9.61	9.259
Solyc01g009860	SL4.0ch01	4395991	4398006	-	NAC domain-containing protein (AHRD V3.3 *** A0A2K3LZ45_TRIPR)	NAC	TF	57.569	53.937	52.475	73.063	85.172	75.957
Solyc01g009870	SL4.0ch01	4417890	4422126	-	Glycerophosphodiester phosphodiesterase (AHRD V3.3 *** B6T3E4_MAIZE)	SG	SG	23.638	22.444	18.958	7.131	6.437	8.94
Solyc01g009880	SL4.0ch01	4426575	4428717	+	Exocyst subunit Exo70 family protein (AHRD V3.3 *** A0A1S6GXB5_TOBAC)	SG	SG	0	0	0	0	0	0
Solyc01g009890	SL4.0ch01	4438087	4438479	+	Glutaredoxin (AHRD V3.3 *** A0A2G9G4Q3_9LAMI)	SG	SG	0	0	0	0	0	0
Solyc01g009900	SL4.0ch01	4475210	4475684	+	Glutaredoxin (AHRD V3.3 *** A0A1R3H2Z3_COCAP)	SG	SG	0	0	0	0	0	0
Solyc01g009910	SL4.0ch01	4492867	4493229	+	Glutaredoxin (AHRD V3.3 *** A0A1R3H2Z3_COCAP)	SG	SG	0	0	0	0	0	0
Solyc01g009920	SL4.0ch01	4503085	4508313	-	Histidine kinase-, DNA gyrase B-, and HSP90-like ATPase family protein (AHRD V3.3 *** A0A1P8BEQ3_ARATH)	SG	SG	0.632	0.775	0.838	0.157	0.125	0.279
Solyc01g009930	SL4.0ch01	4536513	4538812	-	receptor-like protein 12 (AHRD V3.3 *** A0A1U8F9L9_CAPAN)	SG	SG	1.395	0.94	1.205	3.172	2.902	2.938
Solyc01g009940	SL4.0ch01	4557468	4560606	+	5-methylthioadenosine/S-adenosylhomocysteine deaminase (AHRD V3.3 *** A0A2V4VVN3_PAEBA)	SG	SG	0	0	0	0	0	0
Solyc01g009960	SL4.0ch01	4568646	4570140	-	Acyl-[acyl-carrier-protein] desaturase (AHRD V3.3 *** A0A2I4GZ93_9ROSI)	SG	SG	0	0	0	0.139	0	0.123
Solyc01g009970	SL4.0ch01	4589083	4593044	-	Hydrolase (AHRD V3.3 *** A0A2U1P3E1_ARTAN)	SG	SG	19.84	19.474	19.184	17.987	17.884	17.651
Solyc01g009975	SL4.0ch01	4597880	4598716	+	Retrovirus-related Pol polyprotein from transposon TNT 1-94 (AHRD V3.3 *-* A0A2K3MQ97_TRIPR)	SG	SG	0	0	0	0	0	0
Solyc01g009980	SL4.0ch01	4600725	4601261	+	Retrovirus-related Pol polyprotein from transposon TNT 1-94 (AHRD V3.3 *-* A0A2I0VMT6_9ASPA),Pfam:PF14223	SG	SG	0	0	0	0	0	0
Solyc01g009990	SL4.0ch01	4610206	4614220	+	Peptidyl-prolyl cis-trans isomerase (AHRD V3.3 *** A0A2G3DGA1_CAPCH)	SG	SG	68.174	68.661	69.328	109.772	107.134	112.332
Solyc01g010000	SL4.0ch01	4627341	4630952	-	ACT domain-containing protein (AHRD V3.3 *** A0A1Q3BTU5_CEPFO)	SG	SG	9.11	7.246	8.028	8.8	8.531	8.855
Solyc01g010020	SL4.0ch01	4676494	4677522	-	Calmodulin (AHRD V3.3 *** B6SJJ2_MAIZE)	SG	SG	7.017	6.962	9.519	9.105	10.706	8.494
Solyc01g010030	SL4.0ch01	4678594	4689309	-	Proline-rich receptor-like protein kinase PERK13 (AHRD V3.3 *-* A0A2G3AJ74_CAPAN)	RLK-Pelle_PERK-1	PK	3.846	3.812	4.753	2.5	3.315	2.694
Solyc01g010050	SL4.0ch01	4702917	4706551	+	S-adenosylmethionine decarboxylase 3	SG	SG	30.449	29.755	29.103	41.469	40.003	36.962
Solyc01g010060	SL4.0ch01	4706576	4707277	-	Unknown protein	SG	SG	17.952	17.618	18.008	20.125	16.957	20.091
Solyc01g010063	SL4.0ch01	4752017	4755275	-	Unknown protein	SG	SG	0	0	0	0.641	0.425	0.381
Solyc01g010065	SL4.0ch01	4772269	4773836	+	Serine/threonine-protein phosphatase 7 long form-like protein (AHRD V3.3 *-* A0A1J3IZ43_NOCCA)	SG	SG	0	0	0	0	0.09	0.243
Solyc01g010067	SL4.0ch01	4781961	4784340	-	Ty3/gypsy retrotransposon protein (AHRD V3.3 *** A0A2K3N0D4_TRIPR)	SG	SG	0	0	0	0.035	0.172	0.092
Solyc01g010080	SL4.0ch01	4823653	4833846	+	Potassium channel AKT1 (AHRD V3.3 *** A0A2G3AJ60_CAPAN)	SG	SG	0.8	0.546	0.559	3.91	4.27	3.42
Solyc01g150108	SL4.0ch01	4857816	4858722	+	Unknown protein	SG	SG	0	0	0	0	0	0
Solyc01g150109	SL4.0ch01	4860371	4861560	+	Unknown protein	SG	SG	0	0	0	0	0	0.115
Solyc01g150110	SL4.0ch01	4862579	4863052	+	Unknown protein	SG	SG	0	0	0	0	0	0
Solyc01g010130	SL4.0ch01	4891928	4896425	+	bHLH transcription factor 001	bHLH	TF	1	0.917	1.263	0.874	0.955	0.836
Solyc01g010140	SL4.0ch01	4904204	4905992	-	18S pre-ribosomal assembly protein gar2-like protein (AHRD V3.3 *** AT2G03810.7)	SG	SG	0	0	0	0.05	0	0.044
Solyc01g010150	SL4.0ch01	4961898	4965664	+	ACT domain-containing protein (AHRD V3.3 *** A0A2U1MM44_ARTAN)	SG	SG	9.026	7.947	7.266	8.687	11.516	9.096
Solyc01g010160	SL4.0ch01	4971077	4971610	-	Beta-glucosidase 34 (AHRD V3.3 *-* A0A2G3DFM9_CAPCH)	SG	SG	1.375	1.236	1.039	2.334	2.818	3.266
Solyc01g010170	SL4.0ch01	4976897	4977470	-	beta-glucosidase 40 (AHRD V3.3 --* XP_004228406.1)	SG	SG	2.49	2.078	2.765	4.271	4.826	6.051
Solyc01g010175	SL4.0ch01	4983712	4985170	+	Retrovirus-related Pol polyprotein from transposon TNT 1-94 (AHRD V3.3 *-* A0A2K3NZR4_TRIPR)	SG	SG	0.634	0.475	0.513	4.266	5.044	3.49
Solyc01g010180	SL4.0ch01	4998079	4999251	+	Unknown protein	SG	SG	5.175	5.815	5.028	4.872	4.072	3.584
Solyc01g010185	SL4.0ch01	5011016	5011914	+	Retrovirus-related Pol polyprotein from transposon TNT 1-94 (AHRD V3.3 *-* A0A2K3MSD0_TRIPR)	SG	SG	55.328	53.83	54.39	73.202	77.65	73.343
Solyc01g010210	SL4.0ch01	5014237	5014794	+	Unknown protein	SG	SG	0	0	0	0	0	0
Solyc01g010215	SL4.0ch01	5020096	5021082	+	UBN2 domain-containing protein (AHRD V3.3 *-* A0A1Q3DGW3_CEPFO)	SG	SG	11.592	12.313	11.775	10.353	12.663	8.853
Solyc01g010220	SL4.0ch01	5026275	5027106	+	Copia-like polyprotein/retrotransposon (AHRD V3.3 --* Q9FI33_ARATH)	SG	SG	9.17	7.285	7.398	8.222	7.198	8.595
Solyc01g010230	SL4.0ch01	5030951	5031613	-	MDIS1-interacting receptor like kinase 2 (AHRD V3.3 --* XP_024448779.1)	SG	SG	15.515	14.684	17.27	36.001	41.819	36.653
Solyc01g010240	SL4.0ch01	5052049	5054644	+	CRABS CLAW a	C2C2-YABBY	TF	0	0	0	0	0	0
Solyc01g010250	SL4.0ch01	5056918	5060327	-	6-phosphogluconolactonase (AHRD V3.3 *** B6U0H2_MAIZE)	SG	SG	40.724	40.87	35.566	84.223	68.969	67.493
Solyc01g010260	SL4.0ch01	5084760	5086957	+	Cytochrome 93A3 (AHRD V3.3 *** A0A1U8H5Z8_CAPAN)	SG	SG	0	0.034	0	0	0	0
Solyc01g010270	SL4.0ch01	5087161	5090180	-	Protein SPIRAL1 (AHRD V3.3 *** A0A2G3DFN1_CAPCH)	SG	SG	27.39	25.809	28.5	32.405	36.44	32.291
Solyc01g010280	SL4.0ch01	5103124	5104684	-	suppressor SRP40-like protein (AHRD V3.3 *-* AT2G03630.1)	SG	SG	0	0	0	0	0	0
Solyc01g010290	SL4.0ch01	5111545	5116036	-	Ureide permease (AHRD V3.3 *** A0A2R6PBP7_ACTCH)	SG	SG	7.964	7.514	6.256	11.499	10.698	10.13
Solyc01g010310	SL4.0ch01	5161311	5164972	-	Carbohydrate-binding X8 domain superfamily protein (AHRD V3.3 *** A0A1P8AZV6_ARATH)	SG	SG	5.233	5.581	4.654	2.808	2.31	1.983
Solyc01g010350	SL4.0ch01	5180587	5184702	-	triose phosphate/phosphate translocator, chloroplastic-like (AHRD V3.3 *** A0A2I4H880_9ROSI)	SG	SG	0.147	0.088	0.286	0	0	0
Solyc01g010360	SL4.0ch01	5198102	5201349	-	14-3-3 protein (AHRD V3.3 *** A0A200R871_9MAGN)	SG	SG	0.57	0.342	0.8	1.591	1.513	1.786
Solyc01g010365	SL4.0ch01	5215074	5216167	-	Unknown protein	SG	SG	0	0	0	0.143	0	0
Solyc01g010370	SL4.0ch01	5221858	5227603	-	S-adenosyl-L-methionine-dependent methyltransferases superfamily protein (AHRD V3.3 *** A0A2U1P6Q5_ARTAN)	SG	SG	1.193	1.422	1.111	1.169	1.004	0.994
Solyc01g010390	SL4.0ch01	5286148	5293163	+	Beta-glucosidase 34 (AHRD V3.3 *** A0A2G3DFM9_CAPCH)	SG	SG	13.147	11.849	7.896	19.319	11.996	12.709
Solyc01g010400	SL4.0ch01	5331742	5333067	-	RlpA-like double-psi beta-barrel domain-containing protein (AHRD V3.3 *** A0A2U1M803_ARTAN)	SG	SG	0	0	0	0	0	0
Solyc01g010405	SL4.0ch01	5335953	5337202	+	Plant transposase (Ptta/En/Spm family) (AHRD V3.3 *-* F4I6H5_ARATH)	SG	SG	0.117	0	0	0	0.127	0
Solyc01g010410	SL4.0ch01	5341250	5343598	+	Zinc finger protein (AHRD V3.3 *** A0A200PRD7_9MAGN)	C2H2	TF	3.393	3.806	4.705	2.564	2.833	2.678
Solyc01g010415	SL4.0ch01	5350190	5350984	-	Retrovirus-related Pol polyprotein from transposon TNT 1-94 (AHRD V3.3 *-* A0A2K3NZR4_TRIPR)	SG	SG	0	0	0	0	0	0
Solyc01g010420	SL4.0ch01	5364114	5364839	+	Actin cross-linking protein (DUF569) (AHRD V3.3 *** Q9XIF7_ARATH)	SG	SG	0.469	0.843	0.912	0.717	1.018	1.642
Solyc01g010430	SL4.0ch01	5369023	5372548	+	Actin cross-linking protein, putative (DUF569) (AHRD V3.3 *** Q8GXC9_ARATH)	SG	SG	83.822	81.257	67.939	64.618	51.548	66.119
Solyc01g010440	SL4.0ch01	5372510	5378328	-	Glycine-rich protein (AHRD V3.3 *** Q9LFX8_ARATH)	SG	SG	36.436	35.799	34.846	38.134	40.244	33.368
Solyc01g010460	SL4.0ch01	5386872	5389213	+	5'-AMP-activated protein kinase subunit beta-2 (AHRD V3.3 *** A0A1J3EBW5_NOCCA)	SG	SG	5.069	4.73	4.034	4.321	4.716	5.725
Solyc01g010470	SL4.0ch01	5392165	5395104	+	5'-AMP-activated protein kinase subunit beta-2 (AHRD V3.3 *-* A0A1J3HGR2_NOCCA)	SG	SG	5.323	4.576	5.097	5.726	5.191	4.274
Solyc01g010480	SL4.0ch01	5395670	5399154	-	Protein TWIN LOV 1 (AHRD V3.3 *** A0A2G3AIG6_CAPAN)	SG	SG	27.284	26.199	26.997	20.899	21.169	21.816
Solyc01g010490	SL4.0ch01	5403494	5405483	-	Cytochrome P450 (AHRD V3.3 *** A0A2U1NH79_ARTAN)	SG	SG	36.778	37.127	36.297	36.309	35.906	42.617
Solyc01g150111	SL4.0ch01	5445539	5449188	+	Unknown protein	SG	SG	31.867	30.034	32.592	15.632	15.403	13.168
Solyc01g150112	SL4.0ch01	5458663	5460001	+	Retrovirus-related Pol polyprotein from transposon TNT 1-94 (AHRD V3.3 *-* A0A2I0VJ33_9ASPA)	SG	SG	0	0	0	0	0	0
Solyc01g010500	SL4.0ch01	5484287	5488307	-	EIN3-binding F-box protein 1 (AHRD V3.3 *-* A0A2G2WKD4_CAPBA)	SG	SG	0	0	0	0	0	0
Solyc01g010510	SL4.0ch01	5546694	5548492	-	Pentatricopeptide repeat-containing protein, mitochondrial (AHRD V3.3 *** A0A2G2X910_CAPBA)	SG	SG	0.757	0.851	0.809	1.281	1.151	1.215
Solyc01g010520	SL4.0ch01	5575192	5582765	+	Helicase with zinc finger protein (AHRD V3.3 *** B3H5Y3_ARATH)	SG	SG	0.806	0.915	1.154	0.602	1.197	0.742
Solyc01g010530	SL4.0ch01	5586241	5587710	-	Sugar transporter protein 5	SG	SG	0	0	0	0	0	0
Solyc01g010540	SL4.0ch01	5590985	5593796	+	40S ribosomal protein S9 (AHRD V3.3 *** A0A1U8EPE0_CAPAN)	SG	SG	43.984	45.022	42.311	62.772	54.209	52.293
Solyc01g010550	SL4.0ch01	5595500	5596184	-	Unknown protein	SG	SG	0	0	0	0	0	0
Solyc01g010570	SL4.0ch01	5618625	5623428	-	Mucin-related protein (AHRD V3.3 *** A0A2U1LU51_ARTAN)	SG	SG	24.067	24.138	24.437	22.888	21.637	19.227
Solyc01g010580	SL4.0ch01	5628029	5630955	+	40S ribosomal protein S9 (AHRD V3.3 *** A0A1U8EPE0_CAPAN)	SG	SG	101.559	100.038	102.434	121.492	114.652	114.364
Solyc01g010590	SL4.0ch01	5632492	5638269	+	Peptidyl-prolyl cis-trans isomerase (AHRD V3.3 *** A0A1U8HBC6_CAPAN)	SG	SG	20.263	23.065	21.889	27.211	24.38	25.397
Solyc01g010600	SL4.0ch01	5644667	5648051	-	Homeobox-leucine zipper protein HOX21 (AHRD V3.3 *** A0A1U8ELC5_CAPAN)	HB-HD-ZIP	TF	0	0	0	0	0	0
Solyc01g010640	SL4.0ch01	5682950	5683902	+	NAD(P)-linked oxidoreductase superfamily protein (AHRD V3.3 *** Q949S6_ARATH)	SG	SG	32.523	36.492	35.697	22.315	20.637	22.372
Solyc01g010650	SL4.0ch01	5692076	5697687	-	UDP-galactose UDP-glucose transporter 3-like protein (AHRD V3.3 *** A0A2K3NS07_TRIPR)	SG	SG	43.197	43.685	43.225	25.221	27.466	23.668
Solyc01g010660	SL4.0ch01	5710860	5717490	+	Protein kinase 2B, chloroplastic (AHRD V3.3 *** A0A2G3AIH7_CAPAN)	RLK-Pelle_RLCK-VIIa-2	PK	85.327	80.326	72.275	89.052	78.403	86.507
Solyc01g010670	SL4.0ch01	5728932	5730267	+	Unknown protein	SG	SG	0	0	0	0	0	0
Solyc01g010690	SL4.0ch01	5741531	5743048	+	Quinoprotein alcohol dehydrogenase-like superfamily (AHRD V3.3 *** A0A2U1NBT6_ARTAN)	SG	SG	0	0.054	0.174	0.13	0.194	0.116
Solyc01g010700	SL4.0ch01	5763114	5767831	-	SNF1-related protein kinase regulatory subunit gamma-1-like (AHRD V3.3 *** A0A2G3DFN0_CAPCH)	SG	SG	27.772	28.033	24.652	34.203	33.259	29.538
Solyc01g010705	SL4.0ch01	5771465	5776776	-	Retrovirus-related Pol polyprotein from transposon TNT 1-94 (AHRD V3.3 *-* A0A2K3NZR4_TRIPR)	SG	SG	0	0	0	0	0	0
Solyc01g010710	SL4.0ch01	5777200	5782957	-	Carboxypeptidase (AHRD V3.3 *** A0A2I4FWA2_9ROSI)	SG	SG	0.079	0.071	0.077	0	0.086	0
Solyc01g010720	SL4.0ch01	5784049	5796268	-	Carboxypeptidase (AHRD V3.3 *** A0A2I4FWA2_9ROSI)	SG	SG	0	0	0	0	0	0
Solyc01g010740	SL4.0ch01	5814620	5818592	-	Pectate lyase (AHRD V3.3 *** A0A2G3DIQ3_CAPCH)	SG	SG	0	0	0	0	0	0
Solyc01g010750	SL4.0ch01	5819884	5825047	-	Ricin B lectin domain (AHRD V3.3 *-* A0A200Q0G6_9MAGN)	SG	SG	326.86	319.596	336.816	337.596	335.676	344.19
Solyc01g010755	SL4.0ch01	5844346	5845435	+	Serine/threonine-protein phosphatase 7 long form-like protein (AHRD V3.3 *-* A0A1J3IZ43_NOCCA)	SG	SG	0	0	0	0.225	0	0
Solyc01g010760	SL4.0ch01	5858971	5863067	+	Mitochondrial outer membrane protein porin (AHRD V3.3 *** A0A2K3KY08_TRIPR)	SG	SG	197.495	196.075	194.163	158.591	159.819	173.958
Solyc01g010780	SL4.0ch01	5868735	5875193	-	Protein kinase superfamily protein (AHRD V3.3 *** A0A2U1NYF7_ARTAN)	RLK-Pelle_RLCK-VIIa-2	PK	24.863	22.396	24.157	22.792	23.098	21.205
Solyc01g010785	SL4.0ch01	5940041	5940538	+	Retrovirus-related Pol polyprotein from transposon TNT 1-94 (AHRD V3.3 *-* A0A2I0VDL0_9ASPA)	SG	SG	0	0	0	0	0	0
Solyc01g010810	SL4.0ch01	6241727	6246288	-	Ran-interacting Mog1 protein (AHRD V3.3 *** A0A200QSC1_9MAGN)	SG	SG	12.625	13.653	13.185	12.897	11.211	12.009
Solyc01g010820	SL4.0ch01	6253773	6261096	+	Cullin (AHRD V3.3 *** A0A2U1PKA1_ARTAN)	SG	SG	20.897	20.279	21.757	22.02	21.109	20.195
Solyc01g010830	SL4.0ch01	6262145	6270528	-	Haloacid dehalogenase-like hydrolase-like protein (AHRD V3.3 *** Q6Z026_ORYSJ),Pfam:PF13419	SG	SG	28.176	28.712	28.221	25.25	25.232	27.951
Solyc01g010840	SL4.0ch01	6312144	6312377	+	Unknown protein	SG	SG	0	0	0	0	0	0
Solyc01g010860	SL4.0ch01	6333734	6338148	+	Sphinganine C(4)-monooxygenase 1 (AHRD V3.3 *** A0A2G3DFM4_CAPCH)	SG	SG	11.643	12.551	12.44	12.257	12.772	13.774
Solyc01g010870	SL4.0ch01	6339590	6346724	-	S-adenosyl-L-methionine-dependent methyltransferases superfamily protein (AHRD V3.3 *** A0A2U1LK68_ARTAN)	SG	SG	84.936	84.489	78.459	82.672	78.651	85.244
Solyc01g010880	SL4.0ch01	6348476	6353692	-	RING/FYVE/PHD zinc finger superfamily protein (AHRD V3.3 *** A0A2U1NXA0_ARTAN)	SG	SG	11.913	11.132	10.84	10.166	8.415	9.833
Solyc01g010890	SL4.0ch01	6375030	6379982	+	Expansin (AHRD V3.3 *** K4ATT2_SOLLC)	SG	SG	0	0	0	0	0	0
Solyc01g010900	SL4.0ch01	6386385	6391425	-	Cytochrome P450 (AHRD V3.3 *** A0A200QEP7_9MAGN)	SG	SG	0	0	0	0	0	0
Solyc01g010910	SL4.0ch01	6466320	6469538	+	MYB transcription factor (AHRD V3.3 *-* A0A0U3IU11_MESCR)	MYB	TF	0	0	0	0	0	0
Solyc01g010920	SL4.0ch01	6472821	6473925	-	O-fucosyltransferase (AHRD V3.3 *-* A0A2P5G0B7_TREOI)	SG	SG	0.863	0.716	1.355	0.507	0.721	1.033
Solyc01g010930	SL4.0ch01	6482615	6496063	-	O-fucosyltransferase family protein (AHRD V3.3 *** A0A2U1NIF6_ARTAN)	SG	SG	1.61	1.384	1.973	2.14	1.824	2.178
Solyc01g010940	SL4.0ch01	6526986	6532615	+	Transmembrane emp24 domain-containing protein p24delta7 (AHRD V3.3 *** A0A2G3AIH0_CAPAN)	SG	SG	49.052	50.448	49.623	61.046	62.966	61.433
Solyc01g010950	SL4.0ch01	6533946	6546350	-	MAP kinase kinase kinase 2	TKL-Pl-5	PK	16.739	15.417	17.177	14.33	13.799	15.831
Solyc01g010960	SL4.0ch01	6638330	6638689	+	60S ribosomal protein L35-like (AHRD V3.3 *-* A0A2I4GBA7_9ROSI)	SG	SG	0	0	0	0	0.479	0
Solyc01g010970	SL4.0ch01	6660592	6664618	+	Argonaute7	SG	SG	0.364	0.269	0.499	0.701	0.674	0.499
Solyc01g010990	SL4.0ch01	6887304	6888834	+	Son of sevenless protein (AHRD V3.3 *** Q9LQY7_ARATH)	SG	SG	20.022	23.275	21.572	22.584	20.669	21.365
Solyc01g011000	SL4.0ch01	6895222	6898379	-	Eukaryotic translation initiation factor 5A (AHRD V3.3 *** A0A1U8HES8_CAPAN)	SG	SG	206.455	197.057	197.977	237.848	231.87	237.237
Solyc01g011005	SL4.0ch01	6926622	6926966	-	Retrovirus-related Pol polyprotein from transposon TNT 1-94 (AHRD V3.3 *-* A0A2I0VJ33_9ASPA)	SG	SG	0	0	0	0	0.214	0
Solyc01g011020	SL4.0ch01	6990547	6990705	-	Unknown protein	SG	SG	0	0	0	0	0	0
Solyc01g011030	SL4.0ch01	7044405	7045642	+	RING/U-box superfamily protein (AHRD V3.3 *** A0A2K3MXG0_TRIPR)	SG	SG	21.79	20.376	22.561	15.797	17.379	18.773
Solyc01g011040	SL4.0ch01	7051209	7058142	-	Leucine-rich repeat receptor-like protein kinase (AHRD V3.3 *** A0A2R6RFK8_ACTCH)	SG	SG	74.77	77.257	74.4	74.839	73.84	77.771
Solyc01g011050	SL4.0ch01	7062733	7064829	+	leucine rich repeat protein	SG	SG	0	0	0	0	0	0
Solyc01g011060	SL4.0ch01	7079131	7079466	-	Maturase (AHRD V3.3 *-* O79414_SOLTU)	SG	SG	0	0	0	0	0	0
Solyc01g011070	SL4.0ch01	7199571	7199741	-	Unknown protein	SG	SG	0	0	0	0	0.865	0
Solyc01g011080	SL4.0ch01	7629314	7629853	-	Unknown protein	SG	SG	18.165	16.327	17.037	8.951	13.281	13.979
Solyc01g011090	SL4.0ch01	7647720	7660004	+	Phospholipid-transporting ATPase (AHRD V3.3 *-* A0A1U8GCQ9_CAPAN)	SG	SG	21.636	23.618	20.119	25.955	24.335	22.974
Solyc01g011100	SL4.0ch01	7660193	7675785	+	Phospholipid-transporting ATPase (AHRD V3.3 *** A0A1U8GCQ9_CAPAN)	SG	SG	28.317	28.47	27.752	36.006	33.556	33.396
Solyc01g011105	SL4.0ch01	7704510	7706220	+	CLAVATA3/ESR (CLE)-related protein 25-like (AHRD V3.3 *-* A0A2I4EI69_9ROSI)	SG	SG	0.156	0.559	0.302	0.34	0.169	0.454
Solyc01g011110	SL4.0ch01	7706806	7707003	+	Unknown protein	SG	SG	0	0	0	0	0	0
Solyc01g011113	SL4.0ch01	7722018	7722434	+	Retrovirus-related Pol polyprotein from transposon TNT 1-94 (AHRD V3.3 *-* A0A2I0VJ33_9ASPA)	SG	SG	0	0	0	0	0	0
Solyc01g011115	SL4.0ch01	7891214	7892394	-	aspartic proteinase-like protein 2 (AHRD V3.3 *-* A0A1S4D538_TOBAC)	SG	SG	0	0	0	0	0	0
Solyc01g011117	SL4.0ch01	8019700	8021057	-	protein TIFY 9-like (AHRD V3.3 --* XP_025884767.1)	SG	SG	0	0	0	0	0	0
Solyc01g011170	SL4.0ch01	8048675	8053485	-	Unknown protein	SG	SG	0	0	0	0	0	0
Solyc01g150113	SL4.0ch01	8105154	8108815	-	protein TIFY 9-like (AHRD V3.3 *** XP_025884767.1)	Tify	TF	0	0	0	0	0	0
Solyc01g011180	SL4.0ch01	8110037	8110225	-	Sec1 family domain-containing protein MIP3 (AHRD V3.3 *-* A0A2G2VRM5_CAPBA)	SG	SG	0	0.324	0	0	0	0
Solyc01g011190	SL4.0ch01	8116182	8116370	-	Sec1 family domain-containing protein MIP3 (AHRD V3.3 *-* A0A2G3BC24_CAPCH)	SG	SG	0	0	0	0	0	0
Solyc01g011200	SL4.0ch01	8176561	8177753	-	aspartic proteinase-like protein 2 (AHRD V3.3 *-* A0A1S4D538_TOBAC)	SG	SG	0.555	0.915	1.888	1.616	0.904	1.17
Solyc01g011220	SL4.0ch01	8182752	8184822	-	Aspartic proteinase-like protein 2 (AHRD V3.3 *-* A0A1J6IK01_NICAT)	SG	SG	1.541	1.847	1.497	1.458	2.119	0.799
Solyc01g011230	SL4.0ch01	8195048	8196808	-	Eukaryotic aspartyl protease family protein (AHRD V3.3 *-* Q0WQ50_ARATH)	SG	SG	3.075	1.701	1.609	2.84	3.594	4.138
Solyc01g011260	SL4.0ch01	8272998	8273693	-	Aspartic proteinase-like protein 2 (AHRD V3.3 *-* A0A1J6IK01_NICAT)	SG	SG	0	0	0	0	0	0
Solyc01g011270	SL4.0ch01	8277470	8277983	-	Aspartic proteinase-like protein 2 (AHRD V3.3 *-* A0A1J6IK01_NICAT)	SG	SG	0	0	0	0	0	0
Solyc01g011273	SL4.0ch01	8322692	8323279	+	Unknown protein	SG	SG	0	0	0	0	0	0
Solyc01g011277	SL4.0ch01	8382857	8385349	+	High mobility group B protein 10 (AHRD V3.3 *-* A0A2G2X5K3_CAPBA)	SG	SG	0	0.08	0	0	0.192	0
Solyc01g011300	SL4.0ch01	8502440	8502979	-	Aspartic proteinase-like protein 2 (AHRD V3.3 *-* A0A1J6IK01_NICAT)	SG	SG	0	0	0	0	0	0
Solyc01g011310	SL4.0ch01	8604870	8610394	-	aspartic proteinase-like protein 2 (AHRD V3.3 *-* A0A1S4C1I7_TOBAC)	SG	SG	0	0	0	0	0	0
Solyc01g011320	SL4.0ch01	8674703	8675737	-	aspartic proteinase-like protein 2 (AHRD V3.3 *-* A0A1S4D538_TOBAC)	SG	SG	0	0	0	0	0	0
Solyc01g011330	SL4.0ch01	8685608	8687608	-	Aspartic proteinase-like protein 2 (AHRD V3.3 *-* A0A1J6IK01_NICAT)	SG	SG	0	0	0	0	0	0
Solyc01g150114	SL4.0ch01	8702864	8710405	-	Eukaryotic aspartyl protease family protein (AHRD V3.3 --* AT1G08210.2)	SG	SG	0	0	0	0	0	0
Solyc01g150115	SL4.0ch01	8706990	8707349	+	Retrovirus-related Pol polyprotein from transposon TNT 1-94 (AHRD V3.3 *-* A0A2I0VJ33_9ASPA)	SG	SG	0	0	0	0	0	0.184
Solyc01g011340	SL4.0ch01	8721710	8728084	+	protein phosphatase 2A catalytic subunit 2	SG	SG	56.508	56.923	53.119	59.417	62.934	61.986
Solyc01g011350	SL4.0ch01	8728804	8739466	-	DUF3755 domain-containing protein (AHRD V3.3 *** A0A1Q3D9X4_CEPFO)	SG	SG	27.971	27.453	29.486	25.307	24.916	26.112
Solyc01g011352	SL4.0ch01	8771503	8772004	-	Retrovirus-related Pol polyprotein from transposon TNT 1-94 (AHRD V3.3 *-* A0A2I0WBP1_9ASPA)	SG	SG	0	0	0	0	0	0
Solyc01g011354	SL4.0ch01	8772029	8772296	-	Retrovirus-related Pol polyprotein from transposon TNT 1-94 (AHRD V3.3 *-* A0A2I0WDP9_9ASPA)	SG	SG	0	0	0	0	0	0
Solyc01g011356	SL4.0ch01	8773339	8774139	-	Retrovirus-related Pol polyprotein from transposon TNT 1-94 (AHRD V3.3 *-* A0A2G2W4T7_CAPBA)	SG	SG	0	0	0	0	0	0
Solyc01g011358	SL4.0ch01	8779074	8780233	-	Retrovirus-related Pol polyprotein from transposon TNT 1-94 (AHRD V3.3 *-* A0A2I0WP97_9ASPA)	SG	SG	0	0	0	0	0	0
Solyc01g011390	SL4.0ch01	8796967	8797812	-	basic-leucine zipper transcription factor A (AHRD V3.3 *-* XP_021809091.1)	SG	SG	0.242	0	0.156	0	0	0
Solyc01g011410	SL4.0ch01	9046338	9046553	-	NAD(P)H-quinone oxidoreductase subunit H, chloroplastic (AHRD V3.3 *-* A0A1U8QCJ3_CAPAN)	SG	SG	0	0	0	0	0	0
Solyc01g011413	SL4.0ch01	9080643	9083659	+	Unknown protein	SG	SG	0.528	0.542	1.099	0.329	0.082	0.293
Solyc01g011417	SL4.0ch01	9142814	9145371	-	Photosystem II CP47 reaction center protein (AHRD V3.3 *-* A0A140JZJ0_GYMST)	SG	SG	0	0	0	0	0	0
Solyc01g011430	SL4.0ch01	9258050	9260481	-	O-acyltransferase WSD1-like (AHRD V3.3 *** A0A2I4EG31_9ROSI)	SG	SG	0.156	0.21	0.189	13.833	33.011	10.233
Solyc01g011435	SL4.0ch01	9273822	9274738	+	Defensin-like protein 1 (AHRD V3.3 *** A0A1U8FEJ7_CAPAN),Pfam:PF00304	SG	SG	0	0	0	0	0	0
Solyc01g011460	SL4.0ch01	9320849	9322496	-	Unknown protein	SG	SG	0	0	0	0	0	0
Solyc01g011465	SL4.0ch01	9340901	9351535	-	Unknown protein	SG	SG	0	0	0.109	0.123	0	0
Solyc01g011470	SL4.0ch01	9380677	9380958	-	Kirola (AHRD V3.3 *-* A0A2U1MSV5_ARTAN)	SG	SG	0	0	0	0	0	0
Solyc01g011480	SL4.0ch01	9420407	9420664	-	Photosystem II CP43 reaction center protein (AHRD V3.3 *-* A0A2G2VUH1_CAPBA)	SG	SG	0	0	0	0	0	0
Solyc01g011490	SL4.0ch01	9432857	9433757	+	O-acyltransferase WSD1-like (AHRD V3.3 *-* A0A2I4EG31_9ROSI)	SG	SG	0	0	0	0.502	0.833	0
Solyc01g011495	SL4.0ch01	9462248	9463508	-	Defensin-like protein 1 (AHRD V3.3 *** A0A1U8FEJ7_CAPAN),Pfam:PF00304	SG	SG	0	0	0.099	0.111	0	0.198
Solyc01g011500	SL4.0ch01	9481042	9481239	-	Unknown protein	SG	SG	0	0	0	0	0	0
Solyc01g011510	SL4.0ch01	9568617	9579715	+	Aldehyde dehydrogenase (AHRD V3.3 *** A0A200Q0A3_9MAGN)	SG	SG	23.301	21.935	24.371	16.91	17.643	21.659
Solyc01g011520	SL4.0ch01	9593293	9594228	-	Endoribonuclease Dicer-like protein 2 (AHRD V3.3 *-* A0A2G2Y661_CAPAN)	SG	SG	0	0	0	0	0	0
Solyc01g011530	SL4.0ch01	9594627	9595573	+	Endoribonuclease Dicer-like protein 2 (AHRD V3.3 *-* A0A2G2Y661_CAPAN)	SG	SG	0	0	0	0	0	0
Solyc01g011540	SL4.0ch01	9614796	9615177	-	Endoribonuclease Dicer-like protein 2 (AHRD V3.3 *-* A0A2G2Y661_CAPAN)	SG	SG	0	0	0	0	0	0
Solyc01g012540	SL4.0ch01	9665413	9665595	-	Endoribonuclease Dicer-like protein 2 (AHRD V3.3 *-* A0A2G2Y661_CAPAN)	SG	SG	0	0	0	0	0	0
Solyc01g012550	SL4.0ch01	9681622	9681915	+	Endoribonuclease Dicer-like protein 2 (AHRD V3.3 *-* A0A2G3B0Q1_CAPCH)	SG	SG	0	0	0	0	0	0
Solyc01g012560	SL4.0ch01	9699527	9699685	+	Endoribonuclease Dicer-like protein 2 (AHRD V3.3 *-* A0A2G3B0Q1_CAPCH)	SG	SG	0	0	0	0	0	0
Solyc01g012570	SL4.0ch01	9719147	9720472	-	Endoribonuclease Dicer-like protein 2 (AHRD V3.3 *-* A0A2G2Y661_CAPAN)	SG	SG	0	0	0	0	0	0
Solyc01g012580	SL4.0ch01	9739597	9739963	-	Endoribonuclease Dicer-like protein 2 (AHRD V3.3 *-* A0A2G2Y661_CAPAN)	SG	SG	0	0	0	0	0	0
Solyc01g012585	SL4.0ch01	9764008	9764497	-	Retrovirus-related Pol polyprotein from transposon TNT 1-94 (AHRD V3.3 *-* A0A2I0VHP9_9ASPA)	SG	SG	0	0	0	0	0	0
Solyc01g012590	SL4.0ch01	9773802	9775543	-	Endoribonuclease Dicer-like protein 2 (AHRD V3.3 *-* A0A2G3B0R0_CAPCH)	SG	SG	0	0	0	0	0	0
Solyc01g012610	SL4.0ch01	9783357	9783566	+	Endoribonuclease Dicer-like protein 2 (AHRD V3.3 *-* A0A2G2VE65_CAPBA)	SG	SG	0	0	0	0	0	0
Solyc01g012650	SL4.0ch01	9850281	9850773	-	Endoribonuclease Dicer-like protein 2 (AHRD V3.3 *-* A0A2G2Y661_CAPAN)	SG	SG	0	0	0	0	0	0
Solyc01g012670	SL4.0ch01	9866304	9867253	-	Endoribonuclease Dicer-like protein 2 (AHRD V3.3 *-* A0A2G2Y661_CAPAN)	SG	SG	0	0	0	0	0	0
Solyc01g012680	SL4.0ch01	9867652	9867861	+	Endoribonuclease Dicer-like protein 2 (AHRD V3.3 *-* A0A2G3B0Q1_CAPCH)	SG	SG	0	0	0	0	0	0
Solyc01g012690	SL4.0ch01	9900254	9901258	-	receptor-like protein 12 (AHRD V3.3 *-* A0A1U8DTH8_CAPAN)	SG	SG	0	0	0	0	0	0
Solyc01g012700	SL4.0ch01	9909361	9913814	+	Aldehyde dehydrogenase (AHRD V3.3 *** A0A200Q0A3_9MAGN)	SG	SG	0	0	0	0	0	0
Solyc01g012720	SL4.0ch01	9975037	9975231	-	Endoribonuclease Dicer-like protein 2 (AHRD V3.3 *-* A0A2G2VE75_CAPBA)	SG	SG	0	0	0	0	0	0
Solyc01g012730	SL4.0ch01	10005253	10005462	-	Endoribonuclease Dicer-like protein 2 (AHRD V3.3 *-* A0A2G3B0R0_CAPCH)	SG	SG	0	0	0	0	0	0
Solyc01g012740	SL4.0ch01	10047974	10048841	-	Endoribonuclease Dicer-like protein 2 (AHRD V3.3 *-* A0A2G2Y661_CAPAN)	SG	SG	0	0	0	0	0	0
Solyc01g012750	SL4.0ch01	10101037	10101342	+	Aldehyde dehydrogenase (AHRD V3.3 *-* A0A1Q3AVW5_CEPFO)	SG	SG	0	0	0	0	0	0
Solyc01g012760	SL4.0ch01	10106292	10109848	+	Aldehyde dehydrogenase (AHRD V3.3 *-* A0A200Q0A3_9MAGN)	SG	SG	0	0	0	0	0	0
Solyc01g013760	SL4.0ch01	10177661	10178030	-	Endoribonuclease Dicer-like protein 2 (AHRD V3.3 *-* A0A2G2Y661_CAPAN)	SG	SG	0	0	0	0	0	0
Solyc01g013780	SL4.0ch01	10189076	10189363	-	Endoribonuclease Dicer-like protein 2 (AHRD V3.3 *-* A0A2G2Y661_CAPAN)	SG	SG	0	0	0	0	0	0
Solyc01g013790	SL4.0ch01	10190609	10190878	+	Endoribonuclease Dicer-like protein 2 (AHRD V3.3 *-* A0A2G3B0Q1_CAPCH)	SG	SG	0	0	0	0	0	0
Solyc01g013810	SL4.0ch01	10214481	10214690	+	Endoribonuclease Dicer-like protein 2 (AHRD V3.3 *-* A0A2G3B0Q1_CAPCH)	SG	SG	0	0	0	0	0	0
Solyc01g013820	SL4.0ch01	10237765	10238091	+	endoribonuclease Dicer homolog 2 (AHRD V3.3 --* XP_006428678.1)	SG	SG	0	0	0	0	0	0
Solyc01g013840	SL4.0ch01	10246992	10247339	-	Endoribonuclease Dicer-like protein 2 (AHRD V3.3 *-* A0A2G2Y661_CAPAN)	SG	SG	0	0	0	0	0	0
Solyc01g013850	SL4.0ch01	10289512	10290368	-	Endoribonuclease Dicer-like protein 2 (AHRD V3.3 *-* A0A2G3B0R0_CAPCH)	SG	SG	0	0	0	0	0	0
Solyc01g013860	SL4.0ch01	10290707	10290976	+	Endoribonuclease Dicer-like protein 2 (AHRD V3.3 *-* A0A2G2VE65_CAPBA)	SG	SG	0	0	0	0	0	0
Solyc01g013870	SL4.0ch01	10322027	10322263	-	receptor-like protein 12 (AHRD V3.3 *-* A0A1U7XMD6_NICSY)	SG	SG	0	0	0	0	0	0
Solyc01g013880	SL4.0ch01	10322437	10323141	-	receptor-like protein 12 (AHRD V3.3 *-* A0A1U8DTH8_CAPAN)	SG	SG	0	0	0.17	0	0	0
Solyc01g013883	SL4.0ch01	10340665	10348944	+	Aldehyde dehydrogenase (AHRD V3.3 *-* A0A218WKY9_PUNGR)	SG	SG	0	0	0	0	0	0
Solyc01g013887	SL4.0ch01	10380556	10381475	+	Unknown protein	SG	SG	0	0.292	0	0	0	0
Solyc01g013890	SL4.0ch01	10384515	10395910	+	Aldehyde dehydrogenase (AHRD V3.3 *** A0A200Q0A3_9MAGN)	SG	SG	0	0.045	0	0.054	0	0
Solyc01g013910	SL4.0ch01	10417326	10419212	-	Endoribonuclease Dicer 2b (AHRD V3.3 *-* A0A164W6J8_SOLLC)	SG	SG	0	0	0	0	0	0
Solyc01g013920	SL4.0ch01	10465915	10466754	-	Endoribonuclease Dicer-like protein 2 (AHRD V3.3 *-* A0A2G2Y661_CAPAN)	SG	SG	0	0	0	0	0	0
Solyc01g013930	SL4.0ch01	10468018	10468215	+	Endoribonuclease Dicer-like protein 2 (AHRD V3.3 *-* A0A2G3B0Q1_CAPCH)	SG	SG	0	0	0	0	0	0
Solyc01g013950	SL4.0ch01	10535538	10536607	-	Endoribonuclease Dicer-like protein 2 (AHRD V3.3 *-* A0A2G2Y661_CAPAN)	SG	SG	0	0	0	0	0	0
Solyc01g013970	SL4.0ch01	10635971	10636228	-	Plastid transcriptionally active 3 (AHRD V3.3 *-* F4J3M2_ARATH)	SG	SG	0	0	0	0	0	0
Solyc01g013975	SL4.0ch01	10657321	10666787	-	Unknown protein	SG	SG	0	0	0.157	0	0.087	0.157
Solyc01g013980	SL4.0ch01	10751237	10751448	+	Vacuolar protein-sorting-associated protein 33-like protein (AHRD V3.3 *-* A0A2G3CIT9_CAPCH)	SG	SG	0	0	0	0	0	0
Solyc01g013985	SL4.0ch01	10806500	10807298	+	Unknown protein	SG	SG	0	0	0	0	0	0.094
Solyc01g013990	SL4.0ch01	10818199	10819130	+	Unknown protein	SG	SG	0	0	0	0	0	0
Solyc01g013995	SL4.0ch01	10838026	10839540	+	B3 domain-containing transcription factor VRN1-like isoform X1 (AHRD V3.3 --* A0A2I4FEY9_9ROSI)	SG	SG	0	0	0	0	0	0
Solyc01g014000	SL4.0ch01	10944935	10945445	+	Plastid transcriptionally active 3 (AHRD V3.3 *-* F4J3M2_ARATH)	SG	SG	0	0	0	0	0	0
Solyc01g014010	SL4.0ch01	10981185	10981460	+	Unknown protein	SG	SG	0	0	0	0	0	0
Solyc01g014020	SL4.0ch01	11094685	11096062	-	Hcr9-OR2C (AHRD V3.3 *-* Q4VSU3_SOLPI)	SG	SG	0	0	0	0	0	0
Solyc01g014050	SL4.0ch01	11144223	11144551	-	asparagine-rich protein-like (AHRD V3.3 *-* XP_020397117.1)	SG	SG	0	0	0	0	0	0
Solyc01g014055	SL4.0ch01	11148565	11148930	+	Reverse transcriptase (AHRD V3.3 *-* Q8W452_BRANA)	SG	SG	0	0	0	0	0	0
Solyc01g014060	SL4.0ch01	11186914	11187847	-	Plastocyanin-like (AHRD V3.3 *-* A0A200Q508_9MAGN)	SG	SG	0	0	0	0	0	0
Solyc01g150116	SL4.0ch01	11189619	11190115	+	Early nodulin-like protein 1-like (AHRD V3.3 *-* A0A2K3NAJ4_TRIPR)	SG	SG	0	0	0	0	0	0
Solyc01g014070	SL4.0ch01	11193265	11194170	-	Cupredoxin (AHRD V3.3 *-* A0A2U1PP75_ARTAN)	SG	SG	0	0	0	0	0	0
Solyc01g014090	SL4.0ch01	11320678	11321678	+	Synaptotagmin-4 (AHRD V3.3 *-* A0A2G2X4F1_CAPBA)	SG	SG	0	0	0	0	0	0
Solyc01g014100	SL4.0ch01	11619880	11620618	+	CLE protein 1	SG	SG	0	0.389	0.14	0	0	0
Solyc01g014105	SL4.0ch01	11686745	11690066	-	IRK-interacting protein (AHRD V3.3 *** A0A2I4FH54_9ROSI)	SG	SG	0.796	0.902	0.605	0.906	0.976	0.975
Solyc01g014130	SL4.0ch01	11716027	11716531	+	receptor-like protein 12 (AHRD V3.3 *-* A0A1U8DTH8_CAPAN)	SG	SG	0	0	0	1.535	1.963	0.781
Solyc01g014140	SL4.0ch01	11734483	11735001	+	receptor-like protein 12 (AHRD V3.3 *-* A0A2G2YW48_CAPAN)	SG	SG	0.31	0.139	0.15	0.507	0.672	0.451
Solyc01g014150	SL4.0ch01	11756149	11757305	+	NL0E (AHRD V3.3 *-* Q9ZS81_SOLLC)	SG	SG	0.206	0	0.602	1.239	3.585	1.806
Solyc01g014160	SL4.0ch01	11784041	11786268	+	receptor-like protein 12 (AHRD V3.3 *-* A0A1U8DTH8_CAPAN)	SG	SG	1.769	2.218	2.941	11.182	15.869	9.776
Solyc01g014170	SL4.0ch01	11786322	11786492	+	receptor-like protein 12 (AHRD V3.3 *-* A0A1U7XMD6_NICSY)	SG	SG	0	0	0	1.305	0.432	0
Solyc01g014180	SL4.0ch01	11801664	11802639	-	Zinc finger A20 and AN1 domain-containing stress-associated protein 8 (AHRD V3.3 *** A0A2G2UWG6_CAPBA)	SG	SG	418.425	411.403	399.964	539.326	500.048	488.737
Solyc01g014210	SL4.0ch01	11887057	11888459	+	ADP,ATP carrier protein, mitochondrial (AHRD V3.3 *** A0A2G3CB84_CAPCH)	SG	SG	0	0	0	0	0	0
Solyc01g014220	SL4.0ch01	11903329	11906355	+	DUF616 domain-containing protein (AHRD V3.3 *-* A0A1Q3BIE2_CEPFO)	SG	SG	0	0	0	0	0	0
Solyc01g014230	SL4.0ch01	11925479	11928852	-	RING-type E3 ubiquitin transferase (AHRD V3.3 *** A0A2G3CB55_CAPCH)	SG	SG	12.666	12.791	12.995	12.037	14.198	13.191
Solyc01g014240	SL4.0ch01	11960325	11960573	+	TMV resistance protein N (AHRD V3.3 *-* A0A2G2VDZ1_CAPBA)	SG	SG	0	0	0	0	0	0
Solyc01g014250	SL4.0ch01	11972826	11973390	+	Unknown protein	SG	SG	88.376	92.112	101.563	73.174	80.609	75.473
Solyc01g014260	SL4.0ch01	11979219	11979439	+	Unknown protein	SG	SG	0.457	0	0.444	0	0	0
Solyc01g014270	SL4.0ch01	11995795	12000307	+	Unknown protein	SG	SG	14.385	14.014	14.337	15.5	16.217	14.524
Solyc01g014275	SL4.0ch01	12017260	12020359	+	glycine-rich cell wall structural protein-like (AHRD V3.3 *-* XP_019067541.1)	SG	SG	0.025	0.023	0.024	0.027	0	0.049
Solyc01g014300	SL4.0ch01	12060416	12061027	-	receptor-like protein 12 (AHRD V3.3 *-* A0A2G2YW48_CAPAN)	SG	SG	0	0	0	0	0	0.161
Solyc01g014310	SL4.0ch01	12072490	12072939	-	receptor-like protein 12 (AHRD V3.3 *-* A0A1U8DTH8_CAPAN)	SG	SG	0	0.136	0	0	0.164	0
Solyc01g014315	SL4.0ch01	12080247	12081106	-	Unknown protein	SG	SG	0	0	0	0	0	0
Solyc01g014320	SL4.0ch01	12090267	12091362	+	S-adenosyl-L-methionine-dependent methyltransferases superfamily protein (AHRD V3.3 *** A0A2U1QHF5_ARTAN)	SG	SG	0.082	0	0.08	0	0	0
Solyc01g014350	SL4.0ch01	12176595	12176949	+	Protein kinase family protein (AHRD V3.3 *-* F4ISN5_ARATH)	SG	SG	0	0	0	0	0	0
Solyc01g014355	SL4.0ch01	12201170	12221626	-	Unknown protein	SG	SG	0	0.143	0	0	0	0
Solyc01g014360	SL4.0ch01	12266842	12267765	-	4-hydroxy-4-methyl-2-oxoglutarate aldolase (AHRD V3.3 --* A0A2G3CF74_CAPCH)	SG	SG	0	0	0	0	0	0
Solyc01g014363	SL4.0ch01	12323387	12329113	+	Retrovirus-related Pol polyprotein from transposon TNT 1-94 (AHRD V3.3 *-* POLX_TOBAC)	SG	SG	0	0	0	0	0	0
Solyc01g014367	SL4.0ch01	12408696	12409815	+	Unknown protein	SG	SG	0	0	0	0	0	0
Solyc01g014370	SL4.0ch01	12605153	12606171	-	Synaptotagmin-4 (AHRD V3.3 *-* A0A2G2YVG9_CAPAN)	SG	SG	0	0	0	0	0	0
Solyc01g014373	SL4.0ch01	12752399	12755015	-	IRK-interacting protein (AHRD V3.3 *** A0A2I4FH54_9ROSI)	SG	SG	0.259	0.194	0.293	0.188	0.374	0.168
Solyc01g014377	SL4.0ch01	12955330	12958453	+	Unknown protein	SG	SG	0	0	0	0	0	0
Solyc01g014390	SL4.0ch01	12979104	12981614	+	Unknown protein	SG	SG	0.906	1.14	1.408	0.396	0.197	0.881
Solyc01g014400	SL4.0ch01	13289551	13291458	+	Endoribonuclease Dicer-like protein 2 (AHRD V3.3 *-* A0A2G2Y661_CAPAN)	SG	SG	0	0	0	0	0	0
Solyc01g014410	SL4.0ch01	13554548	13554787	+	Dicer-like protein 2 (AHRD V3.3 *-* F8SXT7_NICAT)	SG	SG	0	0	0	0	0	0
Solyc01g014420	SL4.0ch01	13572829	13573869	+	Endoribonuclease Dicer-like protein 2 (AHRD V3.3 *-* A0A2G2Y661_CAPAN)	SG	SG	0	0	0	0	0	0
Solyc01g014430	SL4.0ch01	13594635	13595016	+	Endoribonuclease Dicer-like protein 2 (AHRD V3.3 *-* A0A2G2Y661_CAPAN)	SG	SG	0	0	0	0	0	0
Solyc01g014440	SL4.0ch01	13621520	13622527	+	Endoribonuclease Dicer-like protein 2 (AHRD V3.3 *-* A0A2G2Y661_CAPAN)	SG	SG	0	0	0	0	0	0
Solyc01g014450	SL4.0ch01	13685165	13685789	-	Dicer-like 2 protein (AHRD V3.3 *-* H9N4C7_NICAT)	SG	SG	0	0	0	0	0	0
[truncated: 32,865 more rows]

## Sheet: diff_all
Locus	Chr	Start	End	Strand	Note	Family	Class	CR_AVER	WT_AVER	baseMean	log2FoldChange	regulation	lfcSE	stat	pvalue	padj
[truncated: 20,290 more rows]

[truncated: 3 more sheets: diff_de, kegg, go]
