# Supplementary material for: A vacuolar invertase gene SlVI modulates sugar metabolism and postharvest fruit quality and stress resistance in tomato
Source: Hortic Res. 2024 Oct 2;12(1):uhae283. doi: 10.1093/hr/uhae283 (PMC11758369; doi:10.1093/hr/uhae283)
Supplement: Web_Material_uhae283 [file web_material_uhae283.zip › Supplment Table1.xlsx]

## Sheet: sup1
Table S1 Primers used in this study.
Accession number	Primer	Primer sequence (5’-3’)	Application
Solyc03g083910	OE-SlVI-F	ACGGGGGACTCTAGAGGATCCATGGCCACTCAGTGTTATGA	To establish SlVI overexpression vector
	OE-SlVI-R	ATCGGTACCCTCGAGGGATCCCAAGTCTTGCAAAGGGAAGG
	Ω-CAS9-F	ACCTGAATGCAGTGGTAGGC	Identification of Cas9 protein in mutant plants
	Ω-CAS9-R	GCTCGATGATCTCATCAAGGTAGTG
Solyc03g083910	KO-SIVI-F	ACCAAACAGTAAGCATAGTTTTGGT	Identification of KO-SlVI plants
	KO-SIVI-R	ACATTACTGCCACAAGATCTCA
Solyc03g078400	qActin-F	TGTCCCTATTTACGAGGGTTATGC	RT-qPCR
	qActin-R	CAGTTAAATCACGACCAGCAAGAT
Solyc03g083910	qSlVI-F	TTTCCTTTTGCTTTCTGTAGCC	RT-qPCR
	q-SlVI-R	CACGCATAAGAAACGTGACTAG
Solyc10g009080	qSBP3-F	CTCTCCCTTCTCTTTCACCTTT	RT-qPCR
	qSBP3-R	ATCATCATCCTCTTCCATGCTT
Solyc10g006900	qPOR2-F	TCAGTTGGGATGTCTAAGGAG	RT-qPCR
	qPOR2-R	GACCTCCTGAAGTTATCAACG
Solyc09g007010	qPR1-F	GTCCGAGAGGCCAGACTATAAC	RT-qPCR
	qPR1-R	GACGTTCTCCAACCCAGTT
Solyc01g079620	qMYB12-F	GGATTGGCAAGATAATGATGAG	RT-qPCR
	qMYB12-R	GTTAGTGTCAGTATCGTCCCATTGT
Solyc09g091510	qCHS1-F	CCTTTATTTGAACTCGTCTCAGC	RT-qPCR
	qCHS1-R	CAGGAACATCCTTGAGTAAGTGG
Solyc05g053550	qCHS2-F	CGGGCTACTAGGCAAGTTTTAAG	RT-qPCR
	qCHS2-R	CCTGTGGTACTAAGCCCTTCTTT
Solyc02g083860	qF3H-F	ATGGATGAGCCGATTACATTTG	RT-qPCR
	qF3H-R	TGGCCTCTTCAGTTTGTATCTTC
Solyc04g014370	qPAS2-F	TGATTAGCTGGTCTATAACGGAGATC	RT-qPCR
	qPAS2-R	TTAGCCACAAGAGCCACGAAG
Solyc03g065250	qCER1–1-F	GGGATTCTCACAGAATGGCCA	RT-qPCR
	qCER1–1-R	TGCTTCCATCTTCTCTATTCAACA
Solyc03g111550	qGDSL-like-F	TCTCTAGAGTAGTGATCCCTTTGA	RT-qPCR
	qGDSL-like-R	GAAAGAGCTAGGGCCAGTGG
Solyc10g080840	qMAH1-F	TCTCTAGAGTAGTGATCCCTTTGA	RT-qPCR
	qMAH1-R	GAAAGAGCTAGGGCCAGTGG
Solyc07g064180	qPME2.1-F	TGGCTACTCCTCAACAACCT	RT-qPCR
	qPME2.2-R	TCAGAATACTTAGTCCATCTGAATCA
Solyc03g093130	qXTH1-F	TGGCTTCTTCTTCTTCTAAATTAGTAC	RT-qPCR
	qXTH1-R	CTCTGCCATCACCCCATGTA
Solyc08g081620	qCEL1-F	TGGCTTGTTCAAAGAATATTTGGGT	RT-qPCR
	qCEL1-R	TATGCCATCGATGAGTGCGG
Solyc09g010210	qCEL2-F	CCACAAAGGATTCACCATAGGGGT	RT-qPCR
	qCEL2-R	ATTCTTGAAAATAGGGTCTGGCGTC
Solyc08g077530	qBAM3-F	ACACTTCAATCATCAGCTTCTTTT	RT-qPCR
	qBAM3-R	TCATGGTGTCAAGTGGAAGCA
Solyc04g082090	qAMY2-F	TCAGCAGTCTGATCCATTGGT	RT-qPCR
	qAMY2-R	TGACTATGTCTGCCATCCCTC
Solyc07g006500	qTPS6-F	TGTCAAGATCTTGTTTCAATCTGCT	RT-qPCR
	qTPS6-R	TCTGTCCCATTCAAAACACCA
Solyc02g079220	qHT1-F	GTGGTGGTGGTATTGGTCCC	RT-qPCR
	qHT2-R	AGTCAGTGTTTGGCTGTCAA
Solyc07g056670	qGA2ox2-F	GTGATCCGATTGCAGCTAAGCG	RT-qPCR
	qGA2ox2-R	AGCGATGTGCAAGTGAGATAAG
Solyc09g008170	qSAUR69-F	GCATTGGCTAAATCATCCATC	RT-qPCR
	qSAUR69-R	GGCACGACAAGGAAATTGAA
Solyc04g081240	qARF5-F	ATTAGTTCTGAGTTGTGGC	RT-qPCR
	qARF5-R	GGTATCTGTGAAGTTGCTG
Solyc12g009220	qJAZ2-F	ATGGATTCCGGCAAGGTGAC	RT-qPCR
	qJAZ2-R	AGTTGTGGTGGTAGTAGCTGT
Solyc07g056570	qNCED1-F	AGGCAACAGTGAAACTTCCATCAAG	RT-qPCR
	qNCED1-R	TCCATTAAAGAGGATATTACCGGGGAC
Solyc09g010080	qLIN5-F	CTGAATGCTTGGAGCATGGAT	RT-qPCR
	qLIN5-R	GAGGATTTTTGTGAACATCATCTACTG
Solyc10g083290	qLIN6-F	AGCACATTTATTCGCCTTCAACAA	RT-qPCR
	qLIN6-R	CTTTGTGACGTGGCATAATAAGAT
Solyc01g100810	qCIN2-F	TAGACCCAGATTTTGGGGAGT	RT-qPCR
	qCIN2-R	AGTGGATGTCCATGAATACCC
Solyc11g067050	qCIN5-F	CTTCACACGCTTCAGTTGCA	RT-qPCR
	qCIN5-R	GCTCGCAACAATATAATCCACC
Solyc03g063100	qSFT-F	CGAGCTTAGGCCTTCCCAA	RT-qPCR
	qSFT-R	CATACACTGTTTGCCGACCT
